# Supplementary material for: Simplified Intestinal Microbiota to Study Microbe-Diet-Host Interactions in a Mouse Model
Source: Cell Rep. 2019 Mar 26;26(13):3772–3783.e6. doi: 10.1016/j.celrep.2019.02.090 (PMC6444000; doi:10.1016/j.celrep.2019.02.090)
Supplement: Table S2. Comparison of Metatranscriptomic Data of Cecal Samples from SIM Mice Fed HF/HS or ZF/HS versus SIM Mice Fed Chow Showing Gene Fold Changes and Annotations with KO and Pfam, Related to Figure 2 [file mmc2.xlsx]

## Sheet: Read me
	Table S2. Comparison of metatranscriptomic data of cecal samples from SIM mice fed HF/HS or ZF/HS versus SIM mice fed chow showing gene fold-changes and annotations with KO and Pfam. Related to Figure 2.
	Sheet 2: Gene fold-changes and annotations with KO and Pfam.
	Sheet 3: The top ten most frequent Pfam annotations in genes that were significantly up/downregulated.

## Sheet: Sheet 2
					Genes abbreviations:
					Amuc (A. muciniphila)
					BT (B. thetaiotaomicron)
					BAD (B. adolescentis)
					COLAER (C. aerofaciens)
					DESPIG (D. piger)
					EUBHAL (E. hallii)
					EUBREC (E. rectale)
					PREVCOP (P. copri)
					ROSEINA (R. inulinivorans)
					RBR (R. bromii)
HF/HS vs Chow					ZF/HS vs Chow
GENES	logFC	Pval	KOs	PFAM domains	GENES	logFC	p,adjust(stat,HvsCho,M$table[, 4])	KOs	PFAM domains
Amuc_0001	2.95092	0.0042687	K01515:ADP-ribose pyrophosphatase [EC:3.6.1.13]	NUDIX	Amuc_0005	3.14144	0.0129846	#N/A	ABC_transp_aux
Amuc_0002	4.28944	3.1e-07	K02313:chromosomal replication initiator protein	AAA;AAA_14;AAA_22;ATPase_2;Bac_DnaA;Bac_DnaA_C;IstB_IS21	Amuc_0009	3.7225	0.0187062	K14170:chorismate mutase / prephenate dehydratase [EC:5.4.99.5 4.2.1.51]	ACT;CM_2;PDT
Amuc_0003	3.94121	2.44e-06	#N/A	AAA_21;ABC_tran;DUF4162	Amuc_0011	3.60361	0.00237033	K01972:DNA ligase (NAD+) [EC:6.5.1.2]	BRCT;DNA_ligase_aden;DNA_ligase_OB;DNA_ligase_ZBD;HHH_2;PTCB-BRCT
Amuc_0004	4.00611	6.84e-05	#N/A	ABC2_membrane_2;ABC2_membrane_3	Amuc_0015	4.90936	1.42414e-05	K11927:ATP-dependent RNA helicase RhlE [EC:3.6.4.13]	DEAD;Helicase_C;ResIII
Amuc_0005	3.85816	1.62e-07	#N/A	ABC_transp_aux	Amuc_0017	3.47064	0.0023965	#N/A	GFO_IDH_MocA
Amuc_0006	4.07176	7.71e-08	#N/A	DUF4340	Amuc_0020	4.03111	0.00415211	#N/A	MFS_1;MFS_4
Amuc_0007	4.5142	1.88e-05	#N/A	NIF3	Amuc_0025	3.79111	0.00680038	#N/A	F5_F8_type_C
Amuc_0008	4.15909	0.00011288	#N/A	PseudoU_synth_2;S4	Amuc_0029	2.98805	0.00180116	K01784:UDP-glucose 4-epimerase [EC:5.1.3.2]	3Beta_HSD;Epimerase;GDP_Man_Dehyd;NAD_binding_10;NAD_binding_4;NmrA;Polysacc_synt_2;RmlD_sub_bind
Amuc_0009	4.50545	7.98e-09	K14170:chorismate mutase / prephenate dehydratase [EC:5.4.99.5 4.2.1.51]	ACT;CM_2;PDT	Amuc_0030	3.17456	0.000430262	#N/A	APH
Amuc_0010	4.43774	9.85e-07	K01206:alpha-L-fucosidase [EC:3.2.1.51]	Alpha_L_fucos;GHL6	Amuc_0034	3.1483	0.0188474	K01881:prolyl-tRNA synthetase [EC:6.1.1.15]	HGTP_anticodon;ProRS-C_1;tRNA-synt_2b
Amuc_0011	4.08385	2.41e-09	K01972:DNA ligase (NAD+) [EC:6.5.1.2]	BRCT;DNA_ligase_aden;DNA_ligase_OB;DNA_ligase_ZBD;HHH_2;PTCB-BRCT	Amuc_0055	4.0821	0.0138331	#N/A	AAA_21;AAA_29;ABC_tran;SMC_N
Amuc_0014	3.64468	0.0110428	#N/A	SHD1	Amuc_0056	3.59397	0.0336542	#N/A	ABC-3;FecCD
Amuc_0015	6.89755	6.63e-23	K11927:ATP-dependent RNA helicase RhlE [EC:3.6.4.13]	DEAD;Helicase_C;ResIII	Amuc_0059	3.05818	0.00654364	#N/A	AAA;AAA_14;AAA_16;AAA_2;AAA_22;AAA_5;ClpB_D2-small;Clp_N;IstB_IS21;Mg_chelatase;NACHT;Sigma54_activat;TniB
Amuc_0017	4.47857	8.37e-12	#N/A	GFO_IDH_MocA	Amuc_0067	3.08147	0.00567377	#N/A	YqeY
Amuc_0018	3.68218	0.000597172	#N/A	#N/A	Amuc_0068	3.79059	0.000249191	K00991:2-C-methyl-D-erythritol 4-phosphate cytidylyltransferase [EC:2.7.7.60]	IspD;NTP_transf_3
Amuc_0019	4.66559	1.6e-07	#N/A	#N/A	Amuc_0069	3.46552	0.0225234	#N/A	Epimerase;RmlD_sub_bind
Amuc_0020	4.96904	6.95e-09	#N/A	MFS_1;MFS_4	Amuc_0070	4.08791	0.0061634	K01867:tryptophanyl-tRNA synthetase [EC:6.1.1.2]	tRNA-synt_1b
Amuc_0023	3.67165	0.000632028	#N/A	PhzC-PhzF	Amuc_0077	3.30452	0.000602185	K00639:glycine C-acetyltransferase [EC:2.3.1.29]	Aminotran_1_2
Amuc_0025	4.67203	8.59e-14	#N/A	F5_F8_type_C	Amuc_0078	3.2753	0.0248509	#N/A	FGE-sulfatase;PEGA;Pkinase;Pkinase_Tyr
Amuc_0026	3.88729	1.89e-07	#N/A	#N/A	Amuc_0080	3.10838	0.0152845	#N/A	APH;Pkinase;Pkinase_Tyr
Amuc_0027	3.49618	0.0020333	#N/A	AAA;AAA_14;AAA_16;AAA_5;AAA_assoc_2;MgsA_C;Mg_chelatase;RuvB_N;Sigma54_activat	Amuc_0084	3.81673	0.0043448	#N/A	PA14
Amuc_0029	3.76386	6.52e-10	K01784:UDP-glucose 4-epimerase [EC:5.1.3.2]	3Beta_HSD;Epimerase;GDP_Man_Dehyd;NAD_binding_10;NAD_binding_4;NmrA;Polysacc_synt_2;RmlD_sub_bind	Amuc_0090	3.79785	0.0269368	K01749:hydroxymethylbilane synthase [EC:2.5.1.61]	Porphobil_deam;Porphobil_deamC
Amuc_0030	3.92554	2.09e-09	#N/A	APH	Amuc_0093	4.19967	0.00304525	K09007:GTP cyclohydrolase I [EC:3.5.4.16]	GCHY-1
Amuc_0031	3.3014	1.31e-06	#N/A	NTP_transferase	Amuc_0094	3.23543	0.0478789	K02963:small subunit ribosomal protein S18	Ribosomal_S18
Amuc_0032	3.39553	0.00246529	#N/A	#N/A	Amuc_0096	3.72147	0.00930765	#N/A	zf-dskA_traR
Amuc_0033	4.46034	0.000153608	#N/A	Peptidase_M50;Peptidase_M50B	Amuc_0110	3.4043	0.0263283	#N/A	UPF0066
Amuc_0034	4.25453	2.75e-09	K01881:prolyl-tRNA synthetase [EC:6.1.1.15]	HGTP_anticodon;ProRS-C_1;tRNA-synt_2b	Amuc_0115	3.80526	0.00116622	#N/A	#N/A
Amuc_0035	4.2693	1.88e-08	#N/A	#N/A	Amuc_0120	2.96537	0.0181363	#N/A	AI-2E_transport
Amuc_0036	3.06309	5.69e-05	#N/A	Reprolysin_5;RHS_repeat	Amuc_0121	3.28184	0.0118944	#N/A	DUF4994;Sulfatase
Amuc_0039	4.1072	0.000285062	#N/A	Acetyltransf_1;Acetyltransf_10;Acetyltransf_7;Acetyltransf_9	Amuc_0126	2.96226	0.0290134	#N/A	#N/A
Amuc_0040	7.05486	6.87e-08	#N/A	Na_Ala_symp	Amuc_0128	3.39672	0.00607977	#N/A	DNA_topoisoIV
Amuc_0041	3.29683	8.92e-06	#N/A	PCRF;RF-1	Amuc_0134	4.52375	0.00791549	#N/A	Peptidase_M28
Amuc_0042	4.82885	1.84e-09	#N/A	Methyltransf_23;Methyltransf_25;Methyltransf_31;MTS;PrmA	Amuc_0143	4.52177	0.0061129	K15582:oligopeptide transport system permease protein	BPD_transp_1;OppC_N
Amuc_0043	4.69442	2.73e-07	K04066:primosomal protein N' (replication factor Y) (superfamily II helicase) [EC:3.6.4.-]	AAA_19;DEAD;Helicase_C;ResIII	Amuc_0144	3.94181	0.00632199	K15581:oligopeptide transport system permease protein	BPD_transp_1
Amuc_0044	4.34119	8.54e-05	K01778:diaminopimelate epimerase [EC:5.1.1.7]	DAP_epimerase	Amuc_0148	3.2486	0.0476889	K00290:saccharopine dehydrogenase (NAD+, L-lysine forming) [EC:1.5.1.7]	Sacchrp_dh_C;Sacchrp_dh_NADP
Amuc_0045	4.48748	1.65e-06	#N/A	#N/A	Amuc_0149	4.77105	0.01134	#N/A	Metallophos;Metallophos_2
Amuc_0047	3.64631	0.00887151	K03183:ubiquinone/menaquinone biosynthesis methyltransferase [EC:2.1.1.163 2.1.1.201]	Methyltransf_11;Methyltransf_12;Methyltransf_23;Methyltransf_25;Methyltransf_31;Ubie_methyltran	Amuc_0152	3.17797	0.0351705	K03531:cell division protein FtsZ	FtsZ_C;Tubulin
Amuc_0048	3.77262	0.01122	#N/A	MatE;Polysacc_synt_C	Amuc_0153	3.44916	0.00278457	K03590:cell division protein FtsA	EutA;FtsA;MreB_Mbl;SHS2_FTSA
Amuc_0051	3.16596	0.00206102	K07462:single-stranded-DNA-specific exonuclease [EC:3.1.-.-]	DHH;DHHA1	Amuc_0154	2.99136	0.0304017	#N/A	#N/A
Amuc_0052	3.75976	5.4e-08	K01197:hyaluronoglucosaminidase [EC:3.2.1.35]	F5_F8_type_C;Glyco_hydro_20b;NAGidase	Amuc_0157	4.12719	0.0273434	K11085:ATP-binding cassette, subfamily B, bacterial MsbA [EC:3.6.3.-]	ABC_membrane;ABC_tran;SMC_N
Amuc_0053	3.35774	0.000350799	#N/A	ZnuA	Amuc_0160	3.71993	0.0198823	#N/A	AAA_21;ABC_tran
Amuc_0054	4.17911	0.00122946	#N/A	#N/A	Amuc_0161	3.58505	0.0134578	#N/A	DUF948;MlaD
Amuc_0055	4.7152	2.24e-08	#N/A	AAA_21;AAA_29;ABC_tran;SMC_N	Amuc_0162	3.10913	0.00229701	#N/A	DUF883
Amuc_0056	4.22377	1.03e-05	#N/A	ABC-3;FecCD	Amuc_0166	3.39122	0.00696355	#N/A	AAA_29;T2SSE
Amuc_0057	3.28666	3.9e-05	#N/A	UVR	Amuc_0170	3.37508	0.0364151	K01937:CTP synthase [EC:6.3.4.2]	CTP_synth_N;GATase;Peptidase_C26
Amuc_0058	3.06231	0.001589	#N/A	ATP-gua_Ptrans	Amuc_0175	3.64113	0.0109332	#N/A	PDZ;PDZ_2;Trypsin_2
Amuc_0059	3.678	1.97e-07	#N/A	AAA;AAA_14;AAA_16;AAA_2;AAA_22;AAA_5;ClpB_D2-small;Clp_N;IstB_IS21;Mg_chelatase;NACHT;Sigma54_activat;TniB	Amuc_0189	3.31367	0.00231302	K01870:isoleucyl-tRNA synthetase [EC:6.1.1.5]	Anticodon_1;tRNA-synt_1;tRNA-synt_1g;tRNA-synt_1_2
Amuc_0062	3.46809	0.00518066	#N/A	EcoRI	Amuc_0193	3.62991	0.0023125	K11717:cysteine desulfurase / selenocysteine lyase [EC:2.8.1.7 4.4.1.16]	Aminotran_1_2;Aminotran_5;Cys_Met_Meta_PP
Amuc_0064	3.16312	0.0347232	#N/A	FAA_hydrolase	Amuc_0196	3.13903	0.0165034	#N/A	F5_F8_type_C;Pkinase
Amuc_0065	3.54317	3.15e-05	K01649:2-isopropylmalate synthase [EC:2.3.3.13]	HMGL-like;LeuA_dimer	Amuc_0201	3.16545	0.00128113	K01966:propionyl-CoA carboxylase beta chain [EC:6.4.1.3]	Carboxyl_trans;MdcE
Amuc_0066	4.09179	4.81e-07	#N/A	#N/A	Amuc_0204	3.37664	0.0169632	K01572:oxaloacetate decarboxylase, beta subunit [EC:4.1.1.3]	OAD_beta
Amuc_0067	3.81179	5.24e-09	#N/A	YqeY	Amuc_0206	4.27599	0.0101464	#N/A	AcetylCoA_hydro;AcetylCoA_hyd_C
Amuc_0068	4.38394	9.02e-09	K00991:2-C-methyl-D-erythritol 4-phosphate cytidylyltransferase [EC:2.7.7.60]	IspD;NTP_transf_3	Amuc_0209	3.75544	0.000590261	K01710:dTDP-glucose 4,6-dehydratase [EC:4.2.1.46]	3Beta_HSD;adh_short;Epimerase;GDP_Man_Dehyd;NAD_binding_4;Polysacc_synt_2;RmlD_sub_bind
Amuc_0069	4.11169	2.38e-08	#N/A	Epimerase;RmlD_sub_bind	Amuc_0210	3.45341	0.00735779	K00850:6-phosphofructokinase 1 [EC:2.7.1.11]	PFK
Amuc_0070	5.28133	1.96e-13	K01867:tryptophanyl-tRNA synthetase [EC:6.1.1.2]	tRNA-synt_1b	Amuc_0218	3.24801	0.049624	#N/A	Cation_ATPase;Cation_ATPase_C;Cation_ATPase_N;E1-E2_ATPase;Hydrolase;Hydrolase_3
Amuc_0072	3.42493	0.000846378	#N/A	YmdB	Amuc_0219	4.14872	0.00271114	#N/A	Biotin_lipoyl_2;HlyD_3;HlyD_D23
Amuc_0073	4.25962	4.58e-08	#N/A	ThiF	Amuc_0224	3.64885	0.0120064	#N/A	#N/A
Amuc_0074	3.68169	5.66e-05	#N/A	#N/A	Amuc_0229	3.86687	0.00131267	#N/A	#N/A
Amuc_0075	3.35348	0.000395844	K00847:fructokinase [EC:2.7.1.4]	PfkB	Amuc_0230	4.75582	0.00434505	#N/A	adh_short;adh_short_C2;KR
Amuc_0076	3.52897	4.68e-05	#N/A	NUDIX	Amuc_0233	3.51036	0.00384291	K00060:threonine 3-dehydrogenase [EC:1.1.1.103]	ADH_N;ADH_zinc_N;Glu_dehyd_C
Amuc_0077	3.21656	9.62e-06	K00639:glycine C-acetyltransferase [EC:2.3.1.29]	Aminotran_1_2	Amuc_0235	2.94516	0.00186031	K00688:starch phosphorylase [EC:2.4.1.1]	Phosphorylase
Amuc_0078	4.20515	3.98e-10	#N/A	FGE-sulfatase;PEGA;Pkinase;Pkinase_Tyr	Amuc_0240	3.03487	0.0121666	K03116:sec-independent protein translocase protein TatA	MttA_Hcf106
Amuc_0079	3.53714	2.41e-05	#N/A	AAA_31;ArsA_ATPase;CbiA;CBP_BcsQ;Fer4_NifH;MipZ;ParA;VirC1	Amuc_0241	3.76114	0.00170206	#N/A	Sel1
Amuc_0080	4.36898	8.29e-10	#N/A	APH;Pkinase;Pkinase_Tyr	Amuc_0242	3.50541	0.00512913	#N/A	PseudoU_synth_2;S4
Amuc_0081	3.08051	0.000752468	#N/A	#N/A	Amuc_0245	3.78711	0.00931996	#N/A	PCRF;RF-1
Amuc_0082	4.1455	7.48e-05	#N/A	#N/A	Amuc_0246	4.11241	0.000887962	#N/A	Fe_dep_repress;Fe_dep_repr_C;MarR;MarR_2;TrmB
Amuc_0083	3.16138	0.00015923	#N/A	#N/A	Amuc_0247	3.7084	1.26509e-05	K02945:small subunit ribosomal protein S1	PCB_OB;S1;S1_2
Amuc_0084	4.07904	2.53e-06	#N/A	PA14	Amuc_0252	4.21048	0.000804845	#N/A	DUF4328;DUF4339
Amuc_0086	3.55936	0.000156281	K03572:DNA mismatch repair protein MutL	DNA_mis_repair;HATPase_c;HATPase_c_3;MutL_C	Amuc_0257	3.05204	0.0328386	K00215:4-hydroxy-tetrahydrodipicolinate reductase [EC:1.17.1.8]	DapB_C;DapB_N
Amuc_0088	4.40932	1.59e-05	#N/A	Wzy_C	Amuc_0258	3.18539	0.0120862	K01714:4-hydroxy-tetrahydrodipicolinate synthase [EC:4.3.3.7]	DHDPS
Amuc_0090	4.80417	3.88e-09	K01749:hydroxymethylbilane synthase [EC:2.5.1.61]	Porphobil_deam;Porphobil_deamC	Amuc_0264	3.62888	0.0123813	#N/A	7TM-7TMR_HD;HD
Amuc_0091	4.28868	9.36e-07	K02492:glutamyl-tRNA reductase [EC:1.2.1.70]	GlutR_N;Shikimate_DH	Amuc_0265	3.23661	0.0280254	K03621:glycerol-3-phosphate acyltransferase PlsX [EC:2.3.1.15]	FA_synthesis
Amuc_0092	4.91263	9.6e-08	#N/A	Cytochrom_C_asm	Amuc_0267	3.04595	0.0142951	#N/A	DUF177
Amuc_0093	5.29593	9.08e-12	K09007:GTP cyclohydrolase I [EC:3.5.4.16]	GCHY-1	Amuc_0269	3.64223	0.00323377	#N/A	SUA5;Sua5_yciO_yrdC
Amuc_0094	4.63965	6.3e-12	K02963:small subunit ribosomal protein S18	Ribosomal_S18	Amuc_0275	3.37585	0.00611285	K03210:preprotein translocase subunit YajC	YajC
Amuc_0095	4.49614	3.34e-08	K02913:large subunit ribosomal protein L33	Ribosomal_L33	Amuc_0289	3.18178	0.00194149	#N/A	Rotamase;Rotamase_2;Rotamase_3;SurA_N_2;SurA_N_3
Amuc_0096	3.67172	4.14e-05	#N/A	zf-dskA_traR	Amuc_0290	2.76452	0.0101479	K01190:beta-galactosidase [EC:3.2.1.23]	DUF4982;F5_F8_type_C;Glyco_hydro_2;Glyco_hydro_2_C;Glyco_hydro_2_N
Amuc_0098	4.38372	1.35e-06	#N/A	Methyltr_RsmB-F	Amuc_0291	3.29227	0.0391166	K01873:valyl-tRNA synthetase [EC:6.1.1.9]	Anticodon_1;tRNA-synt_1;tRNA-synt_1g;tRNA-synt_1_2;Val_tRNA-synt_C
Amuc_0099	3.76324	5.43e-05	#N/A	Metallophos_2	Amuc_0298	3.177	0.0158697	K02890:large subunit ribosomal protein L22	Ribosomal_L22
Amuc_0100	4.61098	3.1e-05	#N/A	NUDIX;NUDIX_4	Amuc_0299	3.1696	0.00673099	#N/A	#N/A
Amuc_0102	4.05674	1.36e-06	#N/A	HlyD_3;HlyD_D23	Amuc_0304	3.15328	0.00360034	K02906:large subunit ribosomal protein L3	Ribosomal_L3
Amuc_0103	4.07982	0.0010567	#N/A	AAA_21;AAA_29;ABC_tran;SMC_N	Amuc_0306	3.28508	0.00894153	#N/A	EFG_C;EFG_II;EFG_IV;GTP_EFTU;GTP_EFTU_D2;RF3_C
Amuc_0104	3.53376	6.27e-05	#N/A	FtsX;MacB_PCD	Amuc_0310	3.73782	0.00926399	#N/A	4HBT
Amuc_0105	4.1477	0.000111466	#N/A	OEP	Amuc_0315	3.19162	0.0299728	K01662:1-deoxy-D-xylulose-5-phosphate synthase [EC:2.2.1.7]	DXP_synthase_N;TPP_enzyme_C;Transketolase_C;Transket_pyr
Amuc_0106	3.70598	0.00255987	#N/A	Beta-lactamase	Amuc_0316	3.12789	0.00744742	#N/A	TPR_1;TPR_11;TPR_16;TPR_19;TPR_2;TPR_20
Amuc_0110	4.16429	2.89e-06	#N/A	UPF0066	Amuc_0318	4.11208	0.00580446	K07091:lipopolysaccharide export system permease protein	YjgP_YjgQ
Amuc_0111	3.88339	3.72e-05	K01465:dihydroorotase [EC:3.5.2.3]	Amidohydro_1;Amidohydro_3	Amuc_0320	4.53932	0.00921763	K15583:oligopeptide transport system ATP-binding protein	ABC_tran;oligo_HPY
Amuc_0112	3.40667	0.000576406	K00609:aspartate carbamoyltransferase catalytic subunit [EC:2.1.3.2]	OTCace;OTCace_N	Amuc_0338	3.25542	0.00234787	#N/A	#N/A
Amuc_0114	4.69883	1.23e-07	K01588:5-(carboxyamino)imidazole ribonucleotide mutase [EC:5.4.99.18]	AIRC	Amuc_0346	3.58013	0.00129749	K03555:DNA mismatch repair protein MutS	MutS_I;MutS_II;MutS_III;MutS_IV;MutS_V
Amuc_0115	4.51079	8.73e-08	#N/A	#N/A	Amuc_0348	3.82088	0.000117779	#N/A	AAA;Peptidase_M41
Amuc_0116	3.81558	0.000188279	#N/A	Amino_oxidase;DAO;FAD_binding_2;HI0933_like;Pyr_redox_2	Amuc_0354	3.8893	0.0230546	#N/A	OEP
Amuc_0118	3.96131	0.000151475	#N/A	#N/A	Amuc_0357	3.55138	0.0349894	#N/A	#N/A
Amuc_0119	4.23082	2.7e-06	#N/A	Asp_protease_2	Amuc_0359	4.22345	0.000927546	#N/A	#N/A
Amuc_0120	4.33796	1.15e-10	#N/A	AI-2E_transport	Amuc_0360	3.4233	0.00256423	#N/A	#N/A
Amuc_0121	4.4245	2.26e-10	#N/A	DUF4994;Sulfatase	Amuc_0362	3.91792	0.00350667	#N/A	#N/A
Amuc_0122	4.0238	0.000219248	#N/A	#N/A	Amuc_0366	3.44147	0.0423241	K02584:Nif-specific regulatory protein	AAA;AAA_5;GAF;GAF_2;HTH_8;Sigma54_activat;Sigma54_activ_2
Amuc_0124	4.06095	0.00583649	#N/A	SASA	Amuc_0373	4.38693	0.0186889	#N/A	Acetyltransf_1;Acetyltransf_3
Amuc_0125	3.66041	0.00464692	#N/A	Lipase_GDSL;Lipase_GDSL_2	Amuc_0380	3.39292	0.00228695	#N/A	CBS;CorC_HlyC;DUF21
Amuc_0126	3.70086	3.08e-08	#N/A	#N/A	Amuc_0382	3.50743	0.00282213	K00962:polyribonucleotide nucleotidyltransferase [EC:2.7.7.8]	KH_1;PNPase;RNase_PH;RNase_PH_C;S1
Amuc_0127	3.98772	1.24e-08	#N/A	BrkDBD	Amuc_0383	3.18617	0.0179943	K02956:small subunit ribosomal protein S15	Ribosomal_S15
Amuc_0128	4.56252	4.42e-10	#N/A	DNA_topoisoIV	Amuc_0394	2.71249	0.0299007	#N/A	N_methyl
Amuc_0133	4.44021	3.2e-06	#N/A	ParBc	Amuc_0395	3.393	0.000400871	#N/A	RNase_PH;RNase_PH_C
Amuc_0134	4.34576	5.2e-05	#N/A	Peptidase_M28	Amuc_0405	3.12114	0.000155811	#N/A	OmpH
Amuc_0135	4.7015	4.58e-09	#N/A	BatA	Amuc_0406	3.03233	0.0113535	K02536:UDP-3-O-[3-hydroxymyristoyl] glucosamine N-acyltransferase [EC:2.3.1.191]	Hexapep;Hexapep_2;LpxD
Amuc_0136	4.29914	5.62e-06	#N/A	GATase1_like	Amuc_0408	3.48984	0.0399554	#N/A	AAA_21;ABC_tran;SMC_N
Amuc_0137	3.46174	3.07e-05	#N/A	#N/A	Amuc_0413	3.64217	0.0232714	K03273:D-glycero-D-manno-heptose 1,7-bisphosphate phosphatase [EC:3.1.3.82 3.1.3.83]	HAD_2;Hydrolase_like
Amuc_0139	4.58323	1.06e-05	#N/A	SBF;SBF_like	Amuc_0414	3.8457	0.00134661	K03271:D-sedoheptulose 7-phosphate isomerase [EC:5.3.1.28]	SIS;SIS_2
Amuc_0140	4.04459	1.72e-08	K01866:tyrosyl-tRNA synthetase [EC:6.1.1.1]	tRNA-synt_1b	Amuc_0415	3.15767	0.0117378	K03272:D-beta-D-heptose 7-phosphate kinase / D-beta-D-heptose 1-phosphate adenosyltransferase [EC:2.7.1.167 2.7.7.70]	CTP_transf_like;PfkB
Amuc_0143	5.54884	1.76e-09	K15582:oligopeptide transport system permease protein	BPD_transp_1;OppC_N	Amuc_0418	3.4834	0.0447494	#N/A	Ank;Ank_2;Ank_3;Ank_4;Ank_5
Amuc_0144	4.4844	2.41e-07	K15581:oligopeptide transport system permease protein	BPD_transp_1	Amuc_0419	2.82187	0.0259331	#N/A	MFS_1;OATP;Sugar_tr
Amuc_0145	3.8731	2.08e-06	K15580:oligopeptide transport system substrate-binding protein	SBP_bac_5	Amuc_0420	3.18681	0.0452364	#N/A	#N/A
Amuc_0146	4.83102	5.11e-09	K01206:alpha-L-fucosidase [EC:3.2.1.51]	Alpha_L_fucos	Amuc_0421	3.63613	0.00452747	K01886:glutaminyl-tRNA synthetase [EC:6.1.1.18]	tRNA-synt_1c;tRNA-synt_1c_C
Amuc_0147	3.2789	0.000488547	#N/A	Thioredoxin;Thioredoxin_2;Thioredoxin_7	Amuc_0424	3.45058	0.019324	#N/A	NusB
Amuc_0148	4.02993	1.44e-06	K00290:saccharopine dehydrogenase (NAD+, L-lysine forming) [EC:1.5.1.7]	Sacchrp_dh_C;Sacchrp_dh_NADP	Amuc_0426	3.37908	0.00496683	#N/A	Radical_SAM
Amuc_0149	5.60976	5.48e-08	#N/A	Metallophos;Metallophos_2	Amuc_0431	3.31025	0.00383825	K00873:pyruvate kinase [EC:2.7.1.40]	PK;PK_C
Amuc_0150	3.74824	7.96e-05	#N/A	#N/A	Amuc_0436	3.22229	0.00420586	#N/A	HAD
Amuc_0151	4.99765	2.71e-06	#N/A	#N/A	Amuc_0437	3.40239	0.045405	K02986:small subunit ribosomal protein S4	Ribosomal_S4;S4
Amuc_0152	3.77903	1.97e-07	K03531:cell division protein FtsZ	FtsZ_C;Tubulin	Amuc_0438	3.97522	8.92337e-05	K02948:small subunit ribosomal protein S11	Ribosomal_S11
Amuc_0153	4.22347	2.76e-11	K03590:cell division protein FtsA	EutA;FtsA;MreB_Mbl;SHS2_FTSA	Amuc_0445	4.03534	0.00223652	#N/A	FeoB_N;MMR_HSR1;YchF-GTPase_C
Amuc_0154	4.72177	1.02e-12	#N/A	#N/A	Amuc_0446	2.6953	0.037616	K00605:aminomethyltransferase [EC:2.1.2.10]	GCV_T;GCV_T_C
Amuc_0155	3.7113	2.39e-07	K01835:phosphoglucomutase [EC:5.4.2.2]	PGM_PMM_I;PGM_PMM_II;PGM_PMM_III;PGM_PMM_IV	Amuc_0448	3.15516	0.0222029	K00281:glycine dehydrogenase [EC:1.4.4.2]	Beta_elim_lyase;GDC-P
Amuc_0156	4.14385	1.86e-08	K11085:ATP-binding cassette, subfamily B, bacterial MsbA [EC:3.6.3.-]	AAA_24;ABC_membrane;ABC_tran	Amuc_0451	3.45286	0.0363676	#N/A	PA14;Phosphodiest;Sulfatase
Amuc_0157	5.2897	2.07e-11	K11085:ATP-binding cassette, subfamily B, bacterial MsbA [EC:3.6.3.-]	ABC_membrane;ABC_tran;SMC_N	Amuc_0452	4.02063	0.0243253	K05592:ATP-dependent RNA helicase DeaD [EC:3.6.4.13]	DbpA;DEAD;Helicase_C
Amuc_0159	3.73045	2.88e-05	#N/A	MlaE	Amuc_0457	3.22576	0.000809817	K01933:phosphoribosylformylglycinamidine cyclo-ligase [EC:6.3.3.1]	AIRS;AIRS_C
Amuc_0160	4.9628	6.33e-10	#N/A	AAA_21;ABC_tran	Amuc_0458	3.12659	0.015332	K00764:amidophosphoribosyltransferase [EC:2.4.2.14]	GATase_6
Amuc_0161	4.0855	1.94e-06	#N/A	DUF948;MlaD	Amuc_0459	2.86223	0.00286812	#N/A	Sigma70_ECF;Sigma70_r2;Sigma70_r4;Sigma70_r4_2
Amuc_0162	3.29428	1.5e-06	#N/A	DUF883	Amuc_0461	3.45576	0.000360222	#N/A	PDZ;PDZ_2
Amuc_0163	2.93202	0.00096678	#N/A	Phage_holin_3_6	Amuc_0466	3.21451	0.000879276	#N/A	ANAPC3;TPR_1;TPR_14;TPR_16;TPR_19;TPR_2;TPR_6;YfiO
Amuc_0164	3.19424	0.0189278	#N/A	#N/A	Amuc_0473	3.58715	0.00889755	#N/A	Asp_protease_2;gag-asp_proteas
Amuc_0165	3.7255	1.2e-05	#N/A	T2SSE	Amuc_0476	2.9679	0.00945676	#N/A	#N/A
Amuc_0166	4.33847	8.04e-09	#N/A	AAA_29;T2SSE	Amuc_0480	2.99236	0.047097	#N/A	Beta_helix;NPCBM
Amuc_0167	4.04801	3.57e-09	#N/A	Rotamase;Rotamase_2;Rotamase_3;SurA_N_3	Amuc_0486	3.13754	0.00786735	#N/A	FUR
Amuc_0168	4.00812	1.15e-07	#N/A	Wzy_C	Amuc_0487	3.85539	0.00149501	#N/A	AAA_25;ABC_tran;SMC_N
Amuc_0169	4.73336	4.08e-09	K00979:3-deoxy-manno-octulosonate cytidylyltransferase (CMP-KDO synthetase) [EC:2.7.7.38]	CTP_transf_3;NTP_transf_3	Amuc_0488	3.30397	0.0010605	#N/A	UPF0051
Amuc_0170	4.54809	7.34e-12	K01937:CTP synthase [EC:6.3.4.2]	CTP_synth_N;GATase;Peptidase_C26	Amuc_0489	3.30858	0.0317027	#N/A	UPF0051
Amuc_0171	3.43967	0.00387802	#N/A	SSF	Amuc_0490	3.67278	0.00276178	#N/A	YfhO
Amuc_0172	2.66689	0.00840623	#N/A	#N/A	Amuc_0499	4.1548	0.00278599	#N/A	Glycos_transf_2;Glyco_tranf_2_3
Amuc_0173	2.9359	0.00993341	#N/A	#N/A	Amuc_0501	4.48442	2.48831e-05	#N/A	Aminotran_1_2;Aminotran_5;Beta_elim_lyase;DegT_DnrJ_EryC1
Amuc_0174	3.25856	1.02e-05	#N/A	#N/A	Amuc_0506	2.74573	0.0479032	K02112:F-type H+-transporting ATPase subunit beta [EC:3.6.3.14]	ATP-synt_ab;ATP-synt_ab_N
Amuc_0175	4.30388	3.28e-08	#N/A	PDZ;PDZ_2;Trypsin_2	Amuc_0508	3.36248	9.56149e-05	K02111:F-type H+-transporting ATPase subunit alpha [EC:3.6.3.14]	ATP-synt_ab;ATP-synt_ab_C;ATP-synt_ab_N
Amuc_0176	3.81835	8.09e-05	#N/A	PDZ;PDZ_2;Peptidase_S46;Trypsin;Trypsin_2	Amuc_0509	3.11431	0.0166391	K02113:F-type H+-transporting ATPase subunit delta [EC:3.6.3.14]	OSCP
Amuc_0177	4.6687	4.73e-10	K05366:penicillin-binding protein 1A [EC:2.4.1.- 3.4.-.-]	Transgly;Transpeptidase	Amuc_0510	3.1596	0.000862061	K02109:F-type H+-transporting ATPase subunit b [EC:3.6.3.14]	ATP-synt_B
Amuc_0178	4.69755	6.74e-08	#N/A	RmuC	Amuc_0513	3.4572	0.00110657	#N/A	#N/A
Amuc_0179	3.62641	0.0169088	K01091:phosphoglycolate phosphatase [EC:3.1.3.18]	HAD;HAD_2;Hydrolase;Hydrolase_like	Amuc_0514	3.29173	0.000762252	K05515:penicillin-binding protein 2	PBP_dimer;Transpeptidase
Amuc_0180	3.70466	0.000160408	K00677:UDP-N-acetylglucosamine acyltransferase [EC:2.3.1.129]	Acetyltransf_11;Hexapep	Amuc_0527	3.52205	0.0128424	K00640:serine O-acetyltransferase [EC:2.3.1.30]	Hexapep;SATase_N
Amuc_0181	5.24468	2.74e-09	#N/A	DUF4339;RDD	Amuc_0529	4.68547	6.11038e-05	K00931:glutamate 5-kinase [EC:2.7.2.11]	AA_kinase
Amuc_0182	4.94058	4e-11	K09808:lipoprotein-releasing system permease protein	FtsX;MacB_PCD	Amuc_0531	3.60189	0.00262469	#N/A	GreA_GreB;GreA_GreB_N
Amuc_0183	4.13156	0.0055013	K01467:beta-lactamase class C [EC:3.5.2.6]	Beta-lactamase;Beta-lactamase2	Amuc_0532	3.46649	0.0256749	K01923:phosphoribosylaminoimidazole-succinocarboxamide synthase [EC:6.3.2.6]	SAICAR_synt
Amuc_0185	4.08324	1.03e-06	#N/A	DUF3784	Amuc_0533	4.06162	0.00657244	#N/A	#N/A
Amuc_0186	4.27611	6.19e-08	#N/A	Glyco_hyd_65N_2	Amuc_0534	3.67414	0.00383471	K01952:phosphoribosylformylglycinamidine synthase [EC:6.3.5.3]	AIRS;AIRS_C
Amuc_0187	3.88832	0.000498029	#N/A	Peptidase_M20;Peptidase_M28	Amuc_0541	3.0368	0.00881706	#N/A	RNase_E_G
Amuc_0188	3.77404	0.00977201	#N/A	Abhydrolase_3;COesterase;DLH;Peptidase_S9	Amuc_0543	3.74556	0.0042579	#N/A	#N/A
Amuc_0189	4.21068	3.52e-12	K01870:isoleucyl-tRNA synthetase [EC:6.1.1.5]	Anticodon_1;tRNA-synt_1;tRNA-synt_1g;tRNA-synt_1_2	Amuc_0544	2.92003	0.00684444	#N/A	ANAPC3;TPR_1;TPR_12;TPR_14;TPR_16;TPR_19;TPR_2;TPR_6;TPR_7;TPR_8;TPR_9;YfiO
Amuc_0190	4.49611	5.33e-06	K03101:signal peptidase II [EC:3.4.23.36]	Peptidase_A8	Amuc_0546	3.1289	0.00271194	#N/A	ExbD
Amuc_0191	4.12425	0.000126677	#N/A	DUF1573	Amuc_0547	3.04449	0.0239333	#N/A	ExbD
Amuc_0192	4.10897	0.000280028	#N/A	Rhodanese	Amuc_0548	2.9931	0.00787674	#N/A	MotA_ExbB
Amuc_0193	4.80673	4.42e-11	K11717:cysteine desulfurase / selenocysteine lyase [EC:2.8.1.7 4.4.1.16]	Aminotran_1_2;Aminotran_5;Cys_Met_Meta_PP	Amuc_0554	4.0376	0.00826291	K03470:ribonuclease HII [EC:3.1.26.4]	RNase_HII
Amuc_0194	3.97513	2.96e-06	#N/A	PGAP1	Amuc_0555	4.19183	0.00017411	#N/A	CBS;CorC_HlyC;DUF21
Amuc_0196	4.28303	2.14e-10	#N/A	F5_F8_type_C;Pkinase	Amuc_0562	3.63101	0.00168187	K01803:triosephosphate isomerase (TIM) [EC:5.3.1.1]	TIM
Amuc_0198	4.40485	2.13e-10	K02884:large subunit ribosomal protein L19	Ribosomal_L19	Amuc_0574	3.63801	0.000181259	#N/A	zf-RING_7
Amuc_0199	3.83605	0.0125391	#N/A	#N/A	Amuc_0576	2.85147	0.00309032	#N/A	Peptidase_M16;Peptidase_M16_C
Amuc_0200	3.78151	1.62e-08	K05606:methylmalonyl-CoA/ethylmalonyl-CoA epimerase [EC:5.1.99.1]	Glyoxalase;Glyoxalase_3;Glyoxalase_4	Amuc_0580	3.4535	0.0141623	#N/A	Entericidin
Amuc_0201	3.91711	5.54e-10	K01966:propionyl-CoA carboxylase beta chain [EC:6.4.1.3]	Carboxyl_trans;MdcE	Amuc_0584	3.36292	0.00353655	#N/A	PATR
Amuc_0202	4.66605	2.71e-09	#N/A	OAD_gamma	Amuc_0589	4.20659	0.00266595	#N/A	Pkinase;Pkinase_Tyr
Amuc_0203	4.49129	6.35e-10	#N/A	Biotin_lipoyl;Biotin_lipoyl_2;HlyD_3;HlyD_D23	Amuc_0590	3.56834	0.000762238	#N/A	#N/A
Amuc_0204	4.89978	7.11e-13	K01572:oxaloacetate decarboxylase, beta subunit [EC:4.1.1.3]	OAD_beta	Amuc_0596	3.63355	0.0436836	K03629:DNA replication and repair protein RecF	AAA_23;SMC_N
Amuc_0205	4.53104	6.41e-07	K03524:BirA family transcriptional regulator, biotin operon repressor / biotin-[acetyl-CoA-carboxylase] ligase [EC:6.3.4.15]	BPL_C;BPL_LplA_LipB	Amuc_0606	3.72591	0.00780212	#N/A	#N/A
Amuc_0206	5.70805	2.36e-11	#N/A	AcetylCoA_hydro;AcetylCoA_hyd_C	Amuc_0610	3.40231	0.0110502	#N/A	TPR_1;TPR_11;TPR_14;TPR_16;TPR_17;TPR_18;TPR_2;TPR_21;TPR_6;YfiO
Amuc_0208	5.05546	1.9e-08	K00973:glucose-1-phosphate thymidylyltransferase [EC:2.7.7.24]	NTP_transferase;NTP_transf_3	Amuc_0615	3.1752	0.00405894	K01955:carbamoyl-phosphate synthase large subunit [EC:6.3.5.5]	ATP-grasp;ATP-grasp_2;ATP-grasp_3;ATP-grasp_4;ATP-grasp_5;ATPgrasp_Ter;CPSase_L_D2;CPSase_L_D3;Dala_Dala_lig_C;GARS_A;MGS
Amuc_0209	4.62819	9.04e-11	K01710:dTDP-glucose 4,6-dehydratase [EC:4.2.1.46]	3Beta_HSD;adh_short;Epimerase;GDP_Man_Dehyd;NAD_binding_4;Polysacc_synt_2;RmlD_sub_bind	Amuc_0620	3.91588	3.03464e-05	K01950:NAD+ synthase (glutamine-hydrolysing) [EC:6.3.5.1]	CN_hydrolase;NAD_synthase
Amuc_0210	5.12779	1.02e-16	K00850:6-phosphofructokinase 1 [EC:2.7.1.11]	PFK	Amuc_0624	3.6162	0.0402605	#N/A	GntR;Peripla_BP_3
Amuc_0213	4.52166	2.8e-08	K02434:aspartyl-tRNA(Asn)/glutamyl-tRNA(Gln) amidotransferase subunit B [EC:6.3.5.6 6.3.5.7]	GatB_N;GatB_Yqey	Amuc_0625	3.21636	0.00291125	K01186:sialidase-1 [EC:3.2.1.18]	BNR;BNR_2;BNR_3
Amuc_0216	2.65954	0.00908791	#N/A	#N/A	Amuc_0631	3.27678	0.00893697	K00380:sulfite reductase (NADPH) flavoprotein alpha-component [EC:1.8.1.2]	FAD_binding_1;NAD_binding_1
Amuc_0217	4.04762	0.000260096	#N/A	#N/A	Amuc_0650	2.8622	0.0337733	#N/A	Methyltransf_5
Amuc_0218	4.06701	3.32e-08	#N/A	Cation_ATPase;Cation_ATPase_C;Cation_ATPase_N;E1-E2_ATPase;Hydrolase;Hydrolase_3	Amuc_0653	2.9629	0.0196075	K01928:UDP-N-acetylmuramoyl-L-alanyl-D-glutamate--2,6-diaminopimelate ligase [EC:6.3.2.13]	Mur_ligase;Mur_ligase_C;Mur_ligase_M
Amuc_0219	3.8505	2.02e-05	#N/A	Biotin_lipoyl_2;HlyD_3;HlyD_D23	Amuc_0662	3.68782	0.00670503	K03589:cell division protein FtsQ	POTRA_1
Amuc_0220	3.03813	0.0185565	#N/A	ACR_tran;MMPL	Amuc_0665	4.17442	0.00379862	K03801:lipoyl(octanoyl) transferase [EC:2.3.1.181]	BPL_LplA_LipB
Amuc_0221	2.87945	0.0189333	#N/A	CitMHS;Na_sulph_symp	Amuc_0666	2.96703	0.0294249	K01703:3-isopropylmalate/(R)-2-methylmalate dehydratase large subunit [EC:4.2.1.33 4.2.1.35]	Aconitase
Amuc_0222	3.8585	0.00700065	#N/A	#N/A	Amuc_0669	3.08116	0.00999807	#N/A	PDZ_2;Trypsin;Trypsin_2
Amuc_0224	4.26731	0.00137818	#N/A	#N/A	Amuc_0671	3.92987	0.00113656	K01735:3-dehydroquinate synthase [EC:4.2.3.4]	DHQ_synthase;Fe-ADH_2
Amuc_0225	3.91945	3.46e-06	#N/A	Sel1	Amuc_0673	3.56077	0.0208781	#N/A	EF_TS
Amuc_0226	3.21187	0.0105689	#N/A	#N/A	Amuc_0674	3.27372	0.000598943	K02967:small subunit ribosomal protein S2	Ribosomal_S2
Amuc_0227	3.60127	0.000430229	#N/A	#N/A	Amuc_0675	3.95535	0.0309294	#N/A	CbiX
Amuc_0228	3.89628	1.15e-05	#N/A	Eco57I;TaqI_C	Amuc_0678	3.00019	0.0110117	#N/A	#N/A
Amuc_0229	4.46511	2.33e-08	#N/A	#N/A	Amuc_0680	3.36799	0.00458358	#N/A	#N/A
Amuc_0230	4.97838	1.67e-07	#N/A	adh_short;adh_short_C2;KR	Amuc_0689	2.98088	0.0473178	K01893:asparaginyl-tRNA synthetase [EC:6.1.1.22]	tRNA-synt_2;tRNA_anti-codon
Amuc_0231	3.53253	1.68e-06	#N/A	#N/A	Amuc_0692	3.49268	0.000853635	#N/A	#N/A
Amuc_0232	3.71483	2.73e-05	#N/A	Pep_deformylase	Amuc_0694	3.30739	0.0265575	#N/A	#N/A
Amuc_0233	3.72865	2.67e-09	K00060:threonine 3-dehydrogenase [EC:1.1.1.103]	ADH_N;ADH_zinc_N;Glu_dehyd_C	Amuc_0698	3.36026	0.0394809	#N/A	Glyco_hydro_43
Amuc_0234	5.78511	0.00318519	#N/A	#N/A	Amuc_0706	3.45646	0.0011493	#N/A	#N/A
Amuc_0235	4.07571	1.79e-11	K00688:starch phosphorylase [EC:2.4.1.1]	Phosphorylase	Amuc_0708	3.38674	0.00097771	K03628:transcription termination factor Rho	ATP-synt_ab;Rho_RNA_bind
Amuc_0237	3.37213	0.0065799	#N/A	ArsC;Glutaredoxin	Amuc_0709	2.951	0.00774275	#N/A	Transcrip_reg
Amuc_0238	2.64342	0.00424459	#N/A	Beta-Casp;Lactamase_B;Lactamase_B_2;Lactamase_B_6;RMMBL	Amuc_0711	3.89044	0.001665	#N/A	Na_H_Exchanger;TrkA_N
Amuc_0239	5.09358	0.0322718	#N/A	#N/A	Amuc_0715	3.52309	0.00232744	#N/A	#N/A
Amuc_0240	3.48009	5.16e-08	K03116:sec-independent protein translocase protein TatA	MttA_Hcf106	Amuc_0724	3.25566	0.00297848	#N/A	Glyco_hydro_16;SKN1
Amuc_0241	5.33109	3.12e-15	#N/A	Sel1	Amuc_0728	3.41016	0.00113883	#N/A	FeoB_N;GTP1_OBG;MMR_HSR1
Amuc_0242	5.05295	1.05e-14	#N/A	PseudoU_synth_2;S4	Amuc_0729	2.89521	0.0112416	#N/A	APH
Amuc_0243	4.85711	1.04e-07	#N/A	#N/A	Amuc_0735	3.06209	0.00475012	#N/A	Ntox16;RHS_repeat
Amuc_0244	4.3628	2.59e-08	#N/A	tRNA_m1G_MT	Amuc_0738	3.07578	0.00885545	K01951:GMP synthase (glutamine-hydrolysing) [EC:6.3.5.2]	ATP_bind_3;GATase;GMP_synt_C;NAD_synthase;Peptidase_C26;QueC;tRNA_Me_trans
Amuc_0245	4.92537	8.98e-13	#N/A	PCRF;RF-1	Amuc_0745	3.3017	0.0133312	#N/A	N_methyl;T2SSG
Amuc_0246	4.78242	1.08e-08	#N/A	Fe_dep_repress;Fe_dep_repr_C;MarR;MarR_2;TrmB	Amuc_0749	4.11886	0.00880567	#N/A	TruB_C_2;TruB_N
Amuc_0247	4.92102	3.7e-15	K02945:small subunit ribosomal protein S1	PCB_OB;S1;S1_2	Amuc_0753	3.60463	0.0434602	#N/A	Glyco_transf_8
Amuc_0249	3.53325	9.1e-05	#N/A	Acetyltransf_1;Acetyltransf_7	Amuc_0754	4.49408	0.00416963	#N/A	Glycos_transf_2;Glyco_tranf_2_2;Glyco_tranf_2_3;Glyco_tranf_2_4
Amuc_0250	3.91228	0.00525615	#N/A	#N/A	Amuc_0767	3.89344	0.0177317	#N/A	DNase-RNase
Amuc_0252	4.55003	3.2e-08	#N/A	DUF4328;DUF4339	Amuc_0769	3.32292	0.0286479	#N/A	Transglut_core
Amuc_0254	4.50836	3.25e-07	#N/A	AP_endonuc_2	Amuc_0771	3.12505	0.00530581	K01190:beta-galactosidase [EC:3.2.1.23]	BetaGal_dom4_5;Glyco_hydro_35;Glyco_hydro_42
Amuc_0255	4.28114	8.38e-05	K00606:3-methyl-2-oxobutanoate hydroxymethyltransferase [EC:2.1.2.11]	Pantoate_transf;PEP_mutase	Amuc_0775	5.38181	0.0358735	K10806:acyl-CoA thioesterase YciA [EC:3.1.2.-]	4HBT
Amuc_0256	4.17133	2.97e-06	K00950:2-amino-4-hydroxy-6-hydroxymethyldihydropteridine diphosphokinase [EC:2.7.6.3]	HPPK	Amuc_0779	3.29079	0.0283173	#N/A	SNase
Amuc_0257	3.84831	2.32e-08	K00215:4-hydroxy-tetrahydrodipicolinate reductase [EC:1.17.1.8]	DapB_C;DapB_N	Amuc_0790	4.09496	0.000222519	K01740:O-acetylhomoserine (thiol)-lyase [EC:2.5.1.49]	Aminotran_1_2;Cys_Met_Meta_PP;DegT_DnrJ_EryC1
Amuc_0258	3.70439	5.11e-07	K01714:4-hydroxy-tetrahydrodipicolinate synthase [EC:4.3.3.7]	DHDPS	Amuc_0798	3.16929	0.043722	K04567:lysyl-tRNA synthetase, class II [EC:6.1.1.6]	tRNA-synt_2;tRNA-synt_2d;tRNA_anti-codon
Amuc_0259	4.01357	0.00101405	#N/A	#N/A	Amuc_0799	3.19495	0.00170923	K03737:putative pyruvate-flavodoxin oxidoreductase [EC:1.2.7.-]	EKR;Fer4;Fer4_10;Fer4_16;Fer4_2;Fer4_21;Fer4_6;Fer4_7;Fer4_9;PFOR_II;POR;POR_N;TPP_enzyme_C
Amuc_0260	4.16963	9.88e-11	#N/A	AhpC-TSA;Redoxin;Thioredoxin;Thioredoxin_8;TPR_2	Amuc_0808	4.24977	0.000572513	#N/A	DUF3418;HA2;Helicase_C;OB_NTP_bind
Amuc_0261	4.28693	0.0213607	#N/A	#N/A	Amuc_0810	3.48957	0.0148901	#N/A	PDZ;PDZ_2;Tricorn_PDZ;Trypsin;Trypsin_2
Amuc_0263	3.63357	0.00022161	#N/A	UPF0054	Amuc_0811	3.58534	0.00297956	K02340:DNA polymerase III subunit delta [EC:2.7.7.7]	DNA_pol3_delta
Amuc_0264	4.26079	3.07e-07	#N/A	7TM-7TMR_HD;HD	Amuc_0816	2.93312	0.0196405	K02338:DNA polymerase III subunit beta [EC:2.7.7.7]	DNA_pol3_beta;DNA_pol3_beta_2;DNA_pol3_beta_3
Amuc_0265	4.64503	5.76e-12	K03621:glycerol-3-phosphate acyltransferase PlsX [EC:2.3.1.15]	FA_synthesis	Amuc_0824	3.22166	0.000726231	K01190:beta-galactosidase [EC:3.2.1.23]	Bgal_small_N;DUF4981;F5_F8_type_C;Glyco_hydro_2;Glyco_hydro_2_C;Glyco_hydro_2_N
Amuc_0266	4.23215	2.38e-07	K02911:large subunit ribosomal protein L32	Ribosomal_L32p;zf-ribbon_3	Amuc_0834	4.05769	0.00165658	#N/A	Acetyltransf_1;Acetyltransf_10;Acetyltransf_7;FR47;HTH_27;MarR;MarR_2
Amuc_0267	3.93334	5.89e-09	#N/A	DUF177	Amuc_0839	5.45964	0.000550223	#N/A	#N/A
Amuc_0269	4.55696	5.08e-08	#N/A	SUA5;Sua5_yciO_yrdC	Amuc_0840	4.0013	0.0372582	#N/A	STAS;Sulfate_transp
Amuc_0271	4.76601	5.17e-12	K02959:small subunit ribosomal protein S16	Ribosomal_S16	Amuc_0847	3.15707	0.0369715	#N/A	HD
Amuc_0273	3.74938	0.000623755	#N/A	Phage_integrase;Phage_int_SAM_1;Phage_int_SAM_4	Amuc_0849	3.42628	0.00806814	#N/A	Radical_SAM;TRAM;UPF0004
Amuc_0274	3.19755	0.00127423	#N/A	EF-hand_1;EF-hand_5;EF-hand_6;EF-hand_7;zf-HC2	Amuc_0853	3.83636	0.0122045	#N/A	#N/A
Amuc_0275	4.09388	2.36e-10	K03210:preprotein translocase subunit YajC	YajC	Amuc_0859	2.84229	0.0478429	#N/A	CitMHS;Na_sulph_symp
Amuc_0276	4.26652	3.12e-06	#N/A	TGT	Amuc_0865	3.91292	0.000698358	#N/A	Ferritin;Rubrerythrin
Amuc_0277	3.96758	0.000263041	#N/A	Methyltransf_4	Amuc_0866	3.2709	0.000971194	#N/A	#N/A
Amuc_0278	3.73384	5.2e-05	#N/A	NUDIX	Amuc_0880	3.63563	0.0491318	#N/A	YjbR
Amuc_0279	3.68008	0.0333953	#N/A	DPBB_1	Amuc_0881	3.60862	0.0187184	#N/A	C_GCAxxG_C_C
Amuc_0280	4.50848	1.09e-06	K03471:ribonuclease HIII [EC:3.1.26.4]	RNase_HII	Amuc_0885	2.96153	0.0301887	K00627:pyruvate dehydrogenase E2 component (dihydrolipoamide acetyltransferase) [EC:2.3.1.12]	2-oxoacid_dh;Biotin_lipoyl
Amuc_0281	3.08484	0.000836877	#N/A	Bac_DNA_binding	Amuc_0896	3.26112	0.0120177	K13542:uroporphyrinogen III methyltransferase / synthase [EC:2.1.1.107 4.2.1.75]	HEM4;TP_methylase
Amuc_0282	3.58609	1.71e-05	#N/A	#N/A	Amuc_0898	3.13859	0.0346376	#N/A	Topoisom_bac;Toprim;Toprim_Crpt
Amuc_0284	2.61588	0.0322337	#N/A	#N/A	Amuc_0913	4.55837	3.74651e-06	#N/A	Cob_adeno_trans
Amuc_0285	4.43643	6.19e-08	#N/A	#N/A	Amuc_0914	3.29809	0.0181027	#N/A	AraC_binding;Cupin_2
Amuc_0286	3.92586	6.3e-07	#N/A	#N/A	Amuc_0921	4.51139	0.00135776	#N/A	DUF3670;Helicase_C;ResIII;SNF2_N
Amuc_0287	3.62054	5.3e-06	#N/A	MotA_ExbB	Amuc_0927	3.91386	0.000541328	K02994:small subunit ribosomal protein S8	Ribosomal_S8
Amuc_0288	4.19072	3.34e-05	K03179:4-hydroxybenzoate octaprenyltransferase [EC:2.5.1.-]	UbiA	Amuc_0928	3.6006	0.0131791	K02933:large subunit ribosomal protein L6	Ribosomal_L6
Amuc_0289	4.33964	1.45e-12	#N/A	Rotamase;Rotamase_2;Rotamase_3;SurA_N_2;SurA_N_3	Amuc_0929	3.54367	0.00490558	K02881:large subunit ribosomal protein L18	Ribosomal_L18p
Amuc_0290	3.57793	2.59e-07	K01190:beta-galactosidase [EC:3.2.1.23]	DUF4982;F5_F8_type_C;Glyco_hydro_2;Glyco_hydro_2_C;Glyco_hydro_2_N	Amuc_0933	3.47369	0.00122851	K03076:preprotein translocase subunit SecY	SecY
Amuc_0291	4.38821	3.56e-11	K01873:valyl-tRNA synthetase [EC:6.1.1.9]	Anticodon_1;tRNA-synt_1;tRNA-synt_1g;tRNA-synt_1_2;Val_tRNA-synt_C	Amuc_0934	3.59784	0.0123016	K00939:adenylate kinase [EC:2.7.4.3]	AAA_17;AAA_33;ADK
Amuc_0292	3.57116	5.22e-06	#N/A	DUF4332	Amuc_0935	3.72336	0.0011214	#N/A	Peptidase_M24
Amuc_0293	3.64396	1.95e-05	K02874:large subunit ribosomal protein L14	Ribosomal_L14	Amuc_0938	3.51338	0.00250979	K00937:polyphosphate kinase [EC:2.7.4.1]	PLDc_2;PP_kinase;PP_kinase_C;PP_kinase_N
Amuc_0294	4.41082	1.58e-10	K02961:small subunit ribosomal protein S17	Ribosomal_S17	Amuc_0952	3.34665	2.63563e-05	#N/A	#N/A
Amuc_0295	4.12528	9.09e-09	K02904:large subunit ribosomal protein L29	Ribosomal_L29	Amuc_0953	3.36036	0.00010419	#N/A	BACON;PA14;Sulfatase
Amuc_0296	4.17743	1.2e-06	K02878:large subunit ribosomal protein L16	Ribosomal_L16	Amuc_0955	3.38347	0.0219171	#N/A	RBFA
Amuc_0297	4.58385	2.54e-09	K02982:small subunit ribosomal protein S3	KH_2;Ribosomal_S3_C	Amuc_0956	3.16113	0.00162608	#N/A	GTP_EFTU;GTP_EFTU_D2;IF-2;IF2_N;MMR_HSR1
Amuc_0298	5.05193	3.07e-10	K02890:large subunit ribosomal protein L22	Ribosomal_L22	Amuc_0957	2.89446	0.0202495	#N/A	KH_5;NusA_N;S1
Amuc_0299	4.68149	4.35e-12	#N/A	#N/A	Amuc_0967	3.0393	0.0401453	#N/A	RRM_1
Amuc_0300	4.46364	3.34e-07	K02965:small subunit ribosomal protein S19	Ribosomal_S19	Amuc_0970	2.95766	0.00912364	#N/A	SSF
Amuc_0301	4.54436	3.69e-07	K02886:large subunit ribosomal protein L2	Ribosomal_L2;Ribosomal_L2_C	Amuc_0971	4.4646	0.00146895	K03657:DNA helicase II / ATP-dependent DNA helicase PcrA [EC:3.6.4.12]	AAA_19;AAA_30;UvrD-helicase;UvrD_C;UvrD_C_2
Amuc_0302	5.00115	1.08e-09	K02892:large subunit ribosomal protein L23	Ribosomal_L23	Amuc_0972	3.77832	0.00758725	K00604:methionyl-tRNA formyltransferase [EC:2.1.2.9]	Formyl_trans_C;Formyl_trans_N
Amuc_0303	5.1361	4.63e-12	K02926:large subunit ribosomal protein L4	Ribosomal_L4	Amuc_0978	4.99162	0.00347407	#N/A	Tyr_Deacylase
Amuc_0304	5.08517	2.02e-13	K02906:large subunit ribosomal protein L3	Ribosomal_L3	Amuc_0983	2.81598	0.0270364	#N/A	RHS_repeat
Amuc_0305	4.5364	8.57e-08	K02946:small subunit ribosomal protein S10	Ribosomal_S10	Amuc_0984	3.2138	0.00235535	K00240:succinate dehydrogenase iron-sulfur subunit [EC:1.3.99.1]	Fer2;Fer2_3;Fer4_10;Fer4_17;Fer4_7;Fer4_8
Amuc_0306	4.86602	1.47e-12	#N/A	EFG_C;EFG_II;EFG_IV;GTP_EFTU;GTP_EFTU_D2;RF3_C	Amuc_0985	3.50828	3.17797e-05	K00239:succinate dehydrogenase flavoprotein subunit [EC:1.3.99.1]	DAO;FAD_binding_2;Pyr_redox_2;Succ_DH_flav_C
Amuc_0307	4.67766	1.11e-11	K02992:small subunit ribosomal protein S7	Ribosomal_S7	Amuc_0990	5.44827	3.20829e-05	#N/A	#N/A
Amuc_0308	5.1854	5.11e-09	K02950:small subunit ribosomal protein S12	Ribosom_S12_S23	Amuc_0993	3.98175	0.00628551	#N/A	FGE-sulfatase
Amuc_0309	3.93023	2.55e-09	K15633:2,3-bisphosphoglycerate-independent phosphoglycerate mutase [EC:5.4.2.12]	iPGM_N;Metalloenzyme	Amuc_0994	2.86698	0.0344327	K00059:3-oxoacyl-[acyl-carrier protein] reductase [EC:1.1.1.100]	adh_short;adh_short_C2;Epimerase;KR
Amuc_0310	4.40238	2.14e-07	#N/A	4HBT	Amuc_1008	3.07016	0.00595813	#N/A	DUF4968;DUF5110;F5_F8_type_C;Gal_mutarotas_2;Glyco_hydro_31
Amuc_0311	3.77806	0.000711511	#N/A	HATPase_c;HisKA;PAS_8	Amuc_1027	3.866	0.00183339	#N/A	AAA_13;AAA_21;AAA_29;ABC_tran;ABC_tran_CTD;ABC_tran_Xtn;MMR_HSR1;RsgA_GTPase;SMC_N
Amuc_0312	3.7413	8.78e-05	#N/A	AAA;AAA_5;HTH_8;Mg_chelatase;Response_reg;Sigma54_activat;Sigma54_activ_2	Amuc_1029	4.14489	0.0173303	#N/A	EamA;TPT
Amuc_0313	3.33599	7.24e-05	#N/A	PMT_2	Amuc_1039	4.75262	4.48341e-07	#N/A	Autotransporter
Amuc_0314	4.47359	5.18e-08	K03602:exodeoxyribonuclease VII small subunit [EC:3.1.11.6]	Exonuc_VII_S	Amuc_1040	3.67378	0.00143515	K03046:DNA-directed RNA polymerase subunit beta' [EC:2.7.7.6]	Apocytochr_F_C;RNA_pol_Rpb1_1;RNA_pol_Rpb1_2;RNA_pol_Rpb1_3;RNA_pol_Rpb1_4;RNA_pol_Rpb1_5
Amuc_0315	3.9752	2.33e-08	K01662:1-deoxy-D-xylulose-5-phosphate synthase [EC:2.2.1.7]	DXP_synthase_N;TPP_enzyme_C;Transketolase_C;Transket_pyr	Amuc_1041	3.51073	0.000726744	K03043:DNA-directed RNA polymerase subunit beta [EC:2.7.7.6]	RNA_pol_Rpb2_1;RNA_pol_Rpb2_2;RNA_pol_Rpb2_3;RNA_pol_Rpb2_45;RNA_pol_Rpb2_6;RNA_pol_Rpb2_7
Amuc_0316	4.1609	1.99e-08	#N/A	TPR_1;TPR_11;TPR_16;TPR_19;TPR_2;TPR_20	Amuc_1044	3.37235	0.00138872	K02863:large subunit ribosomal protein L1	Ribosomal_L1
Amuc_0317	3.97435	0.000366786	K03584:DNA repair protein RecO (recombination protein O)	RecO_C;RecO_N	Amuc_1046	3.37396	0.000535712	#N/A	KOW;NusG
Amuc_0318	5.51367	2.58e-10	K07091:lipopolysaccharide export system permease protein	YjgP_YjgQ	Amuc_1048	3.3417	0.000199252	K02358:elongation factor Tu	GTP_EFTU;GTP_EFTU_D2;GTP_EFTU_D3;MMR_HSR1
Amuc_0319	3.83937	1.46e-05	#N/A	AIG1;ArgK;cobW;Dynamin_N;FeoB_N;GTP_EFTU;KH_dom-like;MMR_HSR1;Ras;Roc;RsgA_GTPase	Amuc_1049	3.08938	0.0263582	#N/A	Carbam_trans_N;Peptidase_M22
Amuc_0320	5.59092	1.39e-09	K15583:oligopeptide transport system ATP-binding protein	ABC_tran;oligo_HPY	Amuc_1050	2.92846	0.0448643	K03544:ATP-dependent Clp protease ATP-binding subunit ClpX	AAA;AAA_2;AAA_22;AAA_5;ClpB_D2-small;Mg_chelatase;zf-C4_ClpX
Amuc_0321	3.18551	0.000721686	#N/A	#N/A	Amuc_1052	3.68828	0.00202942	#N/A	FKBP_C;Trigger_C;Trigger_N
Amuc_0325	3.65101	2.88e-07	#N/A	N6_N4_Mtase;UPF0020	Amuc_1053	3.54143	0.000123113	#N/A	Bac_surface_Ag;POTRA;POTRA_1;POTRA_2
Amuc_0326	3.67373	3.28e-07	#N/A	#N/A	Amuc_1054	3.58559	0.001249	#N/A	#N/A
Amuc_0327	3.57632	6.7e-06	#N/A	#N/A	Amuc_1068	3.46536	0.0249881	K00789:S-adenosylmethionine synthetase [EC:2.5.1.6]	S-AdoMet_synt_C;S-AdoMet_synt_M;S-AdoMet_synt_N
Amuc_0328	3.3775	1.17e-06	#N/A	AAA_23	Amuc_1074	3.589	0.00104041	#N/A	DUF4976;Phosphodiest;Sulfatase
Amuc_0329	3.68739	1.31e-08	K03655:ATP-dependent DNA helicase RecG [EC:3.6.4.12]	AlbA_2;HATPase_c_4	Amuc_1088	3.81277	0.00390347	#N/A	FeoB_C;FeoB_N;Gate;MMR_HSR1
Amuc_0330	3.83594	7.53e-07	#N/A	#N/A	Amuc_1091	3.14317	0.00759132	#N/A	CCP_MauG;Cytochrome_C7;Cytochrome_CBB3;Cytochrom_C;Haem_bd
Amuc_0333	3.90655	0.00337321	#N/A	CAT	Amuc_1092	3.6024	0.0265758	K03644:lipoic acid synthetase [EC:2.8.1.8]	LIAS_N;Radical_SAM
Amuc_0334	3.00209	0.00112976	#N/A	FtsX;MacB_PCD	Amuc_1095	4.18302	0.00150323	#N/A	E1-E2_ATPase;Hydrolase
Amuc_0335	3.56465	0.0035227	#N/A	AAA_21;AAA_29;ABC_tran;SMC_N	Amuc_1098	3.15394	0.000880803	K02453:general secretion pathway protein D	Secretin;TPR_1;TPR_11;TPR_12;TPR_14;TPR_16;TPR_2;TPR_8
Amuc_0336	3.40793	0.000808513	#N/A	Plug	Amuc_1099	3.12301	0.00235119	#N/A	#N/A
Amuc_0337	3.6606	0.000346271	K04517:prephenate dehydrogenase [EC:1.3.1.12]	F420_oxidored;NAD_binding_2;NAD_Gly3P_dh_N;OCD_Mu_crystall;PDH	Amuc_1102	3.69882	0.00126333	#N/A	#N/A
Amuc_0338	3.34389	5.85e-07	#N/A	#N/A	Amuc_1103	3.4122	0.00389901	#N/A	Peptidase_M20;Peptidase_M42
Amuc_0339	3.89145	3.3e-06	#N/A	Acyltransferase;MFS_1	Amuc_1107	3.44227	0.00435003	K00765:ATP phosphoribosyltransferase [EC:2.4.2.17]	HisG;HisG_C
Amuc_0340	3.72698	0.000482045	K01493:dCMP deaminase [EC:3.5.4.12]	dCMP_cyt_deam_1	Amuc_1111	3.25683	0.0409711	K01687:dihydroxy-acid dehydratase [EC:4.2.1.9]	ILVD_EDD
Amuc_0341	5.13615	1.71e-07	#N/A	#N/A	Amuc_1112	6.03473	0.00171336	#N/A	#N/A
Amuc_0343	2.88376	0.0245068	#N/A	DsbC;Thioredoxin_7;Thioredox_DsbH	Amuc_1114	4.18667	0.000971088	#N/A	Autotransporter;Chlam_PMP
Amuc_0344	4.07667	4.02e-06	#N/A	Lipase_GDSL_2	Amuc_1120	3.34596	0.00010511	K15923:alpha-L-fucosidase 2 [EC:3.2.1.51]	Glyco_hyd_65N_2
Amuc_0345	3.79657	0.000547398	K02342:DNA polymerase III subunit epsilon [EC:2.7.7.7]	RNase_T	Amuc_1123	2.76249	0.00982012	#N/A	Prenyltrans;SQHop_cyclase_C
Amuc_0346	4.31981	9.33e-11	K03555:DNA mismatch repair protein MutS	MutS_I;MutS_II;MutS_III;MutS_IV;MutS_V	Amuc_1125	2.9687	0.00568787	K01784:UDP-glucose 4-epimerase [EC:5.1.3.2]	3Beta_HSD;Epimerase;GDP_Man_Dehyd;NAD_binding_10;NAD_binding_4;NmrA;Polysacc_synt_2;RmlD_sub_bind
Amuc_0347	4.93878	2e-07	#N/A	RsfS	Amuc_1143	2.69408	0.0110569	#N/A	RHS_repeat
Amuc_0348	5.16985	8.67e-18	#N/A	AAA;Peptidase_M41	Amuc_1168	4.61495	0.00267542	#N/A	AAA_21;ABC_tran
Amuc_0349	4.09634	1.79e-06	#N/A	#N/A	Amuc_1179	4.1062	0.0349384	K02013:iron complex transport system ATP-binding protein [EC:3.6.3.34]	AAA_21;ABC_tran
Amuc_0350	3.25724	0.000426331	#N/A	AAA_15;AAA_21	Amuc_1180	4.31859	0.00589539	#N/A	FCD;GntR
Amuc_0351	3.19548	0.000536989	K01661:naphthoate synthase [EC:4.1.3.36]	ECH_1;ECH_2	Amuc_1181	3.05929	0.0353458	#N/A	#N/A
Amuc_0352	3.98571	2.46e-06	#N/A	#N/A	Amuc_1190	3.65695	0.00018763	#N/A	ADH_N_2;ADH_zinc_N;ADH_zinc_N_2
Amuc_0353	2.95956	0.000676213	#N/A	#N/A	Amuc_1192	3.92695	0.0276604	K00971:mannose-1-phosphate guanylyltransferase [EC:2.7.7.13]	MannoseP_isomer;NTP_transferase;NTP_transf_3
Amuc_0354	4.59878	5.86e-08	#N/A	OEP	Amuc_1193	3.18957	0.0275198	K00806:undecaprenyl diphosphate synthase [EC:2.5.1.31]	Prenyltransf
Amuc_0355	3.68762	1.41e-06	#N/A	#N/A	Amuc_1195	5.2926	0.000360565	K00919:4-diphosphocytidyl-2-C-methyl-D-erythritol kinase [EC:2.7.1.148]	GHMP_kinases_C;GHMP_kinases_N
Amuc_0356	3.91768	4.94e-07	#N/A	#N/A	Amuc_1200	3.5926	0.00625917	K02007:cobalt/nickel transport system permease protein	CbiM;PDGLE
Amuc_0357	5.27644	8.67e-10	#N/A	#N/A	Amuc_1206	3.09017	0.0106522	K00602:phosphoribosylaminoimidazolecarboxamide formyltransferase / IMP cyclohydrolase [EC:2.1.2.3 3.5.4.10]	AICARFT_IMPCHas;MGS
Amuc_0358	4.73934	7.23e-09	#N/A	AAA_16;AAA_21;ABC_tran;SMC_N	Amuc_1210	2.869	0.00275806	K01596:phosphoenolpyruvate carboxykinase (GTP) [EC:4.1.1.32]	PEPCK_C;PEPCK_N
Amuc_0359	5.31766	2.69e-13	#N/A	#N/A	Amuc_1212	3.98107	0.00222918	K03655:ATP-dependent DNA helicase RecG [EC:3.6.4.12]	DEAD;Helicase_C;RecG_wedge;ResIII
Amuc_0360	4.37456	2.65e-12	#N/A	#N/A	Amuc_1214	3.81752	0.0162804	#N/A	Fer4_10;Fer4_6;Fer4_7;Fer4_8;TAT_signal
Amuc_0361	3.33457	0.000280697	#N/A	AAA_29;ABC2_membrane;ABC_tran	Amuc_1216	3.61585	0.0184649	#N/A	GFO_IDH_MocA
Amuc_0362	4.96168	7.14e-10	#N/A	#N/A	Amuc_1220	3.11529	0.035303	#N/A	NAGLU;NAGLU_C;NAGLU_N
Amuc_0364	4.05971	9.58e-07	#N/A	Glyco_hydro_75	Amuc_1222	3.36086	0.0461943	#N/A	OPT
Amuc_0365	4.59437	4.76e-07	K00801:farnesyl-diphosphate farnesyltransferase [EC:2.5.1.21]	SQS_PSY	Amuc_1223	3.71475	0.00568787	K01591:orotidine-5'-phosphate decarboxylase [EC:4.1.1.23]	OMPdecase
Amuc_0366	4.22526	3.16e-07	K02584:Nif-specific regulatory protein	AAA;AAA_5;GAF;GAF_2;HTH_8;Sigma54_activat;Sigma54_activ_2	Amuc_1225	2.98472	0.0171101	K15986:manganese-dependent inorganic pyrophosphatase [EC:3.6.1.1]	CBS;DHH;DHHA2;DRTGG
Amuc_0369	4.92269	2.29e-07	K12373:hexosaminidase [EC:3.2.1.52]	Glyco_hydro_20;Glyco_hydro_20b	Amuc_1226	3.30489	0.0127779	#N/A	Exo_endo_phos
Amuc_0371	3.04393	2.42e-05	#N/A	Reg_prop	Amuc_1228	2.86228	0.0160753	K02343:DNA polymerase III subunit gamma/tau [EC:2.7.7.7]	AAA;AAA_16;AAA_5;DNA_pol3_delta2;DNA_pol3_gamma3;RuvB_N;TIP49
Amuc_0373	5.32797	1.62e-07	#N/A	Acetyltransf_1;Acetyltransf_3	Amuc_1229	2.62667	0.0311915	#N/A	#N/A
Amuc_0374	3.9752	8.45e-10	K02337:DNA polymerase III subunit alpha [EC:2.7.7.7]	DNA_pol3_alpha;HHH_6;PHP;tRNA_anti-codon	Amuc_1230	2.95231	0.010999	#N/A	#N/A
Amuc_0375	3.96446	5.81e-07	K00226:dihydroorotate dehydrogenase (fumarate) [EC:1.3.98.1]	DHO_dh	Amuc_1231	3.79365	0.00647492	#N/A	RadC
Amuc_0376	4.66682	7.12e-08	K00788:thiamine-phosphate pyrophosphorylase [EC:2.5.1.3]	TMP-TENI	Amuc_1232	3.90933	0.00737925	#N/A	Carb_kinase;YjeF_N
Amuc_0377	4.27817	8.9e-08	#N/A	TetR_N	Amuc_1234	3.52481	0.000440349	K02871:large subunit ribosomal protein L13	Ribosomal_L13
Amuc_0378	3.51385	7.09e-07	#N/A	AhpC-TSA;Redoxin;SHD1;Thioredoxin;Thioredoxin_2;Thioredoxin_8	Amuc_1240	3.90156	0.000473068	#N/A	ANAPC3;TPR_1;TPR_12;TPR_14;TPR_16;TPR_2;TPR_21;TPR_6;TPR_7;TPR_8
Amuc_0379	3.39322	0.000133964	#N/A	ANAPC3;Cytochrome_C554;Cytochrome_C7;Cytochrom_c3_2;Cytochrom_C552;HEAT_2;Paired_CXXCH_1;TPR_1;TPR_11;TPR_12;TPR_14;TPR_16;TPR_17;TPR_19;TPR_2;TPR_20;TPR_8;TPR_9	Amuc_1241	3.12085	0.0112243	#N/A	Transgly
Amuc_0380	4.49541	5.72e-11	#N/A	CBS;CorC_HlyC;DUF21	Amuc_1243	4.02739	0.0199801	K01770:2-C-methyl-D-erythritol 2,4-cyclodiphosphate synthase [EC:4.6.1.12]	YgbB
Amuc_0381	4.21399	1.11e-08	#N/A	CBS;CorC_HlyC;DUF21	Amuc_1258	3.30113	0.00489758	K01915:glutamine synthetase [EC:6.3.1.2]	Gln-synt_C;GSIII_N
Amuc_0382	5.25165	1.36e-16	K00962:polyribonucleotide nucleotidyltransferase [EC:2.7.7.8]	KH_1;PNPase;RNase_PH;RNase_PH_C;S1	Amuc_1261	3.50937	0.0499373	K01792:glucose-6-phosphate 1-epimerase [EC:5.1.3.15]	Aldose_epim
Amuc_0383	3.7004	1.05e-08	K02956:small subunit ribosomal protein S15	Ribosomal_S15	Amuc_1263	3.77977	0.00135167	K00767:nicotinate-nucleotide pyrophosphorylase (carboxylating) [EC:2.4.2.19]	QRPTase_C;QRPTase_N
Amuc_0384	3.27968	0.00188451	#N/A	Hexapep;Hexapep_2;Mac	Amuc_1266	4.58484	0.0110895	#N/A	#N/A
Amuc_0389	3.93428	3.34e-06	#N/A	PseudoU_synth_1	Amuc_1268	3.4306	0.0234979	K01752:L-serine dehydratase [EC:4.3.1.17]	SDH_alpha;SDH_beta
Amuc_0390	4.74404	1.26e-05	K00969:nicotinate-nucleotide adenylyltransferase [EC:2.7.7.18]	CTP_transf_like	Amuc_1269	3.54104	0.00186373	K00384:thioredoxin reductase (NADPH) [EC:1.8.1.9]	DAO;FAD_oxidored;GIDA;HI0933_like;NAD_binding_8;Pyr_redox;Pyr_redox_2;Pyr_redox_3
Amuc_0391	4.64919	2.04e-07	#N/A	Peptidase_M23	Amuc_1270	3.63064	0.0307192	#N/A	DUF4886
Amuc_0392	3.09046	4.06e-05	K01206:alpha-L-fucosidase [EC:3.2.1.51]	Alpha_L_fucos;CHB_HEX_C_1;F5_F8_type_C;Fn3_assoc	Amuc_1277	6.03677	0.0132755	#N/A	TatD_DNase
Amuc_0394	2.8659	0.000657278	#N/A	N_methyl	Amuc_1282	3.15444	0.0185927	#N/A	FKBP_C;FKBP_N
Amuc_0395	4.35482	1.37e-10	#N/A	RNase_PH;RNase_PH_C	Amuc_1285	3.72981	0.00319979	#N/A	DNA_gyraseB;DNA_gyraseB_C;HATPase_c;Toprim
Amuc_0396	3.29387	0.000823929	#N/A	Phosphodiest	Amuc_1286	3.42776	0.00703896	#N/A	DNA_gyraseA_C;DNA_topoisoIV
Amuc_0397	4.92505	2.22e-07	#N/A	Glyco_hydro_20;Glyco_hydro_20b	Amuc_1294	4.00931	0.0490914	K00381:sulfite reductase (NADPH) hemoprotein beta-component [EC:1.8.1.2]	NIR_SIR;NIR_SIR_ferr
Amuc_0398	3.72271	9.34e-07	K01935:dethiobiotin synthetase [EC:6.3.3.3]	AAA_26	Amuc_1318	2.78805	0.0197582	#N/A	RRF
Amuc_0399	3.62813	0.000454064	#N/A	#N/A	Amuc_1321	3.57515	0.00102321	#N/A	1-cysPrx_C;AhpC-TSA;Redoxin
Amuc_0400	3.55366	0.00167136	#N/A	DisA_N	Amuc_1333	2.48858	0.0349873	#N/A	#N/A
Amuc_0401	2.78497	0.0341053	#N/A	#N/A	Amuc_1361	3.72223	0.000276325	#N/A	HicB_lk_antitox;HTH_19;HTH_3;HTH_31;MqsA_antitoxin
Amuc_0403	4.09271	1.82e-08	#N/A	AAA_21;ABC_tran;SMC_N	Amuc_1378	3.98972	0.000629473	#N/A	Phage_integrase;Phage_int_SAM_4;Phage_int_SAM_5
Amuc_0404	3.18312	0.00270144	K01918:pantoate--beta-alanine ligase [EC:6.3.2.1]	Pantoate_ligase	Amuc_1383	3.34249	0.0191737	K01872:alanyl-tRNA synthetase [EC:6.1.1.7]	DHHA1;tRNA-synt_2c;tRNA_SAD
Amuc_0405	4.21348	2.07e-12	#N/A	OmpH	Amuc_1388	2.99792	0.0272991	K03526:(E)-4-hydroxy-3-methylbut-2-enyl-diphosphate synthase [EC:1.17.7.1]	GcpE
Amuc_0406	3.61326	1.79e-07	K02536:UDP-3-O-[3-hydroxymyristoyl] glucosamine N-acyltransferase [EC:2.3.1.191]	Hexapep;Hexapep_2;LpxD	Amuc_1394	2.94324	0.0258978	#N/A	#N/A
Amuc_0407	4.32673	1.34e-07	#N/A	BPD_transp_1	Amuc_1399	3.79382	0.00025276	#N/A	Acylphosphatase;Peptidase_M22;Sua5_yciO_yrdC;zf-HYPF
Amuc_0408	3.90573	1.36e-05	#N/A	AAA_21;ABC_tran;SMC_N	Amuc_1400	4.9837	0.000105751	#N/A	HupF_HypC
Amuc_0413	4.63385	1.9e-09	K03273:D-glycero-D-manno-heptose 1,7-bisphosphate phosphatase [EC:3.1.3.82 3.1.3.83]	HAD_2;Hydrolase_like	Amuc_1401	3.74206	0.00631552	#N/A	HypD
Amuc_0414	4.46535	2.06e-10	K03271:D-sedoheptulose 7-phosphate isomerase [EC:5.3.1.28]	SIS;SIS_2	Amuc_1408	3.27368	0.013631	K04077:chaperonin GroEL	Cpn60_TCP1
Amuc_0415	3.59254	5.74e-08	K03272:D-beta-D-heptose 7-phosphate kinase / D-beta-D-heptose 1-phosphate adenosyltransferase [EC:2.7.1.167 2.7.7.70]	CTP_transf_like;PfkB	Amuc_1411	2.73911	0.0386833	#N/A	#N/A
Amuc_0416	4.21827	7.09e-09	K02970:small subunit ribosomal protein S21	Ribosomal_S21	Amuc_1412	2.82421	0.00625446	#N/A	OMP_b-brl
Amuc_0417	5.13007	2.85e-10	K01845:glutamate-1-semialdehyde 2,1-aminomutase [EC:5.4.3.8]	Aminotran_3	Amuc_1413	3.85905	2.46239e-05	#N/A	AAA_31;CbiA;ParA;Wzz
Amuc_0418	4.05518	2.1e-07	#N/A	Ank;Ank_2;Ank_3;Ank_4;Ank_5	Amuc_1417	2.8706	0.00624685	K00134:glyceraldehyde 3-phosphate dehydrogenase [EC:1.2.1.12]	Gp_dh_C;Gp_dh_N
Amuc_0419	3.63833	9.64e-08	#N/A	MFS_1;OATP;Sugar_tr	Amuc_1418	3.41763	0.00136723	K00927:phosphoglycerate kinase [EC:2.7.2.3]	PGK
Amuc_0420	3.65362	3.2e-06	#N/A	#N/A	Amuc_1421	3.64491	0.000395522	#N/A	APH;Pkinase;Pkinase_Tyr
Amuc_0421	5.34144	2.46e-14	K01886:glutaminyl-tRNA synthetase [EC:6.1.1.18]	tRNA-synt_1c;tRNA-synt_1c_C	Amuc_1425	3.81154	0.0345214	#N/A	Kelch_1;Kelch_2;Kelch_3;Kelch_4;Kelch_6
Amuc_0422	4.84278	1.67e-14	K14652:3,4-dihydroxy 2-butanone 4-phosphate synthase / GTP cyclohydrolase II [EC:4.1.99.12 3.5.4.25]	DHBP_synthase;GTP_cyclohydro2	Amuc_1426	3.33359	0.0044824	#N/A	#N/A
Amuc_0423	4.49069	2.52e-09	K00794:6,7-dimethyl-8-ribityllumazine synthase [EC:2.5.1.78]	DMRL_synthase	Amuc_1427	3.70191	0.000985421	K04486:histidinol-phosphatase (PHP family) [EC:3.1.3.15]	PHP;PHP_C
Amuc_0424	5.24837	1.14e-10	#N/A	NusB	Amuc_1428	3.31763	0.00181854	K00625:phosphate acetyltransferase [EC:2.3.1.8]	PTA_PTB
Amuc_0425	5.0668	7.46e-08	K03110:fused signal recognition particle receptor	AAA_16;AAA_22;AAA_30;AAA_33;CbiA;SRP54;Zeta_toxin	Amuc_1434	3.10952	0.0410247	#N/A	#N/A
Amuc_0426	4.99082	4.8e-14	#N/A	Radical_SAM	Amuc_1436	2.65727	0.0423399	K00024:malate dehydrogenase [EC:1.1.1.37]	Ldh_1_C;Ldh_1_N
Amuc_0427	3.47387	0.000193981	K02314:replicative DNA helicase [EC:3.6.4.12]	AAA_25;ATPase;DnaB;DnaB_C	Amuc_1439	3.70244	0.000601115	#N/A	#N/A
Amuc_0428	4.87125	6.08e-13	#N/A	#N/A	Amuc_1443	3.2445	0.00417912	#N/A	ANAPC3;TPR_1;TPR_12;TPR_14;TPR_16;TPR_17;TPR_19;TPR_2;TPR_20;TPR_6;TPR_7;TPR_8
Amuc_0429	6.18074	2.48e-05	#N/A	PEMT	Amuc_1444	3.61086	0.037787	#N/A	#N/A
Amuc_0431	3.55298	1.12e-06	K00873:pyruvate kinase [EC:2.7.1.40]	PK;PK_C	Amuc_1446	4.24265	0.0053093	#N/A	BPD_transp_1;Lig_chan-Glu_bd;NMT1;Phosphonate-bd;SBP_bac_3
Amuc_0432	3.96663	0.00223863	#N/A	Acetyltransf_1;Acetyltransf_10;Acetyltransf_7	Amuc_1453	4.13516	0.0160728	#N/A	Bactofilin
Amuc_0433	3.11097	0.00219847	#N/A	#N/A	Amuc_1456	5.39584	0.000449024	#N/A	#N/A
Amuc_0434	5.67914	0.00786619	#N/A	#N/A	Amuc_1459	3.91292	5.64781e-05	#N/A	GrpE
Amuc_0435	3.40171	0.0114331	#N/A	#N/A	Amuc_1463	4.09273	0.0381742	#N/A	Beta_helix
Amuc_0436	4.02056	2.5e-07	#N/A	HAD	Amuc_1466	3.40694	0.00193326	K00104:glycolate oxidase [EC:1.1.3.15]	FAD-oxidase_C;FAD_binding_4
Amuc_0437	4.60984	8.75e-10	K02986:small subunit ribosomal protein S4	Ribosomal_S4;S4	Amuc_1472	3.74266	0.000300594	K02897:large subunit ribosomal protein L25	Ribosomal_L25p;Ribosomal_TL5_C
Amuc_0438	5.48267	2.78e-17	K02948:small subunit ribosomal protein S11	Ribosomal_S11	Amuc_1473	3.74281	0.000690872	#N/A	#N/A
Amuc_0439	5.70295	7.22e-11	K02952:small subunit ribosomal protein S13	Ribosomal_S13	Amuc_1474	3.7858	0.00409644	K01693:imidazoleglycerol-phosphate dehydratase [EC:4.2.1.19]	IGPD
Amuc_0441	3.59411	0.000132594	#N/A	Mito_fiss_Elm1	Amuc_1476	4.00631	0.0296058	K02990:small subunit ribosomal protein S6	Ribosomal_S6
Amuc_0442	3.51581	0.000224663	#N/A	Glycos_transf_1;Glyco_transf_4;Glyco_trans_1_4;Glyco_trans_4_2;Glyco_trans_4_4	Amuc_1478	3.85118	0.0035837	#N/A	#N/A
Amuc_0443	3.22065	0.00544015	#N/A	DNA_processg_A;HHH_5	Amuc_1484	2.91155	0.0317165	#N/A	Thioredoxin_2;Thioredoxin_7;Thioredox_DsbH
Amuc_0444	3.73796	0.00028206	K07258:D-alanyl-D-alanine carboxypeptidase (penicillin-binding protein 5/6) [EC:3.4.16.4]	Beta-lactamase2;Peptidase_S11	Amuc_1493	3.78484	0.0430282	#N/A	#N/A
Amuc_0445	5.30958	2.64e-10	#N/A	FeoB_N;MMR_HSR1;YchF-GTPase_C	Amuc_1494	3.54548	0.00299168	K02548:1,4-dihydroxy-2-naphthoate octaprenyltransferase [EC:2.5.1.74 2.5.1.-]	UbiA
Amuc_0446	3.7694	2.72e-09	K00605:aminomethyltransferase [EC:2.1.2.10]	GCV_T;GCV_T_C	Amuc_1504	3.1261	0.0169652	#N/A	Lysine_decarbox
Amuc_0447	3.89108	4.62e-10	K02437:glycine cleavage system H protein	Biotin_lipoyl;GCV_H	Amuc_1505	3.15599	0.0183291	K03040:DNA-directed RNA polymerase subunit alpha [EC:2.7.7.6]	RNA_pol_A_bac;RNA_pol_A_CTD;RNA_pol_L
Amuc_0448	4.13735	3.32e-08	K00281:glycine dehydrogenase [EC:1.4.4.2]	Beta_elim_lyase;GDC-P	Amuc_1512	3.48373	0.0263013	#N/A	OmpA
Amuc_0449	4.61992	1.98e-06	#N/A	Acyl_transf_3	Amuc_1519	2.97929	0.0158176	#N/A	Helicase_C;ResIII;SNF2_N
Amuc_0450	4.95782	5.35e-08	#N/A	DUF805	Amuc_1521	2.79802	0.0322902	#N/A	N6_N4_Mtase
Amuc_0451	4.53434	2.89e-09	#N/A	PA14;Phosphodiest;Sulfatase	Amuc_1522	3.24568	0.00357445	#N/A	DEAD;ResIII
Amuc_0452	5.34613	5.22e-14	K05592:ATP-dependent RNA helicase DeaD [EC:3.6.4.13]	DbpA;DEAD;Helicase_C	Amuc_1530	3.29603	0.0205531	#N/A	#N/A
Amuc_0453	4.50948	0.00108655	#N/A	#N/A	Amuc_1537	3.25053	0.000851712	#N/A	PATR
Amuc_0454	4.78065	4.99e-11	#N/A	SASA	Amuc_1543	5.45972	6.11424e-08	K00656:formate C-acetyltransferase [EC:2.3.1.54]	Gly_radical;PFL-like
Amuc_0455	4.58873	4.74e-08	#N/A	Lipase_GDSL;Lipase_GDSL_2;LTD	Amuc_1555	3.26683	0.0198699	K03702:excinuclease ABC subunit B	Helicase_C;ResIII;UVR;UvrB
Amuc_0457	4.18065	7.03e-12	K01933:phosphoribosylformylglycinamidine cyclo-ligase [EC:6.3.3.1]	AIRS;AIRS_C	Amuc_1556	3.17372	0.0243213	K02916:large subunit ribosomal protein L35	Ribosomal_L35p
Amuc_0458	4.34885	2.45e-10	K00764:amidophosphoribosyltransferase [EC:2.4.2.14]	GATase_6	Amuc_1581	3.17507	0.00633319	#N/A	Glycos_transf_2;Glyco_tranf_2_2;Glyco_tranf_2_3
Amuc_0459	3.79306	9.74e-10	#N/A	Sigma70_ECF;Sigma70_r2;Sigma70_r4;Sigma70_r4_2	Amuc_1585	3.0292	0.0215207	#N/A	T2SSE;T2SSE_N
Amuc_0461	4.76488	1.6e-13	#N/A	PDZ;PDZ_2	Amuc_1588	3.5107	0.000734929	#N/A	Com_YlbF
Amuc_0462	4.33252	7.03e-07	#N/A	#N/A	Amuc_1589	3.25051	0.0248142	K00812:aspartate aminotransferase [EC:2.6.1.1]	Aminotran_1_2;Aminotran_5;Cys_Met_Meta_PP;DegT_DnrJ_EryC1
Amuc_0463	3.63091	0.0357017	K01598:phosphopantothenoylcysteine decarboxylase [EC:4.1.1.36]	Flavoprotein	Amuc_1591	3.39934	0.0105723	#N/A	CTP_transf_like
Amuc_0464	3.49407	8.75e-05	#N/A	#N/A	Amuc_1606	3.22337	0.00966833	K00341:NADH-quinone oxidoreductase subunit L [EC:1.6.5.3]	NADH5_C;Proton_antipo_M;Proton_antipo_N
Amuc_0465	4.25416	8.11e-07	#N/A	Peptidase_M23	Amuc_1611	3.0387	0.0288968	K00336:NADH-quinone oxidoreductase subunit G [EC:1.6.5.3]	Fer2;Fer2_4;Molybdopterin;NADH-G_4Fe-4S_3
Amuc_0466	4.09421	1.12e-11	#N/A	ANAPC3;TPR_1;TPR_14;TPR_16;TPR_19;TPR_2;TPR_6;YfiO	Amuc_1612	3.24905	0.00852599	K00335:NADH-quinone oxidoreductase subunit F [EC:1.6.5.3]	Complex1_51K;NADH_4Fe-4S;SLBB
Amuc_0467	3.85381	1.05e-08	#N/A	NUDIX;PPK2	Amuc_1621	3.68453	0.0061732	K00705:4-alpha-glucanotransferase [EC:2.4.1.25]	Glyco_hydro_77
Amuc_0469	3.33527	0.000120331	#N/A	Acetyltransf_1;Acetyltransf_10;Acetyltransf_7	Amuc_1623	3.32735	0.0129422	#N/A	Radical_SAM;UPF0004
Amuc_0470	4.16923	0.000289852	K04487:cysteine desulfurase [EC:2.8.1.7]	Aminotran_5	Amuc_1624	3.71028	0.0439076	#N/A	NfeD;Peptidase_S49
Amuc_0471	5.19764	1e-07	K01922:phosphopantothenate-cysteine ligase [EC:6.3.2.5]	DFP	Amuc_1626	3.37033	0.00165686	#N/A	Sigma70_r1_1;Sigma70_r1_2;Sigma70_r2;Sigma70_r3;Sigma70_r4
Amuc_0472	5.04608	1.77e-08	#N/A	ABC_tran;FeoB_N;MMR_HSR1;RsgA_GTPase	Amuc_1631	3.0853	0.00393288	#N/A	DUF3340;PDZ;Peptidase_S41
Amuc_0473	3.78141	2.83e-06	#N/A	Asp_protease_2;gag-asp_proteas	Amuc_1633	4.02326	0.000860456	#N/A	DEAD;HA2;Helicase_C;HrpB_C
Amuc_0474	4.54037	6.84e-07	K02527:3-deoxy-D-manno-octulosonic-acid transferase [EC:2.4.99.12 2.4.99.13 2.4.99.14 2.4.99.15]	Glycos_transf_N	Amuc_1634	3.16777	0.0162628	#N/A	PHO4
Amuc_0475	4.33117	2.23e-06	#N/A	Cons_hypoth95;Methyltransf_31;MTS	Amuc_1635	3.6343	0.00199134	#N/A	AhpC-TSA
Amuc_0476	3.83334	1.64e-10	#N/A	#N/A	Amuc_1638	3.30297	0.0218907	K02453:general secretion pathway protein D	Fis1_TPR_C;Secretin;TPR_1;TPR_10;TPR_11;TPR_12;TPR_14;TPR_16;TPR_19;TPR_2;TPR_7;TPR_8
Amuc_0479	5.92956	3.65e-11	#N/A	#N/A	Amuc_1639	3.5101	0.00449439	#N/A	#N/A
Amuc_0480	3.2692	2.64e-05	#N/A	Beta_helix;NPCBM	Amuc_1642	3.08367	0.0132369	K00208:enoyl-[acyl-carrier protein] reductase I [EC:1.3.1.9 1.3.1.10]	adh_short;adh_short_C2
Amuc_0482	3.54164	0.000715387	#N/A	Abhydrolase_1;Abhydrolase_6;Hydrolase_4	Amuc_1646	3.18425	0.0327394	K03527:4-hydroxy-3-methylbut-2-enyl diphosphate reductase [EC:1.17.1.2]	LYTB
Amuc_0483	3.51988	0.0208766	#N/A	TsaE	Amuc_1650	3.12467	0.0147572	K01652:acetolactate synthase I/II/III large subunit [EC:2.2.1.6]	TPP_enzyme_C;TPP_enzyme_M;TPP_enzyme_N
Amuc_0484	4.29068	3.04e-05	K02888:large subunit ribosomal protein L21	Ribosomal_L21p	Amuc_1652	4.27901	0.00172319	K01613:phosphatidylserine decarboxylase [EC:4.1.1.65]	PS_Dcarbxylase
Amuc_0485	5.2532	7.76e-11	K02899:large subunit ribosomal protein L27	Ribosomal_L27	Amuc_1654	3.46998	0.00326055	K01869:leucyl-tRNA synthetase [EC:6.1.1.4]	Anticodon_1;tRNA-synt_1;tRNA-synt_1g;tRNA-synt_1_2
Amuc_0486	3.8962	2.79e-09	#N/A	FUR	Amuc_1656	3.56109	0.0137149	#N/A	#N/A
Amuc_0487	4.48903	1.76e-13	#N/A	AAA_25;ABC_tran;SMC_N	Amuc_1671	3.67389	0.00188812	K00850:6-phosphofructokinase 1 [EC:2.7.1.11]	PFK
Amuc_0488	4.61545	1.14e-13	#N/A	UPF0051	Amuc_1683	4.34497	0.00260967	#N/A	AAA_26;Aminotran_1_2;CbiA;GATase_3
Amuc_0489	4.41792	7.62e-09	#N/A	UPF0051	Amuc_1684	3.12131	0.0326381	#N/A	OMP_b-brl_3;Plug;TonB_dep_Rec
Amuc_0490	5.43908	2.12e-15	#N/A	YfhO	Amuc_1685	3.63403	0.017971	#N/A	SBP_bac_5
Amuc_0491	4.42648	3.41e-07	#N/A	Phosphodiest;Sulfatase	Amuc_1690	3.52845	0.0156034	#N/A	NTase_sub_bind
Amuc_0492	4.06386	1.43e-05	K01012:biotin synthase [EC:2.8.1.6]	BATS;Radical_SAM	Amuc_1692	3.54751	0.000768087	K00658:2-oxoglutarate dehydrogenase E2 component (dihydrolipoamide succinyltransferase) [EC:2.3.1.61]	2-oxoacid_dh;Biotin_lipoyl
Amuc_0493	4.39819	4.8e-06	K00833:adenosylmethionine-8-amino-7-oxononanoate aminotransferase [EC:2.6.1.62]	Aminotran_3	Amuc_1693	2.93111	0.00657986	K00164:2-oxoglutarate dehydrogenase E1 component [EC:1.2.4.2]	2-oxogl_dehyd_N;E1_dh;OxoGdeHyase_C;Transket_pyr
Amuc_0494	3.29308	0.0464777	#N/A	OmdA	Amuc_1697	3.64055	0.00805441	#N/A	LMWPc
Amuc_0495	3.35478	0.00423005	#N/A	#N/A	Amuc_1704	3.16765	0.0312792	#N/A	#N/A
Amuc_0496	4.12036	0.00177149	#N/A	#N/A	Amuc_1710	3.73471	0.0192237	K03654:ATP-dependent DNA helicase RecQ [EC:3.6.4.12]	DEAD;Helicase_C;HRDC;RecQ_Zn_bind;RQC
Amuc_0498	4.5402	2.17e-05	#N/A	EamA	Amuc_1712	3.66781	0.0271445	K01902:succinyl-CoA synthetase alpha subunit [EC:6.2.1.5]	CoA_binding;CoA_binding_2;Ligase_CoA;Succ_CoA_lig
Amuc_0499	4.97704	2.61e-10	#N/A	Glycos_transf_2;Glyco_tranf_2_3	Amuc_1714	3.51826	0.0195891	K00013:histidinol dehydrogenase [EC:1.1.1.23]	Histidinol_dh
Amuc_0500	4.66274	3.94e-07	#N/A	Acetyltransf_1;Acetyltransf_3;Acetyltransf_4	Amuc_1715	5.47099	0.0142332	#N/A	#N/A
Amuc_0501	4.74865	1.16e-08	#N/A	Aminotran_1_2;Aminotran_5;Beta_elim_lyase;DegT_DnrJ_EryC1	Amuc_1717	3.1714	0.0331881	#N/A	TPR_12;TPR_19;TPR_2;TPR_7
Amuc_0502	4.27895	0.00458578	#N/A	DUF5009	Amuc_1718	3.24723	0.0112482	#N/A	#N/A
Amuc_0503	3.59919	6.55e-05	#N/A	SprT-like	Amuc_1722	4.38769	1.47352e-05	#N/A	Autotransporter
Amuc_0504	3.78242	0.000710468	#N/A	DUF5069	Amuc_1732	3.36678	0.0388854	K01868:threonyl-tRNA synthetase [EC:6.1.1.3]	HGTP_anticodon;tRNA-synt_2b;tRNA_SAD
Amuc_0505	4.1069	4.76e-07	K02114:F-type H+-transporting ATPase subunit epsilon [EC:3.6.3.14]	ATP-synt_DE_N	Amuc_1733	3.18254	0.0404079	#N/A	IF3_C;IF3_N
Amuc_0506	3.3229	7.65e-08	K02112:F-type H+-transporting ATPase subunit beta [EC:3.6.3.14]	ATP-synt_ab;ATP-synt_ab_N	Amuc_1738	3.54165	0.00731919	K00954:pantetheine-phosphate adenylyltransferase [EC:2.7.7.3]	Citrate_ly_lig;CTP_transf_like
Amuc_0507	4.19022	2.31e-07	K02115:F-type H+-transporting ATPase subunit gamma [EC:3.6.3.14]	ATP-synt	Amuc_1743	3.41706	0.00609122	#N/A	#N/A
Amuc_0508	4.14947	2.69e-11	K02111:F-type H+-transporting ATPase subunit alpha [EC:3.6.3.14]	ATP-synt_ab;ATP-synt_ab_C;ATP-synt_ab_N	Amuc_1747	3.64169	0.00241623	K00968:choline-phosphate cytidylyltransferase [EC:2.7.7.15]	CTP_transf_like;GFO_IDH_MocA
Amuc_0509	4.1222	1.29e-09	K02113:F-type H+-transporting ATPase subunit delta [EC:3.6.3.14]	OSCP	Amuc_1749	3.53476	0.0419033	#N/A	Aminotran_1_2;NTP_transferase;NTP_transf_3
Amuc_0510	4.10497	5.83e-11	K02109:F-type H+-transporting ATPase subunit b [EC:3.6.3.14]	ATP-synt_B	Amuc_1756	3.49942	0.00130778	K08483:phosphotransferase system, enzyme I, PtsI [EC:2.7.3.9]	PEP-utilisers_N;PEP-utilizers;PEP-utilizers_C
Amuc_0511	3.17981	0.00837896	K02110:F-type H+-transporting ATPase subunit c [EC:3.6.3.14]	ATP-synt_C	Amuc_1757	3.18454	0.000729433	#N/A	PTS-HPr
Amuc_0512	2.91719	0.00677044	K02108:F-type H+-transporting ATPase subunit a [EC:3.6.3.14]	ATP-synt_A	Amuc_1760	3.57954	0.0188848	#N/A	AAA_21;AAA_29;ABC_tran
Amuc_0513	4.12409	2.01e-09	#N/A	#N/A	Amuc_1762	3.7165	0.00187144	#N/A	Dynamin_N;MMR_HSR1;RsgA_GTPase
Amuc_0514	3.73907	1.49e-08	K05515:penicillin-binding protein 2	PBP_dimer;Transpeptidase	Amuc_1767	3.13683	0.00642531	#N/A	#N/A
Amuc_0515	5.63118	0.00528357	#N/A	YkuD	Amuc_1769	3.00239	0.00743172	#N/A	Helicase_C;SNF2_N
Amuc_0516	3.53903	0.00252827	#N/A	DUF5009	Amuc_1774	3.21034	0.023831	K01880:glycyl-tRNA synthetase [EC:6.1.1.14]	HGTP_anticodon;tRNA-synt_2b
Amuc_0517	3.76835	0.0193099	#N/A	Raffinose_syn	Amuc_1776	2.94372	0.0136633	#N/A	BatD;TPR_1;TPR_2
Amuc_0518	4.542	4.6e-06	#N/A	#N/A	Amuc_1777	3.5031	0.000322017	#N/A	VWA_2
Amuc_0519	3.29447	0.000273213	#N/A	Abhydrolase_3	Amuc_1780	3.38591	0.0427363	#N/A	DUF58;VWA_2
Amuc_0520	3.25447	0.000355974	#N/A	#N/A	Amuc_1788	3.37436	0.0116705	#N/A	FGE-sulfatase
Amuc_0523	3.35199	0.000577684	#N/A	CBS;SIS;SIS_2	Amuc_1790	5.11566	0.000271553	#N/A	PDZ;PDZ_2;Tricorn_PDZ;Trypsin_2
Amuc_0524	2.80372	0.0189278	#N/A	#N/A	Amuc_1793	4.16752	0.00803706	#N/A	Acyl_transf_3
Amuc_0525	3.31992	1.14e-05	K06045:squalene-hopene/tetraprenyl-beta-curcumene cyclase [EC:5.4.99.17 4.2.1.129]	Prenyltrans;SQHop_cyclase_C	Amuc_1800	3.61267	0.0280006	#N/A	Aldo_ket_red
Amuc_0527	4.46126	2.13e-08	K00640:serine O-acetyltransferase [EC:2.3.1.30]	Hexapep;SATase_N	Amuc_1816	3.58465	0.00517753	K02549:O-succinylbenzoate synthase [EC:4.2.1.113]	#N/A
Amuc_0528	3.91274	2.15e-06	K00147:glutamate-5-semialdehyde dehydrogenase [EC:1.2.1.41]	Aldedh	Amuc_1830	3.42154	0.017029	K00879:L-fuculokinase [EC:2.7.1.51]	FGGY_C;FGGY_N
Amuc_0529	5.54547	2.35e-10	K00931:glutamate 5-kinase [EC:2.7.2.11]	AA_kinase	Amuc_1832	2.91936	0.00674304	K01818:L-fucose isomerase [EC:5.3.1.25]	Fucose_iso_C;Fucose_iso_N1;Fucose_iso_N2
Amuc_0530	3.68537	1.24e-05	K00615:transketolase [EC:2.2.1.1]	DXP_synthase_N;E1_dh;Transketolase_C;Transketolase_N;Transket_pyr	Amuc_1841	3.29927	2.13818e-05	#N/A	Thioredoxin_2;Thioredoxin_7
Amuc_0531	4.02881	8.75e-10	#N/A	GreA_GreB;GreA_GreB_N	Amuc_1842	3.87431	0.00115284	#N/A	Sigma70_r2;Sigma70_r4;Sigma70_r4_2
Amuc_0532	4.41793	1.12e-09	K01923:phosphoribosylaminoimidazole-succinocarboxamide synthase [EC:6.3.2.6]	SAICAR_synt	Amuc_1853	3.86104	0.000208431	K13893:microcin C transport system substrate-binding protein	SBP_bac_5
Amuc_0533	5.13879	6.16e-10	#N/A	#N/A	Amuc_1854	3.7647	0.00637431	K13895:microcin C transport system permease protein	BPD_transp_1
Amuc_0534	4.86027	3.08e-14	K01952:phosphoribosylformylglycinamidine synthase [EC:6.3.5.3]	AIRS;AIRS_C	Amuc_1859	3.37726	0.0470871	K00077:2-dehydropantoate 2-reductase [EC:1.1.1.169]	ApbA;ApbA_C
Amuc_0535	4.20712	2.3e-05	K01952:phosphoribosylformylglycinamidine synthase [EC:6.3.5.3]	GATase_3;GATase_5	Amuc_1860	3.74002	0.000329747	K01938:formate--tetrahydrofolate ligase [EC:6.3.4.3]	FTHFS
Amuc_0536	3.74261	0.00986879	#N/A	#N/A	Amuc_1864	3.55408	0.0244128	#N/A	#N/A
Amuc_0538	3.98482	0.00247557	#N/A	#N/A	Amuc_1866	3.22864	0.0382812	#N/A	ExbD
Amuc_0539	3.60167	7.84e-07	#N/A	Glyco_hydro_2;Glyco_hydro_2_C;Glyco_hydro_2_N	Amuc_1867	3.10765	0.0296747	#N/A	Pep_deformylase
Amuc_0540	3.9683	1.09e-11	#N/A	Actin;FtsA;HSP70;MreB_Mbl;PilM_2	Amuc_1868	2.88088	0.0377506	K07405:alpha-amylase [EC:3.2.1.1]	Glyco_hydro_57
Amuc_0541	4.36528	6.7e-13	#N/A	RNase_E_G	Amuc_1869	3.12766	0.00397158	#N/A	Glycos_transf_1;Glyco_transf_4;Glyco_transf_5;Glyco_trans_1_4;Glyco_trans_4_4
Amuc_0542	4.89304	1.93e-11	#N/A	#N/A	Amuc_1870	3.43788	0.00996386	K01187:alpha-glucosidase [EC:3.2.1.20]	DUF4968;DUF5110;Gal_mutarotas_2;Glyco_hydro_31
Amuc_0543	3.98086	8.56e-08	#N/A	#N/A	Amuc_1872	3.7376	0.0283344	#N/A	NrfD
Amuc_0544	3.7775	4.71e-08	#N/A	ANAPC3;TPR_1;TPR_12;TPR_14;TPR_16;TPR_19;TPR_2;TPR_6;TPR_7;TPR_8;TPR_9;YfiO	Amuc_1892	3.34086	0.00531534	#N/A	#N/A
Amuc_0545	4.29391	0.00309928	#N/A	#N/A	Amuc_1896	3.14798	0.00984208	#N/A	Bac_DNA_binding
Amuc_0546	3.97822	5.4e-09	#N/A	ExbD	Amuc_1897	3.34691	0.00490092	K01736:chorismate synthase [EC:4.2.3.5]	Chorismate_synt
Amuc_0547	4.05375	8.09e-09	#N/A	ExbD	Amuc_1902	3.02855	0.0401146	#N/A	#N/A
Amuc_0548	3.91563	5.82e-10	#N/A	MotA_ExbB	Amuc_1903	3.94525	8.19026e-06	#N/A	GGGtGRT
Amuc_0549	4.11387	0.000399207	K10773:endonuclease III [EC:4.2.99.18]	HHH;HhH-GPD	Amuc_1913	3.12586	0.0127277	#N/A	EcoR124_C;HSDR_N;ResIII
Amuc_0550	3.24846	1.87e-05	#N/A	3D	Amuc_1922	2.85448	0.00128454	#N/A	Fer4_13;Fer4_15
Amuc_0551	4.88392	4.14e-05	#N/A	UDG	Amuc_1924	3.23553	0.0362559	#N/A	Glyco_hydro_20;Glyco_hydro_20b
Amuc_0552	4.07188	0.000167259	K01609:indole-3-glycerol phosphate synthase [EC:4.1.1.48]	IGPS;NMO	Amuc_1925	3.71782	0.016639	#N/A	Acyl_transf_3
Amuc_0553	4.81019	2.15e-05	#N/A	UPF0102	Amuc_1941	4.59299	0.0359741	K01756:adenylosuccinate lyase [EC:4.3.2.2]	ADSL_C;Lyase_1
Amuc_0554	5.06235	1.78e-08	K03470:ribonuclease HII [EC:3.1.26.4]	RNase_HII	Amuc_1942	4.04074	0.000790977	#N/A	M20_dimer;Peptidase_M20
Amuc_0555	5.14608	5.49e-14	#N/A	CBS;CorC_HlyC;DUF21	Amuc_1944	3.19468	0.0223666	#N/A	2-Hacid_dh_C;NAD_binding_11;NAD_binding_2
Amuc_0557	4.84861	5.33e-06	K02954:small subunit ribosomal protein S14	Ribosomal_S14	Amuc_1972	3.69682	0.0292312	K03575:A/G-specific adenine glycosylase [EC:3.2.2.-]	HHH;HhH-GPD;NUDIX_4
Amuc_0559	4.16511	1.41e-07	K01940:argininosuccinate synthase [EC:6.3.4.5]	Arginosuc_synth	Amuc_1974	3.70469	4.13965e-06	K01006:pyruvate,orthophosphate dikinase [EC:2.7.9.1]	PEP-utilizers;PEP-utilizers_C;PPDK_N
Amuc_0561	3.93887	5.42e-07	#N/A	FtsJ;Methyltransf_31;Methyltr_RsmB-F;NusB	Amuc_1975	4.14154	0.00196408	K01810:glucose-6-phosphate isomerase [EC:5.3.1.9]	PGI
Amuc_0562	4.31757	4.96e-09	K01803:triosephosphate isomerase (TIM) [EC:5.3.1.1]	TIM	Amuc_1976	3.99045	0.00331526	#N/A	Sel1
Amuc_0563	3.30193	0.00111773	#N/A	N_methyl	Amuc_1984	2.85881	0.0252551	K01847:methylmalonyl-CoA mutase [EC:5.4.99.2]	MM_CoA_mutase
Amuc_0564	4.28269	6.38e-05	#N/A	#N/A	Amuc_1985	3.05894	0.0111649	#N/A	#N/A
Amuc_0565	4.63672	9.52e-09	K01130:arylsulfatase [EC:3.1.6.1]	Sulfatase	Amuc_1987	3.27955	0.044587	#N/A	SQHop_cyclase_C
Amuc_0568	3.43665	0.00429999	#N/A	4HBT;4HBT_2;Acyl-ACP_TE	Amuc_1989	3.53483	0.00520513	#N/A	#N/A
Amuc_0569	5.20364	1.06e-06	#N/A	Pribosyltran	Amuc_1992	4.58094	0.00613109	#N/A	ABC2_membrane_2
Amuc_0570	4.63644	6.49e-05	#N/A	#N/A	Amuc_2001	2.9062	0.0305965	#N/A	M60-like_N;Peptidase_M60
Amuc_0571	4.03818	0.000150888	K02428:dITP/XTP pyrophosphatase [EC:3.6.1.19]	MazG;PRA-PH	Amuc_2011	3.33502	0.0127971	K01775:alanine racemase [EC:5.1.1.1]	Ala_racemase_C;Ala_racemase_N
Amuc_0572	3.54639	0.00998801	#N/A	#N/A	Amuc_2014	3.3719	0.00960274	K01738:cysteine synthase A [EC:2.5.1.47]	PALP
Amuc_0573	5.2553	1.15e-12	#N/A	DNA_pol_A_exo1;HRDC	Amuc_2020	3.21504	0.0228505	#N/A	ArgK;cobW
Amuc_0574	4.02234	4.36e-09	#N/A	zf-RING_7	Amuc_2025	3.79451	0.000615683	#N/A	DEAD;Helicase_C;ResIII
Amuc_0575	4.3536	3.2e-07	K00912:tetraacyldisaccharide 4'-kinase [EC:2.7.1.130]	LpxK	Amuc_2034	3.65563	0.00082086	K01571:oxaloacetate decarboxylase, alpha subunit [EC:4.1.1.3]	HMGL-like;PYC_OADA
Amuc_0576	3.59813	9.24e-09	#N/A	Peptidase_M16;Peptidase_M16_C	Amuc_2038	3.19756	0.00532426	#N/A	PurA
Amuc_0578	4.19967	6.22e-11	K07192:flotillin	Band_7	Amuc_2041	3.59977	0.0493008	#N/A	Biotin_lipoyl_2;HlyD_3;HlyD_D23
Amuc_0579	4.35257	7.13e-07	#N/A	#N/A	Amuc_2042	3.37679	0.00174918	#N/A	ACR_tran;MMPL
Amuc_0581	4.04857	6.6e-06	K03340:diaminopimelate dehydrogenase [EC:1.4.1.16]	DAPDH_C;GFO_IDH_MocA	Amuc_2043	3.29835	0.00234219	#N/A	OEP
Amuc_0583	4.32138	0.00266634	#N/A	OmdA	Amuc_2045	5.46531	0.000998757	#N/A	Lipase_GDSL;Lipase_GDSL_2
Amuc_0584	4.25176	1.77e-09	#N/A	PATR	Amuc_2046	3.50509	0.00202304	#N/A	#N/A
Amuc_0585	4.04057	7.39e-09	K01754:threonine dehydratase [EC:4.3.1.19]	PALP;Thr_dehydrat_C	Amuc_2048	2.89575	0.0360242	K02806:PTS system, nitrogen regulatory IIA component [EC:2.7.1.69]	PTS_EIIA_2
Amuc_0586	4.03502	7.56e-05	#N/A	Maf	Amuc_2051	3.00143	0.016015	K00262:glutamate dehydrogenase (NADP+) [EC:1.4.1.4]	ELFV_dehydrog;ELFV_dehydrog_N
Amuc_0587	3.58961	0.00015673	#N/A	FeoB_N;GTP-bdg_M;GTP-bdg_N;MMR_HSR1	Amuc_2054	3.86671	0.0253238	#N/A	C_GCAxxG_C_C
Amuc_0588	4.39406	1.28e-05	#N/A	#N/A	Amuc_2066	3.78272	0.000172827	K13821:proline dehydrogenase / delta 1-pyrroline-5-carboxylate dehydrogenase [EC:1.5.5.2 1.2.1.88]	Aldedh;Pro_dh
Amuc_0589	4.96361	8.31e-11	#N/A	Pkinase;Pkinase_Tyr	Amuc_2070	3.55606	0.00498802	K03781:catalase [EC:1.11.1.6]	Catalase;Catalase-rel
Amuc_0590	4.42726	3.71e-11	#N/A	#N/A	Amuc_2076	3.52798	0.00202304	#N/A	FtsK_4TM;Ftsk_gamma;FtsK_SpoIIIE
Amuc_0591	3.39994	0.0341316	#N/A	Abi	Amuc_2078	2.89694	0.00458722	#N/A	AAA_31;CbiA;GNVR;ParA;Wzz
Amuc_0592	4.31073	1.75e-07	K00946:thiamine-monophosphate kinase [EC:2.7.4.16]	AIRS;AIRS_C	Amuc_2081	3.56248	0.00225834	#N/A	Glycos_transf_2;Glyco_tranf_2_2;Glyco_tranf_2_3
Amuc_0593	3.72417	1.68e-08	#N/A	Acetyltransf_5;Acyltransferase	Amuc_2082	3.35142	0.00369842	#N/A	Glycos_transf_1;Glyco_transf_4;Glyco_trans_1_4
Amuc_0594	3.61802	0.000716396	K00945:cytidylate kinase [EC:2.7.4.14]	AAA_17;AAA_18;Cytidylate_kin;Cytidylate_kin2	Amuc_2083	3.34111	0.0247786	#N/A	Glycos_transf_1;Glyco_transf_4;Glyco_trans_1_4;Glyco_trans_4_4
Amuc_0595	3.45872	0.00822038	K00655:1-acyl-sn-glycerol-3-phosphate acyltransferase [EC:2.3.1.51]	Acyltransferase	Amuc_2098	4.84665	0.00232678	#N/A	Acyl_transf_3
Amuc_0596	3.79177	0.000575412	K03629:DNA replication and repair protein RecF	AAA_23;SMC_N	Amuc_2100	4.17009	0.000632645	#N/A	APH
Amuc_0597	2.83492	0.024183	#N/A	Flavin_Reduct	Amuc_2102	3.62826	0.000807102	K14155:cystathione beta-lyase [EC:4.4.1.8]	Aminotran_1_2
Amuc_0598	3.92113	1.36e-05	K03685:ribonuclease III [EC:3.1.26.3]	dsrm;Ribonuclease_3;Ribonucleas_3_3	Amuc_2104	3.9015	0.0236117	K02551:2-succinyl-5-enolpyruvyl-6-hydroxy-3-cyclohexene-1-carboxylate synthase [EC:2.2.1.9]	TPP_enzyme_N
Amuc_0600	3.20107	0.00550805	#N/A	Phage_integrase	Amuc_2107	3.13264	0.00704926	#N/A	PDZ_2
Amuc_0602	4.66951	2.22e-07	#N/A	MORN	Amuc_2112	2.84307	0.00892501	#N/A	#N/A
Amuc_0603	4.70162	1.22e-07	#N/A	#N/A	Amuc_2113	3.3744	0.0177832	K02495:oxygen-independent coproporphyrinogen III oxidase [EC:1.3.99.22]	Radical_SAM
Amuc_0604	4.19652	1.37e-05	#N/A	#N/A	Amuc_2115	3.68201	0.00429477	K01875:seryl-tRNA synthetase [EC:6.1.1.11]	Seryl_tRNA_N;tRNA-synt_2b
Amuc_0605	3.85772	8.67e-06	#N/A	UVR	Amuc_2116	3.12103	0.0263013	#N/A	ADH_N;ADH_zinc_N;Glu_dehyd_C
Amuc_0606	3.26818	0.00148978	#N/A	#N/A	Amuc_2119	3.00058	0.0468191	#N/A	AAA;AAA_3;AAA_5;MCM
Amuc_0607	3.91162	0.0133529	#N/A	Exo_endo_phos	Amuc_2122	3.46785	0.0225066	#N/A	Transgly;Transpeptidase
Amuc_0608	3.9281	0.0126611	#N/A	TP_methylase	Amuc_2124	3.57622	0.0344331	#N/A	#N/A
Amuc_0609	4.40652	4.14e-06	#N/A	LptE	Amuc_2130	3.2782	0.00332599	#N/A	DUF4405;Ni_hydr_CYTB
Amuc_0610	3.94811	2.03e-07	#N/A	TPR_1;TPR_11;TPR_14;TPR_16;TPR_17;TPR_18;TPR_2;TPR_21;TPR_6;YfiO	Amuc_2132	4.40818	0.00125738	#N/A	HypA
Amuc_0611	5.12892	1.42e-09	K01496:phosphoribosyl-AMP cyclohydrolase [EC:3.5.4.19]	PRA-CH	Amuc_2141	3.19536	0.015262	#N/A	#N/A
Amuc_0612	3.26275	0.00359759	K02341:DNA polymerase III subunit delta' [EC:2.7.7.7]	DNA_pol3_delta2	Amuc_2144	3.15817	0.00148765	K01676:fumarate hydratase, class I [EC:4.2.1.2]	Fumerase;Fumerase_C
Amuc_0614	4.60971	7.07e-06	#N/A	#N/A	Amuc_2149	3.5443	0.0144752	K03106:signal recognition particle subunit SRP54	CbiA;SRP54;SRP54_N;SRP_SPB
Amuc_0615	4.24947	1.25e-11	K01955:carbamoyl-phosphate synthase large subunit [EC:6.3.5.5]	ATP-grasp;ATP-grasp_2;ATP-grasp_3;ATP-grasp_4;ATP-grasp_5;ATPgrasp_Ter;CPSase_L_D2;CPSase_L_D3;Dala_Dala_lig_C;GARS_A;MGS	Amuc_2163	2.87885	0.0412567	#N/A	Sel1
Amuc_0616	4.06702	1.25e-05	#N/A	PP2C_2;SpoIIE	Amuc_2165	4.88339	0.000462758	#N/A	VPEP
Amuc_0617	3.93166	0.000389196	#N/A	#N/A	Amuc_2169	3.83441	0.00223338	K01887:arginyl-tRNA synthetase [EC:6.1.1.19]	Arg_tRNA_synt_N;DALR_1;tRNA-synt_1d
Amuc_0620	4.80883	4.43e-12	K01950:NAD+ synthase (glutamine-hydrolysing) [EC:6.3.5.1]	CN_hydrolase;NAD_synthase	Amuc_2173	3.08998	0.0313663	#N/A	AhpC-TSA;Redoxin
Amuc_0621	4.44655	0.000137103	#N/A	Multi_Drug_Res	Amuc_2176	3.37832	0.0044411	K03701:excinuclease ABC subunit A	AAA_15;AAA_16;AAA_18;AAA_21;AAA_22;AAA_23;AAA_25;AAA_28;AAA_29;AAA_33;ABC_tran;APS_kinase;ATPase;cobW;DnaJ_CXXCXGXG;NACHT;RsgA_GTPase;SMC_N
Amuc_0623	4.0644	0.00163151	#N/A	BNR;BNR_2;Sortilin-Vps10	Amuc_2177	3.5086	0.000522008	K03070:preprotein translocase subunit SecA	SecA_DEAD;SecA_PP_bind;SecA_SW
Amuc_0624	4.94352	2.44e-09	#N/A	GntR;Peripla_BP_3	BAD_0347	-4.0774	0.0459145	K03040:DNA-directed RNA polymerase subunit alpha [EC:2.7.7.6]	RNA_pol_A_bac;RNA_pol_A_CTD;RNA_pol_L
Amuc_0625	4.14876	2.17e-10	K01186:sialidase-1 [EC:3.2.1.18]	BNR;BNR_2;BNR_3	BAD_0379	7.65512	0.000205575	#N/A	MCRA;NAD_binding_8
Amuc_0627	4.04836	8.52e-09	#N/A	M60-like_N;Peptidase_M60	BAD_0391	-4.76666	0.0158767	K01784:UDP-glucose 4-epimerase [EC:5.1.3.2]	3Beta_HSD;Epimerase;GDP_Man_Dehyd;Polysacc_synt_2;RmlD_sub_bind
Amuc_0629	3.46214	2.11e-05	K03551:holliday junction DNA helicase RuvB [EC:3.6.4.12]	AAA;AAA_16;AAA_5;RuvB_C;RuvB_N	BAD_0423	-5.12054	0.00179733	#N/A	Glyco_hydro_43
Amuc_0630	3.88112	2.21e-06	K00648:3-oxoacyl-[acyl-carrier-protein] synthase III [EC:2.3.1.180]	ACP_syn_III;ACP_syn_III_C;Thiolase_N	BAD_0427	-5.06615	0.00817531	K10119:raffinose/stachyose/melibiose transport system permease protein	BPD_transp_1
Amuc_0631	3.94972	1.67e-08	K00380:sulfite reductase (NADPH) flavoprotein alpha-component [EC:1.8.1.2]	FAD_binding_1;NAD_binding_1	BAD_0428	-4.95148	0.000639233	K01198:xylan 1,4-beta-xylosidase [EC:3.2.1.37]	DUF1349;Glyco_hydro_43
Amuc_0632	4.27791	6.57e-07	#N/A	Glycos_transf_2;Glyco_tranf_2_3	BAD_0466	-6.86027	0.0097793	#N/A	CHAP
Amuc_0636	4.21786	5.19e-06	#N/A	#N/A	BAD_0829	-4.31672	0.0159008	K00615:transketolase [EC:2.2.1.1]	Transketolase_C;Transketolase_N;Transket_pyr
Amuc_0637	3.36131	0.0127382	#N/A	Glycos_transf_1;Glyco_transf_4;Glyco_trans_1_4;Glyco_trans_4_4	BAD_0957	-7.39313	0.000676601	K00886:polyphosphate glucokinase [EC:2.7.1.63]	ROK
Amuc_0638	4.02725	0.0172798	#N/A	Glycos_transf_1;Glyco_transf_4;Glyco_trans_1_4;Glyco_trans_4_2	BAD_1035	-6.91732	0.0389613	#N/A	Bax1-I
Amuc_0640	3.80489	0.0250179	#N/A	Acyl_transf_3	BAD_1036	-6.67091	0.0449201	#N/A	DUF5067
Amuc_0641	4.87458	7.7e-06	#N/A	Lipase_GDSL_2	BAD_1188	-5.69574	0.00713755	#N/A	MFS_1;MFS_2
Amuc_0642	4.61422	0.0250395	K00791:tRNA dimethylallyltransferase [EC:2.5.1.75]	IPPT;IPT	BAD_1211	-5.21594	0.0254425	K12308:beta-galactosidase [EC:3.2.1.23]	Glyco_hydro_42;Glyco_hydro_42M
Amuc_0643	4.37238	2.3e-06	#N/A	PMT_2	BAD_1433	-5.13604	0.0395209	K02108:F-type H+-transporting ATPase subunit a [EC:3.6.3.14]	ATP-synt_A
Amuc_0644	4.50629	2.52e-08	K00566:tRNA-specific 2-thiouridylase [EC:2.8.1.-]	NAD_synthase;tRNA_Me_trans	BAD_1576	-4.99565	0.00101529	K07407:alpha-galactosidase [EC:3.2.1.22]	Glyco_hydro_36C;Glyco_hydro_36N;Melibiase
Amuc_0645	4.68189	2.63e-06	#N/A	FeoB_N;MMR_HSR1;MnmE_helical;TrmE_N	BAD_1582	-4.64347	0.0141951	K01190:beta-galactosidase [EC:3.2.1.23]	Bgal_small_N;DUF4981;Glyco_hydro_2;Glyco_hydro_2_C;Glyco_hydro_2_N
Amuc_0646	2.89646	0.0262099	#N/A	Mac-1	BAD_1599	-4.24723	0.000802874	#N/A	DUF5110;Glyco_hydro_31
Amuc_0647	3.57114	0.000156163	#N/A	UPF0126	BT_0124	2.94954	0.0337712	K00336:NADH-quinone oxidoreductase subunit G [EC:1.6.5.3]	Fer2_4;Fer4;Fer4_10;Fer4_17;Fer4_21;Fer4_7;Fer4_9;Fe_hyd_lg_C;Fe_hyd_SSU;NADH-G_4Fe-4S_3
Amuc_0648	4.18966	2.81e-06	#N/A	Lactamase_B;Lactamase_B_2;Lactamase_B_3	BT_0125	2.88817	0.0122082	K00335:NADH-quinone oxidoreductase subunit F [EC:1.6.5.3]	2Fe-2S_thioredx;Complex1_51K;Fer4;Fer4_10;Fer4_6;Fer4_7;NADH_4Fe-4S;SLBB
Amuc_0649	2.97323	0.000381213	#N/A	MraZ	BT_0354	-2.8921	0.00834544	#N/A	NUDIX
Amuc_0650	3.18503	1.23e-05	#N/A	Methyltransf_5	BT_0355	-3.06292	0.000491495	#N/A	SSF
Amuc_0651	3.28168	0.000231669	#N/A	#N/A	BT_0356	-3.43989	6.10185e-05	K01785:aldose 1-epimerase [EC:5.1.3.3]	Aldose_epim
Amuc_0652	2.91896	0.000446842	K03587:cell division protein FtsI (penicillin-binding protein 3) [EC:2.4.1.129]	PBP_dimer;Transpeptidase	BT_0361	-3.45837	0.00194924	#N/A	SusD-like_3;SusD_RagB
Amuc_0653	3.38122	7.07e-06	K01928:UDP-N-acetylmuramoyl-L-alanyl-D-glutamate--2,6-diaminopimelate ligase [EC:6.3.2.13]	Mur_ligase;Mur_ligase_C;Mur_ligase_M	BT_0460	2.61109	0.0269608	K12373:hexosaminidase [EC:3.2.1.52]	F5_F8_type_C;Glyco_hydro_20;Glyco_hydro_20b
Amuc_0654	4.23605	4.22e-08	K01929:UDP-N-acetylmuramoyl-tripeptide--D-alanyl-D-alanine ligase [EC:6.3.2.10]	Mur_ligase;Mur_ligase_C;Mur_ligase_M	BT_0671	2.74822	0.0379855	#N/A	OEP
Amuc_0655	3.12309	0.00122759	K01000:phospho-N-acetylmuramoyl-pentapeptide-transferase [EC:2.7.8.13]	Glycos_transf_4;MraY_sig1	BT_0785	2.86686	0.00145185	K01915:glutamine synthetase [EC:6.3.1.2]	Gln-synt_C;Gln-synt_N
Amuc_0656	3.13087	6.02e-05	K01925:UDP-N-acetylmuramoylalanine--D-glutamate ligase [EC:6.3.2.9]	Mur_ligase_C;Mur_ligase_M	BT_0818	3.21097	0.00381383	#N/A	HATPase_c;HisKA;PAS_3;PAS_9;Response_reg
Amuc_0657	3.13563	0.00106925	#N/A	LysM;OapA	BT_0821	2.81212	0.0428378	#N/A	MFS_1;PTR2
Amuc_0658	3.76783	8.19e-06	K03588:cell division protein FtsW	FTSW_RODA_SPOVE	BT_0865	3.06975	0.000207134	#N/A	DUF1735;F5_F8_type_C
Amuc_0659	3.56211	2.68e-06	K02563:UDP-N-acetylglucosamine--N-acetylmuramyl-(pentapeptide) pyrophosphoryl-undecaprenol N-acetylglucosamine transferase [EC:2.4.1.227]	Glyco_transf_28;Glyco_transf_4;Glyco_tran_28_C	BT_0866	3.42542	1.19681e-05	#N/A	SusD-like_3;SusD_RagB
Amuc_0660	3.57146	2.26e-06	#N/A	FAD_binding_4;MurB_C;Mur_ligase;Mur_ligase_C;Mur_ligase_M	BT_0867	3.37713	4.01388e-05	#N/A	CarbopepD_reg_2;CarboxypepD_reg;Plug;TonB_dep_Rec
Amuc_0661	4.00748	1.62e-06	K01921:D-alanine-D-alanine ligase [EC:6.3.2.4]	ATP-grasp_3;ATP-grasp_4;CPSase_L_D2;Dala_Dala_lig_C;Dala_Dala_lig_N;GARS_A	BT_1034	3.06129	0.00346075	#N/A	MFS_1
Amuc_0662	4.15912	1.73e-07	K03589:cell division protein FtsQ	POTRA_1	BT_1046	4.37518	1.99242e-06	#N/A	Plug;TonB_dep_Rec
Amuc_0663	3.67881	8.51e-06	K03553:recombination protein RecA	ATPase;Rad51;RecA	BT_1047	4.49047	3.09006e-07	#N/A	SusD-like;SusD-like_2;SusD-like_3
Amuc_0664	3.69241	5.08e-05	#N/A	Amidase_3	BT_1048	4.33076	2.47669e-07	#N/A	DUF4849;Glyco_hydro_18
Amuc_0665	5.15085	1.08e-09	K03801:lipoyl(octanoyl) transferase [EC:2.3.1.181]	BPL_LplA_LipB	BT_1049	4.30685	8.69051e-06	#N/A	DUF1735;Laminin_G_3
Amuc_0666	3.48995	5.71e-06	K01703:3-isopropylmalate/(R)-2-methylmalate dehydratase large subunit [EC:4.2.1.33 4.2.1.35]	Aconitase	BT_1050	4.50879	7.83893e-07	#N/A	DUF4999;F5_F8_type_C
Amuc_0667	3.48865	0.000674371	K01704:3-isopropylmalate/(R)-2-methylmalate dehydratase small subunit [EC:4.2.1.33 4.2.1.35]	Aconitase_C	BT_1141	3.33875	0.0209186	#N/A	Cation_efflux;ZT_dimer
Amuc_0668	3.3665	7.33e-07	#N/A	#N/A	BT_1142	2.86863	0.00467244	#N/A	#N/A
Amuc_0669	4.18807	2e-10	#N/A	PDZ_2;Trypsin;Trypsin_2	BT_1164	3.04932	0.0193631	#N/A	#N/A
Amuc_0670	3.64689	1.78e-08	#N/A	PDZ_2;Trypsin_2	BT_1166	3.11041	0.0183881	#N/A	Glycos_transf_2;Glyco_tranf_2_3;Glyco_trans_2_3
Amuc_0671	4.2316	9.78e-06	K01735:3-dehydroquinate synthase [EC:4.2.3.4]	DHQ_synthase;Fe-ADH_2	BT_1180	2.69882	0.0287519	#N/A	Glycos_transf_1;Glyco_trans_1_2;Glyco_trans_1_4
Amuc_0672	4.35373	0.00102152	#N/A	AAA_21;ABC_tran;oligo_HPY	BT_1230	3.75302	0.000519438	#N/A	#N/A
Amuc_0673	4.51466	3.07e-11	#N/A	EF_TS	BT_1287	3.62697	5.92155e-05	#N/A	DUF4840
Amuc_0674	4.76775	1.62e-15	K02967:small subunit ribosomal protein S2	Ribosomal_S2	BT_1299	2.57351	0.0451439	K02117:V-type H+-transporting ATPase subunit A [EC:3.6.3.14]	ATP-synt_ab;ATP-synt_ab_N;ATP-synt_ab_Xtn
Amuc_0675	3.98449	4.2e-05	#N/A	CbiX	BT_1597	3.0426	0.00227799	#N/A	HATPase_c;HisKA;TPR_10;TPR_12;TPR_14;TPR_2;TPR_7
Amuc_0676	3.47936	0.000703698	K01627:2-dehydro-3-deoxyphosphooctonate aldolase (KDO 8-P synthase) [EC:2.5.1.55]	DAHP_synth_1	BT_1598	2.90453	0.013625	#N/A	HisKA
Amuc_0677	3.93854	0.0010279	#N/A	#N/A	BT_1727	2.8632	0.0146836	#N/A	FecR
Amuc_0678	4.04601	1.06e-10	#N/A	#N/A	BT_1904	-4.51135	3.61875e-10	#N/A	Cass2;GyrI-like;HTH_18;HTH_AraC
Amuc_0679	3.9467	1.74e-05	K06861:lipopolysaccharide export system ATP-binding protein [EC:3.6.3.-]	ABC_tran	BT_2372	-4.23459	6.21407e-07	#N/A	Cass2;GyrI-like;HTH_18;HTH_AraC
Amuc_0680	4.58871	1.38e-09	#N/A	#N/A	BT_2387	11.6075	1.6172e-40	K01740:O-acetylhomoserine (thiol)-lyase [EC:2.5.1.49]	Aminotran_1_2;Aminotran_5;Cys_Met_Meta_PP;DegT_DnrJ_EryC1
Amuc_0681	3.2017	0.000234312	#N/A	Mur_ligase;Mur_ligase_C;Mur_ligase_M	BT_2388	7.49194	4.37007e-23	#N/A	#N/A
Amuc_0682	4.42792	2.07e-08	#N/A	OmpA	BT_2502	3.53864	7.84852e-06	#N/A	#N/A
Amuc_0683	4.06886	1.67e-05	K03657:DNA helicase II / ATP-dependent DNA helicase PcrA [EC:3.6.4.12]	AAA_12;AAA_19;AAA_30;Exonuc_V_gamma;UvrD-helicase;UvrD_C;UvrD_C_2;Viral_helicase1	BT_2503	3.64148	1.01875e-05	#N/A	DUF4476;SmpA_OmlA
Amuc_0684	4.7124	0.0103365	#N/A	HTH_34;HxlR	BT_2504	3.99265	1.00024e-07	#N/A	DUF4476
Amuc_0686	3.71984	0.000594521	K03701:excinuclease ABC subunit A	AAA_15;AAA_16;AAA_21;AAA_29;ABC_tran;ATPase;SMC_N	BT_2570	2.88503	0.0129466	K01580:glutamate decarboxylase [EC:4.1.1.15]	Pyridoxal_deC
Amuc_0687	2.71363	0.00573704	#N/A	Autotransporter	BT_2686	2.71723	0.0301808	#N/A	ACR_tran;MMPL
Amuc_0689	3.39039	2.65e-05	K01893:asparaginyl-tRNA synthetase [EC:6.1.1.22]	tRNA-synt_2;tRNA_anti-codon	BT_2928	3.20241	0.0161222	#N/A	#N/A
Amuc_0690	2.82074	0.000123838	#N/A	Peptidase_C39_2;Peptidase_C70	BT_2929	3.06633	0.0239745	#N/A	Bac_DNA_binding
Amuc_0691	3.07265	0.00199658	#N/A	Redoxin;Thioredoxin;Thioredoxin_2;Thioredoxin_8;Thioredoxin_9;TraF	BT_2930	2.85239	0.0409579	#N/A	DUF4373
Amuc_0692	4.48761	5.09e-11	#N/A	#N/A	BT_3044	-3.35222	0.0401153	#N/A	DUF1735;DUF4361;DUF4973
Amuc_0693	4.06832	3.74e-07	#N/A	#N/A	BT_3045	-3.34783	0.0226004	#N/A	SusD-like_3;SusD_RagB
Amuc_0694	4.33378	2.44e-11	#N/A	#N/A	BT_3046	-3.11398	0.0354487	#N/A	CarbopepD_reg_2;CarboxypepD_reg;Plug;TonB_dep_Rec
Amuc_0695	4.46822	1.24e-06	#N/A	A2M_comp;Prenyltrans;SQHop_cyclase_C	BT_3065	2.96102	0.0326146	K07407:alpha-galactosidase [EC:3.2.1.22]	He_PIG;He_PIG_assoc;Melibiase_2;Melibiase_2_C
Amuc_0696	4.67198	4.85e-07	#N/A	SQHop_cyclase_C	BT_3169	3.12856	0.0111313	#N/A	DUF4968;DUF5110;F5_F8_type_C;Gal_mutarotas_2;Glyco_hydro_31
Amuc_0697	4.00571	6.59e-07	#N/A	Glyco_hydro_43	BT_3197	3.77679	0.000183636	#N/A	#N/A
Amuc_0698	4.08007	1.32e-05	#N/A	Glyco_hydro_43	BT_3198	3.15077	0.0016313	#N/A	DUF4373
Amuc_0699	3.29803	0.000117326	#N/A	#N/A	BT_3199	3.59757	0.000641988	#N/A	Bac_DNA_binding
Amuc_0701	4.0636	4.65e-05	#N/A	HTH_1;LysR_substrate;PBP_like	BT_3200	4.037	5.15806e-05	#N/A	Amidase_2
Amuc_0702	4.41882	4.4e-05	#N/A	Cons_hypoth698	BT_3222	-3.6673	0.0144011	#N/A	DUF4848
Amuc_0703	4.23913	4.01e-09	#N/A	Aminotran_5	BT_3223	-3.70738	0.000815177	#N/A	#N/A
Amuc_0704	4.7303	2.22e-08	#N/A	DUF1015	BT_3310	-2.96847	0.00889712	#N/A	CarbopepD_reg_2;CarboxypepD_reg;Plug;TonB_dep_Rec
Amuc_0705	3.95676	1.06e-06	K00058:D-3-phosphoglycerate dehydrogenase [EC:1.1.1.95]	2-Hacid_dh;2-Hacid_dh_C;ACT;NAD_binding_2	BT_3311	-3.26441	0.0046222	#N/A	SusD-like_3;SusD_RagB
Amuc_0706	4.30969	1.09e-09	#N/A	#N/A	BT_3312	-3.13301	0.00201062	K01201:glucosylceramidase [EC:3.2.1.45]	Glyco_hydro_30;Glyco_hydro_30C
Amuc_0707	5.12515	1.48e-07	#N/A	Fer4_12;Fer4_14;Radical_SAM	BT_3313	-3.13738	0.00159398	#N/A	DUF5016;DUF5121;DUF5125
Amuc_0708	4.47095	7.43e-11	K03628:transcription termination factor Rho	ATP-synt_ab;Rho_RNA_bind	BT_3314	-2.88173	0.00295571	K05349:beta-glucosidase [EC:3.2.1.21]	Fn3-like;Glyco_hydro_3;Glyco_hydro_3_C
Amuc_0709	4.12535	1.2e-10	#N/A	Transcrip_reg	BT_3536	2.88082	0.0288308	#N/A	DUF2059
Amuc_0710	4.03838	0.00132068	#N/A	Cation_efflux;ZT_dimer	BT_3752	3.19609	0.0105553	#N/A	SusD-like;SusD-like_2;SusD-like_3
Amuc_0711	4.1072	5.78e-08	#N/A	Na_H_Exchanger;TrkA_N	BT_3907	2.92691	0.0377127	#N/A	#N/A
Amuc_0713	4.88593	2.4e-08	#N/A	Queuosine_synth	BT_3913	2.71358	0.0187215	#N/A	DUF5034
Amuc_0715	4.56304	2.97e-09	#N/A	#N/A	BT_3914	2.98242	0.000779383	#N/A	#N/A
Amuc_0716	3.79119	0.00015828	K03149:thiamine biosynthesis ThiG	His_biosynth;ThiG	BT_3961	-3.19761	0.0211121	#N/A	DUF4302
Amuc_0717	4.3386	8.13e-08	#N/A	AA_permease;AA_permease_2;Spore_permease	BT_3984	3.44052	0.0387587	#N/A	SusD-like;SusD-like_2
Amuc_0718	4.20068	4.09e-05	K01091:phosphoglycolate phosphatase [EC:3.1.3.18]	HAD;HAD_2;Hydrolase	BT_4227	4.51083	0.0037823	#N/A	Fimbrillin_C
Amuc_0719	4.84477	4.78e-08	#N/A	AI-2E_transport	BT_4236	3.14545	0.0277183	#N/A	DUF5074;HATPase_c;HTH_18;HTH_AraC;Reg_prop;Response_reg
Amuc_0720	4.39033	3.8e-10	K01586:diaminopimelate decarboxylase [EC:4.1.1.20]	Ala_racemase_N;Orn_Arg_deC_N;Orn_DAP_Arg_deC	BT_4241	2.8326	0.031214	K01190:beta-galactosidase [EC:3.2.1.23]	Bgal_small_N;DUF4981;Glyco_hydro_2;Glyco_hydro_2_C;Glyco_hydro_2_N
Amuc_0721	4.38724	1.13e-10	K01624:fructose-bisphosphate aldolase, class II [EC:4.1.2.13]	F_bP_aldolase	BT_4243	3.42375	2.98041e-05	#N/A	GFO_IDH_MocA
Amuc_0722	4.61778	1.02e-09	#N/A	EFG_C;GTP_EFTU;GTP_EFTU_D2;MMR_HSR1	BT_4244	4.98808	3.30226e-10	#N/A	BACON;M60-like_N;Peptidase_M60
Amuc_0723	4.5827	1.85e-08	K00826:branched-chain amino acid aminotransferase [EC:2.6.1.42]	Aminotran_4	BT_4245	4.94518	4.5371e-11	#N/A	DUF1735;DUF4973;F5_F8_type_C
Amuc_0724	3.71774	1.72e-07	#N/A	Glyco_hydro_16;SKN1	BT_4246	5.08271	2.90478e-10	#N/A	SusD-like_3;SusD_RagB
Amuc_0725	4.32624	1.43e-05	#N/A	DNA_binding_1	BT_4247	4.88644	9.72984e-10	#N/A	CarbopepD_reg_2;Plug;STN;TonB_dep_Rec
Amuc_0726	3.88217	8.18e-06	#N/A	FHA;Yop-YscD_cpl	BT_4248	4.51531	1.83788e-06	#N/A	DUF4974;FecR
Amuc_0728	3.96308	3.04e-10	#N/A	FeoB_N;GTP1_OBG;MMR_HSR1	BT_4460	3.54183	3.4975e-05	#N/A	CarbopepD_reg_2;CarboxypepD_reg;TonB_C
Amuc_0729	3.98977	1.37e-09	#N/A	APH	BT_4465	4.72764	1.1227e-09	#N/A	CarbopepD_reg_2;CarboxypepD_reg;DUF3520;VWA;VWA_2;VWA_3;vWF_A
Amuc_0731	4.56176	3.3e-06	#N/A	Glycos_transf_1;Glyco_trans_1_2;Glyco_trans_1_4	BT_4466	3.02653	0.0268151	#N/A	#N/A
Amuc_0732	3.66816	0.000761071	#N/A	#N/A	BT_4472	6.53885	0.000123098	#N/A	DUF5020
Amuc_0734	3.33452	0.00520229	#N/A	#N/A	BT_4552	3.27825	0.00540787	#N/A	HATPase_c;HisKA;PAS_3;Response_reg
Amuc_0735	3.94978	8.15e-10	#N/A	Ntox16;RHS_repeat	BT_4667	-3.82681	1.79695e-06	K01190:beta-galactosidase [EC:3.2.1.23]	DUF4982;Glyco_hydro_2;Glyco_hydro_2_C;Glyco_hydro_2_N
Amuc_0736	3.97112	2.35e-05	#N/A	LMWPc	BT_4668	-3.63267	0.00508658	#N/A	Glyco_hydro_53
Amuc_0737	4.59253	7.62e-10	K00088:IMP dehydrogenase [EC:1.1.1.205]	CBS;FMN_dh;IMPDH;NMO	BT_4669	-4.05167	6.56426e-05	#N/A	DUF5111;DUF5114;SusE
Amuc_0738	4.3342	9.73e-13	K01951:GMP synthase (glutamine-hydrolysing) [EC:6.3.5.2]	ATP_bind_3;GATase;GMP_synt_C;NAD_synthase;Peptidase_C26;QueC;tRNA_Me_trans	BT_4670	-3.5403	0.00469411	#N/A	SusD-like_3;SusD_RagB
Amuc_0739	3.94829	8.01e-06	#N/A	Hexapep;Hexapep_2;Mac	BT_4671	-3.73396	0.00116592	#N/A	CarbopepD_reg_2;CarboxypepD_reg;Plug;TonB_dep_Rec
Amuc_0740	4.63808	2.17e-06	K01091:phosphoglycolate phosphatase [EC:3.1.3.18]	HAD;HAD_2;Hydrolase;Hydrolase_3;Hydrolase_like	COLAER_00199	-4.96171	7.35325e-07	K00123:formate dehydrogenase, alpha subunit [EC:1.2.1.2]	Molybdopterin;Molydop_binding
Amuc_0741	4.29683	1.04e-05	#N/A	NYN;OST-HTH	COLAER_00200	-5.00743	0.00046783	#N/A	Molybdopterin;Molybdop_Fe4S4
Amuc_0742	4.52903	5.11e-06	#N/A	Mem_trans	COLAER_00201	-4.55179	0.000349868	#N/A	Fer4;Fer4_10;Fer4_11;Fer4_16;Fer4_2;Fer4_21;Fer4_3;Fer4_4;Fer4_6;Fer4_7;Fer4_9
Amuc_0743	3.99107	2.91e-06	#N/A	#N/A	COLAER_00633	6.30161	2.20668e-07	#N/A	MFS_1
Amuc_0744	3.84699	2.47e-07	K01626:3-deoxy-7-phosphoheptulonate synthase [EC:2.5.1.54]	DAHP_synth_1	COLAER_00634	5.91342	1.16947e-07	K00611:ornithine carbamoyltransferase [EC:2.1.3.3]	OTCace;OTCace_N
Amuc_0745	3.82682	3.39e-07	#N/A	N_methyl;T2SSG	COLAER_00635	7.14749	8.09262e-07	K10536:agmatine deiminase [EC:3.5.3.12]	PAD_porph
Amuc_0746	3.73164	1.5e-06	K03075:preprotein translocase subunit SecG	SecG	COLAER_00637	4.83669	0.00530764	#N/A	#N/A
Amuc_0748	5.21967	2.17e-06	K11753:riboflavin kinase / FMN adenylyltransferase [EC:2.7.1.26 2.7.7.2]	FAD_syn;Flavokinase	COLAER_00638	4.06525	0.0134357	#N/A	#N/A
Amuc_0749	4.4233	2.93e-07	#N/A	TruB_C_2;TruB_N	COLAER_00640	6.69243	1.34883e-05	#N/A	MFS_1
Amuc_0750	3.96938	3.1e-07	#N/A	DHH;DHHA1	COLAER_01227	5.54806	0.00730498	#N/A	Amidohydro_1;Amidohydro_3
Amuc_0752	3.99482	7.83e-05	#N/A	Metallophos;Metallophos_2	COLAER_01318	4.94851	0.0477967	#N/A	PALP
Amuc_0753	4.16159	3.87e-07	#N/A	Glyco_transf_8	COLAER_01319	5.03051	0.025328	#N/A	M20_dimer;Peptidase_M20
Amuc_0754	4.99745	5.76e-09	#N/A	Glycos_transf_2;Glyco_tranf_2_2;Glyco_tranf_2_3;Glyco_tranf_2_4	COLAER_01320	4.06426	0.0383735	#N/A	OTCace;OTCace_N
Amuc_0755	3.25851	0.00350609	#N/A	Glyco_transf_9	COLAER_01483	5.5472	0.000607942	#N/A	adh_short;adh_short_C2;KR
Amuc_0756	3.76255	1.12e-07	K03274:ADP-L-glycero-D-manno-heptose 6-epimerase [EC:5.1.3.20]	3Beta_HSD;Epimerase;GDP_Man_Dehyd;NAD_binding_4;Polysacc_synt_2;RmlD_sub_bind	COLAER_01695	4.40812	0.0487634	K00615:transketolase [EC:2.2.1.1]	DXP_synthase_N;E1_dh;Transketolase_N
Amuc_0757	4.42096	5.12e-08	#N/A	Glycos_transf_2;Glyco_tranf_2_2;Glyco_tranf_2_3	COLAER_01951	6.60608	0.00267542	K10112:multiple sugar transport system ATP-binding protein	AAA_21;ABC_tran;SMC_N;TOBE;TOBE_2
Amuc_0758	4.25888	3.92e-07	#N/A	#N/A	COLAER_01982	5.24602	8.16374e-05	K01689:enolase [EC:4.2.1.11]	Enolase_C;Enolase_N;MAAL_C;MR_MLE_C
Amuc_0759	3.73799	0.0163121	#N/A	Glycos_transf_1;Glyco_transf_4;Glyco_trans_1_2;Glyco_trans_1_4	DESPIG_00019	2.98819	0.0230143	#N/A	#N/A
Amuc_0761	5.2712	0.000101901	#N/A	Acyl_transf_3	DESPIG_00194	9.13262	0.00113162	#N/A	Na_Ala_symp
Amuc_0762	4.07167	2.87e-08	#N/A	Glyco_transf_10	DESPIG_00261	4.59208	0.0122026	#N/A	#N/A
Amuc_0766	4.49431	5.3e-07	#N/A	CitMHS;Na_sulph_symp;TrkA_C	DESPIG_00262	3.80493	0.00139364	#N/A	DUF1329;LolA_like
Amuc_0767	3.48406	0.000637098	#N/A	DNase-RNase	DESPIG_00266	5.40004	2.79606e-06	#N/A	Acyl_transf_1;KAsynt_C_assoc;ketoacyl-synt;Ketoacyl-synt_C
Amuc_0769	3.79688	5.1e-07	#N/A	Transglut_core	DESPIG_00792	4.76493	0.0379182	#N/A	Cons_hypoth698
Amuc_0770	4.01429	3.51e-05	#N/A	Nitroreductase;TM1586_NiRdase	DESPIG_00813	3.40231	0.00688342	#N/A	DUF2325
Amuc_0771	3.63698	2.95e-08	K01190:beta-galactosidase [EC:3.2.1.23]	BetaGal_dom4_5;Glyco_hydro_35;Glyco_hydro_42	DESPIG_01454	7.28733	0.00397709	K03735:ethanolamine ammonia-lyase large subunit [EC:4.3.1.7]	EutB
Amuc_0772	3.4764	0.00028768	#N/A	2-Hacid_dh;2-Hacid_dh_C;His_Phos_1	DESPIG_01465	3.8692	0.0262974	#N/A	#N/A
Amuc_0775	5.57272	1.87e-05	K10806:acyl-CoA thioesterase YciA [EC:3.1.2.-]	4HBT	DESPIG_01466	3.6721	0.0142653	#N/A	Flavodoxin_1;Flavodoxin_5
Amuc_0778	3.81659	0.00050879	#N/A	Alginate_lyase	DESPIG_01469	4.83766	0.0362278	#N/A	PMSR;SelR
Amuc_0779	3.99238	6.81e-08	#N/A	SNase	DESPIG_01643	4.41334	0.0406715	#N/A	#N/A
Amuc_0781	3.93252	1.25e-05	#N/A	#N/A	DESPIG_01654	5.49895	0.000108704	#N/A	Phage_cap_E
Amuc_0783	3.55179	0.000993797	#N/A	DUF3440;PAPS_reduct	DESPIG_01659	4.05912	0.0385787	#N/A	DUF2586
Amuc_0785	3.44941	0.000119537	K00052:3-isopropylmalate dehydrogenase [EC:1.1.1.85]	Iso_dh	DESPIG_01784	3.7824	0.0260194	K01624:fructose-bisphosphate aldolase, class II [EC:4.1.2.13]	F_bP_aldolase
Amuc_0786	4.63312	3.39e-05	#N/A	DAO	DESPIG_01785	5.36096	0.00129619	K00134:glyceraldehyde 3-phosphate dehydrogenase [EC:1.2.1.12]	Gp_dh_C;Gp_dh_N
Amuc_0787	2.99946	0.00177178	#N/A	DUF1751;Rhomboid	DESPIG_02244	3.64758	6.89919e-05	#N/A	CCP_MauG;Cytochrome_CBB3;Cytochrom_C;Haem_bd
Amuc_0788	3.98381	2.29e-05	#N/A	AAA_5;ChlI;Lon_C;MCM;Mg_chelatase;Mg_chelatase_C;Sigma54_activat	DESPIG_02568	7.15171	0.00615755	#N/A	GRDB
Amuc_0789	4.03889	0.00825089	#N/A	#N/A	DESPIG_02576	7.11999	0.00314403	#N/A	GRDA
Amuc_0790	3.93858	2.4e-05	K01740:O-acetylhomoserine (thiol)-lyase [EC:2.5.1.49]	Aminotran_1_2;Cys_Met_Meta_PP;DegT_DnrJ_EryC1	DESPIG_02577	6.37693	0.00131882	#N/A	GRDA
Amuc_0791	4.00577	3.73e-08	#N/A	Fer4_12;Fer4_14;Radical_SAM	DESPIG_02797	5.20969	0.0234973	#N/A	MBOAT;MBOAT_2
Amuc_0792	3.99751	5.17e-07	#N/A	Fer4_12;Fer4_14;Radical_SAM	DESPIG_02892	4.77472	0.0074197	#N/A	eIF-1a
Amuc_0793	3.36727	3.52e-06	#N/A	#N/A	EUBHAL_00003	9.26244	0.000190119	K00616:transaldolase [EC:2.2.1.2]	TAL_FSA
Amuc_0794	3.3719	1.82e-08	#N/A	#N/A	EUBHAL_00004	9.79382	0.00092313	K00615:transketolase [EC:2.2.1.1]	DXP_synthase_N;E1_dh;TPP_enzyme_C;Transketolase_N
Amuc_0795	3.45307	7.52e-05	K00057:glycerol-3-phosphate dehydrogenase (NAD(P)+) [EC:1.1.1.94]	ApbA;F420_oxidored;NAD_Gly3P_dh_C;NAD_Gly3P_dh_N	EUBHAL_00005	9.27527	0.00173609	K00615:transketolase [EC:2.2.1.1]	PFOR_II;Transketolase_C;Transket_pyr
Amuc_0796	3.77716	1.61e-05	K08591:glycerol-3-phosphate acyltransferase PlsY [EC:2.3.1.15]	G3P_acyltransf	EUBHAL_00044	6.65215	0.0112416	#N/A	HigB-like_toxin
Amuc_0797	4.84961	8.42e-05	#N/A	PP2C_2;SpoIIE	EUBHAL_00045	7.93743	0.000414643	#N/A	HTH_3;Peptidase_M78
Amuc_0798	4.77207	5.49e-14	K04567:lysyl-tRNA synthetase, class II [EC:6.1.1.6]	tRNA-synt_2;tRNA-synt_2d;tRNA_anti-codon	EUBHAL_00069	10.0524	0.000133433	#N/A	#N/A
Amuc_0799	3.8969	2.28e-09	K03737:putative pyruvate-flavodoxin oxidoreductase [EC:1.2.7.-]	EKR;Fer4;Fer4_10;Fer4_16;Fer4_2;Fer4_21;Fer4_6;Fer4_7;Fer4_9;PFOR_II;POR;POR_N;TPP_enzyme_C	EUBHAL_00070	9.61852	5.99248e-06	K00626:acetyl-CoA C-acetyltransferase [EC:2.3.1.9]	ketoacyl-synt;Thiolase_C;Thiolase_N
Amuc_0803	4.22638	9.45e-10	#N/A	DUF4091;F5_F8_type_C	EUBHAL_00071	9.819	0.000225372	K01715:enoyl-CoA hydratase [EC:4.2.1.17]	ECH_1;ECH_2
Amuc_0804	3.93491	0.00140331	K02500:cyclase [EC:4.1.3.-]	His_biosynth;NMO	EUBHAL_00072	8.75728	0.000552718	K00074:3-hydroxybutyryl-CoA dehydrogenase [EC:1.1.1.157]	3HCDH;3HCDH_N;Sacchrp_dh_NADP
Amuc_0806	3.34864	0.0206108	#N/A	TrkH	EUBHAL_00073	10.7215	1.0389e-05	K00248:butyryl-CoA dehydrogenase [EC:1.3.8.1]	Acyl-CoA_dh_1;Acyl-CoA_dh_2;Acyl-CoA_dh_M;Acyl-CoA_dh_N
Amuc_0808	4.89898	7.55e-09	#N/A	DUF3418;HA2;Helicase_C;OB_NTP_bind	EUBHAL_00074	11.6583	1.06812e-07	#N/A	ETF
Amuc_0809	4.86174	4.99e-06	K01653:acetolactate synthase I/III small subunit [EC:2.2.1.6]	ACT;ACT_4;ACT_5;ALS_ss_C	EUBHAL_00075	10.549	2.27793e-05	#N/A	ETF;ETF_alpha
Amuc_0810	4.12019	5.85e-08	#N/A	PDZ;PDZ_2;Tricorn_PDZ;Trypsin;Trypsin_2	EUBHAL_00103	7.04801	0.0223917	K00048:lactaldehyde reductase [EC:1.1.1.77]	Fe-ADH;Fe-ADH_2
Amuc_0811	4.60046	3.23e-10	K02340:DNA polymerase III subunit delta [EC:2.7.7.7]	DNA_pol3_delta	EUBHAL_00121	6.29599	0.0276337	K01889:phenylalanyl-tRNA synthetase alpha chain [EC:6.1.1.20]	Phe_tRNA-synt_N;tRNA-synt_2d
Amuc_0812	4.59202	9.27e-09	#N/A	FAD_oxidored;GIDA;GIDA_assoc;Pyr_redox_2	EUBHAL_00172	8.07031	0.00983602	#N/A	Flavodoxin_5;Lactamase_B;Lactamase_B_2
Amuc_0813	3.75808	3.37e-05	K11752:diaminohydroxyphosphoribosylaminopyrimidine deaminase / 5-amino-6-(5-phosphoribosylamino)uracil reductase [EC:3.5.4.26 1.1.1.193]	dCMP_cyt_deam_1;MafB19-deam;RibD_C	EUBHAL_00209	7.0416	0.0442357	#N/A	Radical_SAM
Amuc_0814	3.49851	0.000108522	#N/A	Hexapep;Hexapep_2	EUBHAL_00213	9.99585	3.32953e-05	K02888:large subunit ribosomal protein L21	Ribosomal_L21p
Amuc_0815	2.38252	0.0151199	#N/A	#N/A	EUBHAL_00215	10.8382	4.02277e-06	K02899:large subunit ribosomal protein L27	Ribosomal_L27
Amuc_0816	3.84823	1.08e-09	K02338:DNA polymerase III subunit beta [EC:2.7.7.7]	DNA_pol3_beta;DNA_pol3_beta_2;DNA_pol3_beta_3	EUBHAL_00228	8.10742	0.00892769	K01647:citrate synthase [EC:2.3.3.1]	Citrate_synt
Amuc_0818	3.63953	0.000204716	K01251:adenosylhomocysteinase [EC:3.3.1.1]	#N/A	EUBHAL_00238	6.82548	0.0170297	K01883:cysteinyl-tRNA synthetase [EC:6.1.1.16]	DALR_2;tRNA-synt_1;tRNA-synt_1e;tRNA-synt_1f;tRNA-synt_1g
Amuc_0819	4.25766	0.000602256	#N/A	MatE;Polysacc_synt_C	EUBHAL_00261	7.77238	0.0412947	K01886:glutaminyl-tRNA synthetase [EC:6.1.1.18]	tRNA-synt_1c;tRNA-synt_1c_C
Amuc_0820	3.50119	9.79e-05	#N/A	YkuD	EUBHAL_00262	7.29345	0.0134212	#N/A	DHODB_Fe-S_bind;NAD_binding_1
Amuc_0821	3.42082	0.000737249	#N/A	LysM	EUBHAL_00263	6.92363	0.0163545	K00266:glutamate synthase (NADPH/NADH) small chain [EC:1.4.1.13 1.4.1.14]	AlaDh_PNT_C;Fer4_20;FMO-like;NAD_binding_7;NAD_binding_8;Pyr_redox;Pyr_redox_2;Pyr_redox_3
Amuc_0822	3.64921	0.0236855	#N/A	TatD_DNase	EUBHAL_00273	7.96473	0.000619411	K03737:putative pyruvate-flavodoxin oxidoreductase [EC:1.2.7.-]	EKR;Fer4;Fer4_10;Fer4_16;Fer4_2;Fer4_21;Fer4_6;Fer4_7;Fer4_9;PFOR_II;POR;POR_N;TPP_enzyme_C
Amuc_0823	4.05638	2.83e-05	#N/A	DUF2219	EUBHAL_00338	7.88433	0.0018432	K00831:phosphoserine aminotransferase [EC:2.6.1.52]	Aminotran_5
Amuc_0824	4.16053	9.36e-10	K01190:beta-galactosidase [EC:3.2.1.23]	Bgal_small_N;DUF4981;F5_F8_type_C;Glyco_hydro_2;Glyco_hydro_2_C;Glyco_hydro_2_N	EUBHAL_00349	9.63542	0.000902333	K01875:seryl-tRNA synthetase [EC:6.1.1.11]	Seryl_tRNA_N;tRNA-synt_2b
Amuc_0825	3.0976	0.000106834	#N/A	#N/A	EUBHAL_00353	8.33694	0.0426447	#N/A	AcetylCoA_hydro;AcetylCoA_hyd_C
Amuc_0826	3.78275	6.27e-06	#N/A	#N/A	EUBHAL_00361	10.4272	4.2229e-05	K02990:small subunit ribosomal protein S6	Ribosomal_S6
Amuc_0833	4.25664	0.00023021	#N/A	ARD;Cupin_2	EUBHAL_00362	9.84587	2.06615e-05	K03111:single-strand DNA-binding protein	SSB
Amuc_0834	3.99525	3.96e-05	#N/A	Acetyltransf_1;Acetyltransf_10;Acetyltransf_7;FR47;HTH_27;MarR;MarR_2	EUBHAL_00363	8.32797	0.00759735	K02963:small subunit ribosomal protein S18	Ribosomal_S18
Amuc_0837	4.61288	2.06e-08	#N/A	SASA	EUBHAL_00372	8.9625	0.000242181	K00031:isocitrate dehydrogenase [EC:1.1.1.42]	Iso_dh
Amuc_0838	4.2167	3.3e-07	#N/A	ATP-cone	EUBHAL_00376	8.84695	5.50473e-05	K00951:GTP pyrophosphokinase [EC:2.7.6.5]	ACT;ACT_4;HD;HD_4;RelA_SpoT;TGS
Amuc_0839	6.42544	9.57e-14	#N/A	#N/A	EUBHAL_00380	7.4256	0.0055992	K01876:aspartyl-tRNA synthetase [EC:6.1.1.12]	GAD;tRNA-synt_2;tRNA_anti-codon
Amuc_0840	4.55766	2.82e-07	#N/A	STAS;Sulfate_transp	EUBHAL_00397	7.75593	0.00230009	#N/A	HATPase_c;HisKA;PAS_3;PAS_9;Response_reg
Amuc_0841	4.26871	1.98e-08	K01755:argininosuccinate lyase [EC:4.3.2.1]	ASL_C2;Lyase_1	EUBHAL_00404	8.15128	0.000136566	K01951:GMP synthase (glutamine-hydrolysing) [EC:6.3.5.2]	GATase;GMP_synt_C;NAD_synthase;Peptidase_C26
Amuc_0843	3.79255	0.00279466	#N/A	#N/A	EUBHAL_00434	6.88598	0.0393484	#N/A	Intron_maturas2;RVT_1
Amuc_0844	3.53087	0.00485662	K01689:enolase [EC:4.2.1.11]	Enolase_C;Enolase_N	EUBHAL_00436	6.39321	0.0344393	#N/A	DUF4316;YodL
Amuc_0845	5.11635	1.16e-06	K01151:deoxyribonuclease IV [EC:3.1.21.2]	AP_endonuc_2	EUBHAL_00488	7.48192	0.0235198	#N/A	ResIII
Amuc_0846	4.59927	1.11e-05	K01206:alpha-L-fucosidase [EC:3.2.1.51]	Alpha_L_fucos;CHB_HEX_C_1;F5_F8_type_C;Fn3_assoc	EUBHAL_00500	8.39244	0.000900763	#N/A	Eco57I;N6_Mtase
Amuc_0847	3.7231	5.61e-08	#N/A	HD	EUBHAL_00501	9.59063	0.000998116	#N/A	BsuBI_PstI_RE
Amuc_0848	4.273	0.00106654	#N/A	Competence	EUBHAL_00506	11.9642	9.31585e-08	K01006:pyruvate,orthophosphate dikinase [EC:2.7.9.1]	PEP-utilizers;PEP-utilizers_C;PPDK_N
Amuc_0849	4.49143	7.23e-10	#N/A	Radical_SAM;TRAM;UPF0004	EUBHAL_00512	8.7342	0.00948106	#N/A	BMC
Amuc_0850	4.06167	1.38e-06	#N/A	Methyltransf_11;Methyltransf_25;Methyltransf_31;TRAM;tRNA_U5-meth_tr	EUBHAL_00513	8.23587	0.00302334	#N/A	Complex1_51K;Fer4_17;RnfC_N;SLBB
Amuc_0852	3.40541	1.09e-05	#N/A	Thioredoxin_7	EUBHAL_00514	10.7735	6.34738e-06	K13922:propionaldehyde dehydrogenase	Aldedh
Amuc_0853	5.30723	2.62e-11	#N/A	#N/A	EUBHAL_00515	8.51248	0.00863258	#N/A	Cob_adeno_trans;Haem_degrading
Amuc_0856	3.77456	5.56e-07	#N/A	Asp-Al_Ex;TrkA_C	EUBHAL_00516	8.69037	0.00731173	#N/A	EutN_CcmL
Amuc_0857	4.0621	8.91e-07	K03413:two-component system, chemotaxis family, response regulator CheY	Response_reg	EUBHAL_00517	9.78851	0.000371193	#N/A	Flavoprotein
Amuc_0858	3.44802	4.44e-05	#N/A	cNMP_binding;HATPase_c;HATPase_c_5	EUBHAL_00519	9.15286	5.33455e-05	#N/A	BMC
Amuc_0859	3.45361	7.39e-07	#N/A	CitMHS;Na_sulph_symp	EUBHAL_00521	9.71228	0.00024575	#N/A	DDR
Amuc_0862	2.63131	0.0305884	K00527:ribonucleoside-triphosphate reductase [EC:1.17.4.2]	ATP-cone;NRDD	EUBHAL_00522	8.99682	0.0057018	K13920:propanediol dehydratase small subunit [EC:4.2.1.28]	Dehydratase_SU
Amuc_0863	3.61633	8.82e-05	#N/A	DUF4861;Glyco_hydro_88	EUBHAL_00523	8.44602	0.0137347	K13919:propanediol dehydratase medium subunit [EC:4.2.1.28]	Dehydratase_MU
Amuc_0864	4.03098	0.000235058	#N/A	DUF1705;Sulfatase	EUBHAL_00525	8.87171	0.00033183	#N/A	BMC
Amuc_0865	3.849	1.33e-06	#N/A	Ferritin;Rubrerythrin	EUBHAL_00526	9.21566	8.9329e-06	#N/A	BMC
Amuc_0866	3.84387	9.14e-10	#N/A	#N/A	EUBHAL_00527	8.00284	0.0217359	#N/A	Fe-ADH;Fe-ADH_2
Amuc_0867	3.64594	8.61e-07	K01179:endoglucanase [EC:3.2.1.4]	Peptidase_M20;Peptidase_M28;Peptidase_M42	EUBHAL_00532	9.78858	9.77689e-05	K00688:starch phosphorylase [EC:2.4.1.1]	Phosphorylase
Amuc_0868	4.10626	7.82e-06	K12373:hexosaminidase [EC:3.2.1.52]	Glyco_hydro_20;Glyco_hydro_20b	EUBHAL_00533	8.21013	0.000438263	K01870:isoleucyl-tRNA synthetase [EC:6.1.1.5]	Anticodon_1;tRNA-synt_1;tRNA-synt_1e;tRNA-synt_1g
Amuc_0869	4.04793	0.000280869	#N/A	MFS_1	EUBHAL_00536	7.04506	0.0393848	K00763:nicotinate phosphoribosyltransferase [EC:6.3.4.21]	NAPRTase
Amuc_0870	3.40929	2.62e-05	K01077:alkaline phosphatase [EC:3.1.3.1]	Alk_phosphatase;Metalloenzyme	EUBHAL_00544	6.93466	0.0150431	K01950:NAD+ synthase (glutamine-hydrolysing) [EC:6.3.5.1]	CN_hydrolase;NAD_synthase
Amuc_0871	3.65258	0.00045944	#N/A	MscL	EUBHAL_00546	8.35067	0.00517868	K03763:DNA polymerase III subunit alpha, Gram-positive type [EC:2.7.7.7]	DNA_pol3_alpha;DNA_pol3_a_NI;DNA_pol3_a_NII;DUF5051;HHH_6;PHP;RNase_H_2;RNase_T
Amuc_0872	3.58591	6.73e-06	K00818:acetylornithine aminotransferase [EC:2.6.1.11]	Aminotran_3	EUBHAL_00552	8.63124	0.0030605	K01885:glutamyl-tRNA synthetase [EC:6.1.1.17]	tRNA-synt_1c
Amuc_0873	3.9325	0.00338243	#N/A	#N/A	EUBHAL_00556	8.27954	0.00697957	K00527:ribonucleoside-triphosphate reductase [EC:1.17.4.2]	ATP-cone;Gly_radical;NRDD
Amuc_0874	4.22261	7.3e-08	#N/A	EFP;EFP_N;Elong-fact-P_C	EUBHAL_00631	8.06224	0.00120106	K00939:adenylate kinase [EC:2.7.4.3]	AAA_17;AAA_18;ADK;ADK_lid;Hydin_ADK
Amuc_0875	3.85426	8.09e-06	#N/A	Glyco_hydro_16;SKN1	EUBHAL_00637	9.73111	0.000906359	K02952:small subunit ribosomal protein S13	Ribosomal_S13
Amuc_0877	2.76398	0.012795	#N/A	AAA_23;SMC_N	EUBHAL_00638	8.80487	8.4375e-07	K02948:small subunit ribosomal protein S11	Ribosomal_S11
Amuc_0878	3.93755	0.000537438	K06167:phosphoribosyl 1,2-cyclic phosphate phosphodiesterase [EC:3.1.4.55]	Lactamase_B;Lactamase_B_2;Lactamase_B_3	EUBHAL_00639	8.81717	0.000341498	K02986:small subunit ribosomal protein S4	Ribosomal_S4;S4
Amuc_0879	4.81472	1.31e-08	#N/A	Glyco_tran_WecB	EUBHAL_00640	10.299	0.000440869	K03040:DNA-directed RNA polymerase subunit alpha [EC:2.7.7.6]	RNA_pol_A_bac;RNA_pol_A_CTD;RNA_pol_L
Amuc_0880	3.637	7.32e-05	#N/A	YjbR	EUBHAL_00641	9.23922	0.00180307	K02879:large subunit ribosomal protein L17	Ribosomal_L17
Amuc_0881	3.45984	0.000387935	#N/A	C_GCAxxG_C_C	EUBHAL_00645	8.3925	0.000205178	K02871:large subunit ribosomal protein L13	Ribosomal_L13
Amuc_0883	2.72596	0.0390934	#N/A	#N/A	EUBHAL_00646	8.39361	0.00062193	K02996:small subunit ribosomal protein S9	Ribosomal_S9
Amuc_0884	4.51778	5.75e-09	#N/A	DUF1009	EUBHAL_00715	8.14136	0.000586836	K02935:large subunit ribosomal protein L7/L12	Ribosomal_L12;Ribosomal_L12_N
Amuc_0885	3.39033	8.4e-07	K00627:pyruvate dehydrogenase E2 component (dihydrolipoamide acetyltransferase) [EC:2.3.1.12]	2-oxoacid_dh;Biotin_lipoyl	EUBHAL_00716	7.91141	0.00528266	K02864:large subunit ribosomal protein L10	Ribosomal_L10
Amuc_0886	3.55719	5.48e-06	K00162:pyruvate dehydrogenase E1 component subunit beta [EC:1.2.4.1]	Transketolase_C;Transket_pyr	EUBHAL_00718	7.87778	0.0170547	#N/A	PDZ;PDZ_2;Trypsin;Trypsin_2
Amuc_0887	2.8721	0.00258858	K00161:pyruvate dehydrogenase E1 component subunit alpha [EC:1.2.4.1]	E1_dh	EUBHAL_00752	9.2182	0.000151456	K01872:alanyl-tRNA synthetase [EC:6.1.1.7]	DHHA1;tRNA-synt_2c;tRNA_SAD
Amuc_0888	3.87044	0.000179924	#N/A	MerR;MerR_1	EUBHAL_00790	9.04099	1.24145e-08	K02358:elongation factor Tu	GTP_EFTU;GTP_EFTU_D2;GTP_EFTU_D3;MMR_HSR1
Amuc_0889	4.21006	0.000648341	#N/A	Biotin_lipoyl_2;HlyD_3;HlyD_D23	EUBHAL_00791	9.50515	2.48322e-06	#N/A	EFG_C;EFG_II;EFG_IV;GTP_EFTU;GTP_EFTU_D2;RF3_C
Amuc_0890	4.45609	7.13e-07	#N/A	ACR_tran;MMPL	EUBHAL_00792	9.63143	0.000142816	K02992:small subunit ribosomal protein S7	Ribosomal_S7
Amuc_0896	4.47247	4.67e-10	K13542:uroporphyrinogen III methyltransferase / synthase [EC:2.1.1.107 4.2.1.75]	HEM4;TP_methylase	EUBHAL_00793	9.85552	5.86982e-05	K02950:small subunit ribosomal protein S12	Ribosom_S12_S23
Amuc_0897	3.06502	0.00421004	#N/A	#N/A	EUBHAL_00794	10.5938	2.3562e-06	K03046:DNA-directed RNA polymerase subunit beta' [EC:2.7.7.6]	RNA_pol_Rpb1_1;RNA_pol_Rpb1_2;RNA_pol_Rpb1_3;RNA_pol_Rpb1_4;RNA_pol_Rpb1_5
Amuc_0898	4.43717	9.56e-11	#N/A	Topoisom_bac;Toprim;Toprim_Crpt	EUBHAL_00795	9.63112	5.46125e-06	K03043:DNA-directed RNA polymerase subunit beta [EC:2.7.7.6]	RNA_pol_Rpb2_1;RNA_pol_Rpb2_2;RNA_pol_Rpb2_3;RNA_pol_Rpb2_45;RNA_pol_Rpb2_6;RNA_pol_Rpb2_7
Amuc_0899	4.46577	3.22e-06	#N/A	#N/A	EUBHAL_00830	7.83103	0.000200853	K00335:NADH-quinone oxidoreductase subunit F [EC:1.6.5.3]	Complex1_51K;Fer4;Fer4_6;Fer4_9;NADH_4Fe-4S;SLBB
Amuc_0900	3.10665	6.32e-06	#N/A	#N/A	EUBHAL_00831	8.56427	0.00766728	K00336:NADH-quinone oxidoreductase subunit G [EC:1.6.5.3]	Fer2;Fer2_4;Fer4;Fer4_21;Fer4_6;Fer4_7;Fer4_8;Fe_hyd_lg_C;Fe_hyd_SSU;NADH-G_4Fe-4S_3
Amuc_0901	2.80148	0.000751817	#N/A	#N/A	EUBHAL_00852	9.12329	0.000260353	K00262:glutamate dehydrogenase (NADP+) [EC:1.4.1.4]	ELFV_dehydrog;ELFV_dehydrog_N
Amuc_0903	2.88465	0.0019132	#N/A	Amidase_2	EUBHAL_00864	8.45482	0.00646054	K00616:transaldolase [EC:2.2.1.2]	TAL_FSA
Amuc_0904	4.24834	9.81e-06	K01681:aconitate hydratase [EC:4.2.1.3]	Aconitase;Aconitase_C	EUBHAL_00884	7.49481	0.00237977	K02343:DNA polymerase III subunit gamma/tau [EC:2.7.7.7]	AAA;AAA_22;DNA_pol3_delta2;DNA_pol3_gamma3;TIP49
Amuc_0907	3.44934	0.0468735	#N/A	#N/A	EUBHAL_00886	7.01907	0.0372589	#N/A	YbaB_DNA_bd
Amuc_0908	2.99894	0.0149085	#N/A	M60-like_N;Peptidase_M60	EUBHAL_00888	7.30174	0.0242584	K00850:6-phosphofructokinase 1 [EC:2.7.1.11]	PFK
Amuc_0909	5.47174	1.65e-09	#N/A	RtcB	EUBHAL_00911	7.44331	0.00394662	K04566:lysyl-tRNA synthetase, class I [EC:6.1.1.6]	tRNA-synt_1f;tRNA_bind
Amuc_0911	3.48701	0.00170736	#N/A	MFS_1;Sugar_tr	EUBHAL_00921	7.78225	0.0134677	K01874:methionyl-tRNA synthetase [EC:6.1.1.10]	Anticodon_1;tRNA-synt_1;tRNA-synt_1e;tRNA-synt_1f;tRNA-synt_1g;tRNA_bind
Amuc_0913	5.0272	3.05e-12	#N/A	Cob_adeno_trans	EUBHAL_00934	8.90077	0.000354884	K01938:formate--tetrahydrofolate ligase [EC:6.3.4.3]	FTHFS
Amuc_0914	3.50808	2.17e-05	#N/A	AraC_binding;Cupin_2	EUBHAL_00964	7.05024	0.0450555	#N/A	SBP_bac_3
Amuc_0915	3.26174	0.00687647	K12573:ribonuclease R [EC:3.1.-.-]	OB_RNB;RNB	EUBHAL_00965	8.66294	0.00334061	#N/A	HATPase_c;HisKA;Response_reg
Amuc_0916	3.99843	0.0194173	#N/A	#N/A	EUBHAL_00967	9.21221	1.4108e-05	#N/A	dCache_1;HATPase_c;HisKA;Response_reg
Amuc_0917	3.94616	1.46e-05	K08303:putative protease [EC:3.4.-.-]	DUF3656;Peptidase_U32	EUBHAL_00971	8.81597	1.0273e-05	#N/A	AAA;AAA_14;AAA_16;AAA_18;AAA_2;AAA_22;AAA_5;ClpB_D2-small;Clp_N;IstB_IS21;Mg_chelatase;NACHT;RNA_helicase;Sigma54_activat;TniB
Amuc_0918	4.01915	0.00158915	K11754:dihydrofolate synthase / folylpolyglutamate synthase [EC:6.3.2.12 6.3.2.17]	Mur_ligase_C;Mur_ligase_M	EUBHAL_00972	8.79577	3.43532e-05	K01868:threonyl-tRNA synthetase [EC:6.1.1.3]	HGTP_anticodon;TGS;tRNA-synt_2b;tRNA_SAD
Amuc_0919	3.73173	8.57e-08	#N/A	#N/A	EUBHAL_01014	7.91956	0.0189742	K01923:phosphoribosylaminoimidazole-succinocarboxamide synthase [EC:6.3.2.6]	SAICAR_synt
Amuc_0920	3.50126	3.92e-06	#N/A	GFO_IDH_MocA	EUBHAL_01038	9.17164	0.000314955	K01873:valyl-tRNA synthetase [EC:6.1.1.9]	Anticodon_1;tRNA-synt_1;tRNA-synt_1e;tRNA-synt_1g;tRNA-synt_1_2;Val_tRNA-synt_C
Amuc_0921	5.34984	1.28e-08	#N/A	DUF3670;Helicase_C;ResIII;SNF2_N	EUBHAL_01057	7.78893	0.0492907	#N/A	Desulfoferrodox
Amuc_0922	4.0291	0.000102696	K01081:5'-nucleotidase [EC:3.1.3.5]	5_nucleotid_C;Metallophos	EUBHAL_01073	7.40892	0.0339396	K00965:UDPglucose--hexose-1-phosphate uridylyltransferase [EC:2.7.7.12]	GalP_UDP_transf;GalP_UDP_tr_C
Amuc_0923	3.93499	0.00942672	#N/A	DPBB_1	EUBHAL_01108	11.0987	2.61997e-07	#N/A	Rubrerythrin
Amuc_0925	5.22653	1.15e-14	K02895:large subunit ribosomal protein L24	KOW;ribosomal_L24	EUBHAL_01112	8.75852	0.00343744	#N/A	Actin;FtsA;HSP70;MreB_Mbl;PilM_2
Amuc_0926	5.04937	1.17e-12	K02931:large subunit ribosomal protein L5	Ribosomal_L5;Ribosomal_L5_C	EUBHAL_01117	8.9591	0.00334523	K02913:large subunit ribosomal protein L33	Ribosomal_L33
Amuc_0927	5.35615	2.52e-16	K02994:small subunit ribosomal protein S8	Ribosomal_S8	EUBHAL_01119	8.43404	0.00070955	#N/A	NusG
Amuc_0928	4.97317	8.33e-16	K02933:large subunit ribosomal protein L6	Ribosomal_L6	EUBHAL_01120	8.43986	0.016059	K02867:large subunit ribosomal protein L11	Ribosomal_L11;Ribosomal_L11_N
Amuc_0929	4.99426	1.52e-15	K02881:large subunit ribosomal protein L18	Ribosomal_L18p	EUBHAL_01121	9.83614	0.000898041	K02863:large subunit ribosomal protein L1	Ribosomal_L1
Amuc_0930	4.188	1.88e-08	K02988:small subunit ribosomal protein S5	Ribosomal_S5;Ribosomal_S5_C	EUBHAL_01169	7.21056	0.0227758	K01912:phenylacetate-CoA ligase [EC:6.2.1.30]	AMP-binding;AMP-binding_C_2;LuxE
Amuc_0931	4.06699	7.03e-07	K02876:large subunit ribosomal protein L15	Ribosomal_L27A	EUBHAL_01206	7.65936	0.000975394	#N/A	TelA
Amuc_0933	4.92352	1.73e-12	K03076:preprotein translocase subunit SecY	SecY	EUBHAL_01215	6.69283	0.00266689	#N/A	Sigma70_r1_1;Sigma70_r1_2;Sigma70_r2;Sigma70_r3;Sigma70_r4
Amuc_0934	4.67632	1.78e-09	K00939:adenylate kinase [EC:2.7.4.3]	AAA_17;AAA_33;ADK	EUBHAL_01225	7.58438	0.0255415	#N/A	GreA_GreB;GreA_GreB_N
Amuc_0935	4.78278	4.41e-12	#N/A	Peptidase_M24	EUBHAL_01232	8.36917	0.000994578	K00864:glycerol kinase [EC:2.7.1.30]	FGGY_C;FGGY_N
Amuc_0936	4.32112	0.00430002	#N/A	Acyl_transf_3	EUBHAL_01242	7.43274	0.0342511	K09903:uridylate kinase [EC:2.7.4.22]	AA_kinase
Amuc_0937	3.42748	1.62e-05	K01524:exopolyphosphatase / guanosine-5'-triphosphate,3'-diphosphate pyrophosphatase [EC:3.6.1.11 3.6.1.40]	HD;Ppx-GppA	EUBHAL_01243	8.88811	0.00236983	#N/A	RRF
Amuc_0938	3.9349	5.8e-10	K00937:polyphosphate kinase [EC:2.7.4.1]	PLDc_2;PP_kinase;PP_kinase_C;PP_kinase_N	EUBHAL_01247	7.58999	0.00218669	K00099:1-deoxy-D-xylulose-5-phosphate reductoisomerase [EC:1.1.1.267]	DXPR_C;DXP_redisom_C;DXP_reductoisom
Amuc_0939	4.15097	0.000245458	#N/A	Glyco_transf_8	EUBHAL_01260	7.57719	0.00305638	K03553:recombination protein RecA	ATPase;Rad51;RecA
Amuc_0940	4.35919	2.82e-08	#N/A	Lipase_GDSL_2	EUBHAL_01280	8.15553	0.00911624	#N/A	IMP_cyclohyd
Amuc_0941	4.67616	2.11e-08	#N/A	Glycos_transf_2;Glyco_tranf_2_2;Glyco_tranf_2_3	EUBHAL_01281	9.58648	4.96092e-05	K00602:phosphoribosylaminoimidazolecarboxamide formyltransferase / IMP cyclohydrolase [EC:2.1.2.3 3.5.4.10]	AICARFT_IMPCHas
Amuc_0942	5.52863	1.39e-05	#N/A	Glyco_transf_11	EUBHAL_01284	8.36021	0.000850817	K02500:cyclase [EC:4.1.3.-]	Dus;G3P_antiterm;His_biosynth;NMO;ThiG;TMP-TENI
Amuc_0943	4.63532	4.58e-08	#N/A	Glycos_transf_2;Glyco_tranf_2_2;Glyco_tranf_2_3;Glyco_tranf_2_4	EUBHAL_01287	9.09131	0.000256279	K02970:small subunit ribosomal protein S21	Ribosomal_S21
Amuc_0944	4.65665	1.52e-09	#N/A	Glyco_trans_1_4	EUBHAL_01288	8.63932	0.00169532	K05878:dihydroxyacetone kinase, N-terminal domain [EC:2.7.1.-]	Dak1
Amuc_0945	4.12184	2.72e-07	#N/A	Glycos_transf_2;Glyco_tranf_2_2;Glyco_tranf_2_3	EUBHAL_01306	7.56408	0.000474074	#N/A	FeoB_N;GTP_EFTU;GTP_EFTU_D2;IF-2;IF2_N;MMR_HSR1;Ras
Amuc_0946	3.93569	3.67e-06	#N/A	DJ-1_PfpI	EUBHAL_01316	7.49481	0.0427363	#N/A	Peptidase_M18
Amuc_0947	3.5922	0.000594521	#N/A	Biotin_lipoyl;E3_binding	EUBHAL_01322	6.32378	0.0261679	#N/A	DUF711
Amuc_0948	3.41489	9.06e-07	K01443:N-acetylglucosamine-6-phosphate deacetylase [EC:3.5.1.25]	Amidohydro_1;Amidohydro_3	EUBHAL_01377	8.25607	0.00676208	#N/A	Ribosomal_L28
Amuc_0950	4.76641	1.43e-05	#N/A	MFS_1	EUBHAL_01380	9.49592	1.59392e-05	#N/A	Dak1_2;Dak2
Amuc_0951	5.37155	2.09e-05	#N/A	CstA;CstA_5TM	EUBHAL_01392	7.80885	0.0139865	#N/A	DUF362;Fer4;Fer4_21;Fer4_6;Fer4_7;Fer4_9
Amuc_0952	3.28709	3.8e-05	#N/A	#N/A	EUBHAL_01416	8.254	0.00930541	K15987:K(+)-stimulated pyrophosphate-energized sodium pump [EC:3.6.1.1]	H_PPase
Amuc_0953	3.67618	1.95e-08	#N/A	BACON;PA14;Sulfatase	EUBHAL_01432	7.71736	0.0151495	K00053:ketol-acid reductoisomerase [EC:1.1.1.86]	2-Hacid_dh_C;AdoHcyase_NAD;F420_oxidored;IlvC;IlvN;NAD_binding_2
Amuc_0954	3.8639	0.000670067	#N/A	#N/A	EUBHAL_01465	7.12194	0.0430023	K03648:uracil-DNA glycosylase [EC:3.2.2.27]	UDG
Amuc_0955	3.2541	0.00163806	#N/A	RBFA	EUBHAL_01467	9.0842	0.00042957	#N/A	Big_2;Big_3;CARDB
Amuc_0956	4.31769	3.82e-12	#N/A	GTP_EFTU;GTP_EFTU_D2;IF-2;IF2_N;MMR_HSR1	EUBHAL_01471	8.14448	0.00975635	#N/A	CodY;HTH_CodY;MarR_2
Amuc_0957	4.23306	4.47e-12	#N/A	KH_5;NusA_N;S1	EUBHAL_01473	8.37167	0.00104392	K02967:small subunit ribosomal protein S2	Ribosomal_S2
Amuc_0958	4.54349	8.24e-06	K01142:exodeoxyribonuclease III [EC:3.1.11.2]	Exo_endo_phos;Exo_endo_phos_2	EUBHAL_01474	8.83678	0.00287988	#N/A	EF_TS
Amuc_0959	5.03259	2.03e-05	K02428:dITP/XTP pyrophosphatase [EC:3.6.1.19]	Ham1p_like	EUBHAL_01509	7.40562	0.00751538	#N/A	M16C_assoc;Peptidase_M16;Peptidase_M16_C
Amuc_0960	4.29532	5.87e-07	#N/A	Methyltransf_25;Methyltransf_31;MTS;PCMT;rRNA_methylase	EUBHAL_01513	9.16431	0.000276048	K01880:glycyl-tRNA synthetase [EC:6.1.1.14]	HGTP_anticodon;tRNA-synt_2b
Amuc_0962	3.36598	0.000374419	#N/A	Fer4;Fer4_10;Fer4_16;Fer4_2;Fer4_21;Fer4_5;Fer4_6;Fer4_7;Fer4_9	EUBHAL_01514	7.92343	0.00831981	K01915:glutamine synthetase [EC:6.3.1.2]	Gln-synt_C;GSIII_N
Amuc_0963	4.04732	1.16e-05	#N/A	AAA_16;AAA_21;ABC2_membrane;ABC2_membrane_3;ABC_tran;SMC_N	EUBHAL_01524	8.78133	0.000467168	K01756:adenylosuccinate lyase [EC:4.3.2.2]	ADSL_C;Lyase_1
Amuc_0964	4.4263	0.00753873	#N/A	#N/A	EUBHAL_01526	8.65331	0.000476919	K01939:adenylosuccinate synthase [EC:6.3.4.4]	Adenylsucc_synt
Amuc_0965	3.41215	1.97e-07	#N/A	#N/A	EUBHAL_01534	6.93637	0.0471908	#N/A	Fer4;Fer4_10;Fer4_2;Fer4_21;Fer4_6;Fer4_7;Fer4_9;FeS
Amuc_0967	4.73399	4.44e-13	#N/A	RRM_1	EUBHAL_01538	6.62742	0.00230689	K03701:excinuclease ABC subunit A	AAA_16;AAA_21;AAA_29;ABC_tran;RsgA_GTPase;SMC_N
Amuc_0968	4.13404	1.66e-07	#N/A	Bac_transf	EUBHAL_01539	7.76393	0.000693216	K03702:excinuclease ABC subunit B	AAA_30;Helicase_C;ResIII;UVR;UvrB
Amuc_0969	3.71213	4.44e-07	K00849:galactokinase [EC:2.7.1.6]	GalKase_gal_bdg;GHMP_kinases_C;GHMP_kinases_N	EUBHAL_01543	5.92457	0.0210149	K04079:molecular chaperone HtpG	HATPase_c;HATPase_c_3;HSP90
Amuc_0970	4.0076	9.44e-10	#N/A	SSF	EUBHAL_01595	7.13748	0.0309913	#N/A	GGDEF;HD;HD_5;Response_reg
Amuc_0971	5.05352	1.04e-09	K03657:DNA helicase II / ATP-dependent DNA helicase PcrA [EC:3.6.4.12]	AAA_19;AAA_30;UvrD-helicase;UvrD_C;UvrD_C_2	EUBHAL_01602	7.39345	0.0182263	#N/A	HATPase_c;HisKA
Amuc_0972	4.70994	8.97e-08	K00604:methionyl-tRNA formyltransferase [EC:2.1.2.9]	Formyl_trans_C;Formyl_trans_N	EUBHAL_01622	7.12778	0.0439549	K01740:O-acetylhomoserine (thiol)-lyase [EC:2.5.1.49]	Cys_Met_Meta_PP
Amuc_0973	3.6544	5.52e-05	#N/A	Glyco_tran_28_C;MGDG_synth	EUBHAL_01650	8.30366	0.00633203	#N/A	DDE_Tnp_1;DDE_Tnp_1_6
Amuc_0974	3.46884	0.00120711	K03525:type III pantothenate kinase [EC:2.7.1.33]	Pan_kinase	EUBHAL_01651	7.37471	0.02284	#N/A	DUF772
Amuc_0975	3.36553	0.000105382	#N/A	PP-binding;PP-binding_2	EUBHAL_01665	7.42439	0.0392092	#N/A	M20_dimer;Peptidase_M20
Amuc_0976	3.83329	2.34e-06	#N/A	#N/A	EUBHAL_01666	10.5705	0.000443363	#N/A	OTCace;OTCace_N
Amuc_0977	3.91038	1.95e-05	#N/A	#N/A	EUBHAL_01675	8.04652	0.0150792	#N/A	TGT
Amuc_0978	5.73685	1.03e-10	#N/A	Tyr_Deacylase	EUBHAL_01678	9.31334	0.00156361	#N/A	SCIFF
Amuc_0982	2.833	0.00461566	#N/A	#N/A	EUBHAL_01687	9.84575	6.76094e-06	K03527:4-hydroxy-3-methylbut-2-enyl diphosphate reductase [EC:1.17.1.2]	LYTB;S1;S1_2
Amuc_0983	3.48999	5.23e-07	#N/A	RHS_repeat	EUBHAL_01689	7.93246	0.00171209	K01190:beta-galactosidase [EC:3.2.1.23]	Bgal_small_N;DUF4981;Glyco_hydro_2;Glyco_hydro_2_C;Glyco_hydro_2_N
Amuc_0984	4.61107	3.41e-13	K00240:succinate dehydrogenase iron-sulfur subunit [EC:1.3.99.1]	Fer2;Fer2_3;Fer4_10;Fer4_17;Fer4_7;Fer4_8	EUBHAL_01714	7.68489	0.0161264	#N/A	Cons_hypoth95;Methyltrans_SAM
Amuc_0985	4.73602	1.82e-14	K00239:succinate dehydrogenase flavoprotein subunit [EC:1.3.99.1]	DAO;FAD_binding_2;Pyr_redox_2;Succ_DH_flav_C	EUBHAL_01722	7.07291	1.54242e-05	K02111:F-type H+-transporting ATPase subunit alpha [EC:3.6.3.14]	ATP-synt_ab;ATP-synt_ab_C;ATP-synt_ab_N
Amuc_0986	4.24465	4.24e-07	K00241:succinate dehydrogenase cytochrome b556 subunit	Sdh_cyt	EUBHAL_01727	7.26475	0.00433221	#N/A	#N/A
Amuc_0990	8.2087	1.46e-15	#N/A	#N/A	EUBHAL_01733	8.53763	0.00437079	K02946:small subunit ribosomal protein S10	Ribosomal_S10
Amuc_0993	4.91598	4.89e-09	#N/A	FGE-sulfatase	EUBHAL_01734	8.97136	0.00237256	K02906:large subunit ribosomal protein L3	Ribosomal_L3
Amuc_0994	3.30665	4.29e-05	K00059:3-oxoacyl-[acyl-carrier protein] reductase [EC:1.1.1.100]	adh_short;adh_short_C2;Epimerase;KR	EUBHAL_01735	9.37084	0.000249226	K02926:large subunit ribosomal protein L4	Ribosomal_L4
Amuc_0995	3.23666	0.00210002	#N/A	#N/A	EUBHAL_01736	7.41585	0.00852529	K02892:large subunit ribosomal protein L23	Ribosomal_L23
Amuc_0996	4.63618	6.39e-08	#N/A	AAA_15;AAA_16;AAA_21;AAA_22;AAA_23;AAA_25;AAA_28;AAA_29;AAA_30;AAA_33;ABC_tran;ABC_tran_Xtn;MMR_HSR1;RsgA_GTPase;SMC_N	EUBHAL_01737	9.59099	0.0011234	K02886:large subunit ribosomal protein L2	Ribosomal_L2;Ribosomal_L2_C
Amuc_0997	4.57312	0.000146988	#N/A	#N/A	EUBHAL_01738	9.18407	0.00200272	K02965:small subunit ribosomal protein S19	Ribosomal_S19
Amuc_0998	3.15156	0.000127995	#N/A	#N/A	EUBHAL_01739	9.54125	0.00114392	K02890:large subunit ribosomal protein L22	Ribosomal_L22
Amuc_1007	4.04318	0.00120343	#N/A	HTH_18;HTH_AraC	EUBHAL_01740	8.3534	0.00415827	K02982:small subunit ribosomal protein S3	KH_2;Ribosomal_S3_C
Amuc_1008	3.85552	1.78e-10	#N/A	DUF4968;DUF5110;F5_F8_type_C;Gal_mutarotas_2;Glyco_hydro_31	EUBHAL_01741	9.47099	2.06665e-05	K02878:large subunit ribosomal protein L16	Ribosomal_L16
Amuc_1012	2.79997	0.0420569	#N/A	#N/A	EUBHAL_01742	8.1772	0.00174602	K02904:large subunit ribosomal protein L29	Ribosomal_L29
Amuc_1013	3.08184	0.00706039	#N/A	DUF2589	EUBHAL_01743	8.80431	0.00315584	K02961:small subunit ribosomal protein S17	Ribosomal_S17
Amuc_1014	3.39737	0.0141976	#N/A	#N/A	EUBHAL_01744	8.80685	0.00298334	K02874:large subunit ribosomal protein L14	Ribosomal_L14
Amuc_1015	3.62277	0.00418402	#N/A	#N/A	EUBHAL_01745	7.42274	0.0141788	K02895:large subunit ribosomal protein L24	KOW;ribosomal_L24
Amuc_1016	3.75956	0.000174489	#N/A	QSregVF_b	EUBHAL_01746	10.26	3.62804e-07	K02931:large subunit ribosomal protein L5	Ribosomal_L5;Ribosomal_L5_C
Amuc_1017	3.62626	0.0285573	K08680:2-succinyl-6-hydroxy-2,4-cyclohexadiene-1-carboxylate synthase [EC:4.2.99.20]	Abhydrolase_6	EUBHAL_01747	9.43159	4.2917e-06	K02954:small subunit ribosomal protein S14	Ribosomal_S14
Amuc_1018	4.83981	1.02e-05	#N/A	MarC	EUBHAL_01748	9.15697	9.23996e-05	K02994:small subunit ribosomal protein S8	Ribosomal_S8
Amuc_1019	3.32942	0.000142155	#N/A	#N/A	EUBHAL_01749	9.75977	5.48166e-07	K02933:large subunit ribosomal protein L6	Ribosomal_L6
Amuc_1022	4.62801	3.11e-09	#N/A	Lipase_GDSL;Lipase_GDSL_2	EUBHAL_01750	8.70059	4.15303e-05	K02881:large subunit ribosomal protein L18	Ribosomal_L18p
Amuc_1023	4.01408	4.48e-07	#N/A	#N/A	EUBHAL_01751	8.91651	3.21203e-05	K02988:small subunit ribosomal protein S5	Ribosomal_S5;Ribosomal_S5_C
Amuc_1024	3.65494	0.000147762	#N/A	#N/A	EUBHAL_01752	7.70698	0.0313008	K02907:large subunit ribosomal protein L30	Ribosomal_L30
Amuc_1025	3.17767	0.0108689	#N/A	HSP33	EUBHAL_01753	8.12607	0.00928835	K02876:large subunit ribosomal protein L15	Ribosomal_L27A
Amuc_1026	3.88815	4.61e-07	#N/A	Pro_isomerase	EUBHAL_01754	6.87465	0.0473555	K03076:preprotein translocase subunit SecY	SecY
Amuc_1027	4.76664	1.54e-10	#N/A	AAA_13;AAA_21;AAA_29;ABC_tran;ABC_tran_CTD;ABC_tran_Xtn;MMR_HSR1;RsgA_GTPase;SMC_N	EUBHAL_01755	7.5123	0.0321611	K00111:glycerol-3-phosphate dehydrogenase [EC:1.1.5.3]	DAO;FAD_binding_3;Fer2_BFD;NAD_binding_8;Pyr_redox_2;Pyr_redox_3
Amuc_1028	4.38043	6.65e-05	#N/A	#N/A	EUBHAL_01756	8.76528	0.000313105	#N/A	DAO;FAD_binding_2;FAD_binding_3;FAD_oxidored;GIDA;HI0933_like;NAD_binding_7;NAD_binding_8;Pyr_redox;Pyr_redox_2;Pyr_redox_3;Thi4
Amuc_1029	5.57303	1.67e-10	#N/A	EamA;TPT	EUBHAL_01757	8.16089	0.00578679	#N/A	DUF1667
Amuc_1031	4.89892	8.54e-09	K01883:cysteinyl-tRNA synthetase [EC:6.1.1.16]	DALR_2;tRNA-synt_1e;tRNA-synt_1g	EUBHAL_01764	9.17392	2.46175e-05	#N/A	Ribosomal_S30AE;Ribosom_S30AE_C
Amuc_1032	3.81231	6.55e-07	#N/A	Glyco_hydro_20;Glyco_hydro_20b	EUBHAL_01766	8.68886	2.51337e-05	K03070:preprotein translocase subunit SecA	DEAD;SEC-C;SecA_DEAD;SecA_PP_bind;SecA_SW
Amuc_1033	3.89496	5.21e-05	#N/A	DUF4976;Phosphodiest;Sulfatase	EUBHAL_01768	8.60071	0.000817494	#N/A	PCRF;RF-1
Amuc_1035	4.02614	0.013236	#N/A	#N/A	EUBHAL_01769	7.08323	0.00222164	#N/A	DLD;HHH_3;HHH_7;S1;Tex_N;Tex_YqgF;YqgF
Amuc_1036	4.08295	3.34e-08	K03596:GTP-binding protein LepA	EFG_C;EFG_II;GTP_EFTU;GTP_EFTU_D2;LepA_C	EUBHAL_01776	6.97306	0.00670082	#N/A	Carbam_trans_N;Peptidase_M22
Amuc_1039	5.26277	6.02e-12	#N/A	Autotransporter	EUBHAL_01778	4.55529	0.00502498	K03544:ATP-dependent Clp protease ATP-binding subunit ClpX	AAA;AAA_2;AAA_22;AAA_5;ClpB_D2-small;MCM;RuvB_N;zf-C4_ClpX
Amuc_1040	4.76399	3.3e-11	K03046:DNA-directed RNA polymerase subunit beta' [EC:2.7.7.6]	Apocytochr_F_C;RNA_pol_Rpb1_1;RNA_pol_Rpb1_2;RNA_pol_Rpb1_3;RNA_pol_Rpb1_4;RNA_pol_Rpb1_5	EUBHAL_01779	7.03296	0.0437282	K04041:fructose-1,6-bisphosphatase III [EC:3.1.3.11]	FBPase_2
Amuc_1041	4.81771	4.36e-12	K03043:DNA-directed RNA polymerase subunit beta [EC:2.7.7.6]	RNA_pol_Rpb2_1;RNA_pol_Rpb2_2;RNA_pol_Rpb2_3;RNA_pol_Rpb2_45;RNA_pol_Rpb2_6;RNA_pol_Rpb2_7	EUBHAL_01781	8.56098	4.5792e-05	K01681:aconitate hydratase [EC:4.2.1.3]	Aconitase;Aconitase_C
Amuc_1042	4.52662	6.68e-07	K02935:large subunit ribosomal protein L7/L12	Ribosomal_L12;Ribosomal_L12_N	EUBHAL_01782	7.32203	0.0487998	K01652:acetolactate synthase I/II/III large subunit [EC:2.2.1.6]	TPP_enzyme_C;TPP_enzyme_M;TPP_enzyme_N
Amuc_1043	4.58348	1.69e-08	K02864:large subunit ribosomal protein L10	Ribosomal_L10	EUBHAL_01786	8.9161	0.00237573	#N/A	adh_short;adh_short_C2;KR
Amuc_1044	5.02298	4.13e-12	K02863:large subunit ribosomal protein L1	Ribosomal_L1	EUBHAL_01825	7.39094	0.0228419	K01940:argininosuccinate synthase [EC:6.3.4.5]	Arginosuc_synth
Amuc_1045	4.44991	1.25e-10	K02867:large subunit ribosomal protein L11	Ribosomal_L11;Ribosomal_L11_N	EUBHAL_01832	7.15526	0.0045155	#N/A	Response_reg;Trans_reg_C
Amuc_1046	5.17943	1.67e-15	#N/A	KOW;NusG	EUBHAL_01842	7.53427	0.00374387	K03596:GTP-binding protein LepA	EFG_C;EFG_II;GTP_EFTU;GTP_EFTU_D2;LepA_C
Amuc_1047	5.31933	8.06e-10	K03073:preprotein translocase subunit SecE	SecE	EUBHAL_01848	4.9754	0.00162216	K04043:molecular chaperone DnaK	HSP70;MreB_Mbl
Amuc_1048	4.40466	4.05e-11	K02358:elongation factor Tu	GTP_EFTU;GTP_EFTU_D2;GTP_EFTU_D3;MMR_HSR1	EUBHAL_01853	6.17651	0.0280495	K02564:glucosamine-6-phosphate deaminase [EC:3.5.99.6]	Glucosamine_iso
Amuc_1049	4.39179	5.39e-09	#N/A	Carbam_trans_N;Peptidase_M22	EUBHAL_01886	5.92429	0.00668905	#N/A	AAA;AAA_14;AAA_16;AAA_18;AAA_2;AAA_22;AAA_5;ClpB_D2-small;IstB_IS21;Sigma54_activat;TniB;Torsin
Amuc_1050	4.28948	1.94e-09	K03544:ATP-dependent Clp protease ATP-binding subunit ClpX	AAA;AAA_2;AAA_22;AAA_5;ClpB_D2-small;Mg_chelatase;zf-C4_ClpX	EUBHAL_01895	5.95037	0.0409387	#N/A	Hexapep
Amuc_1051	3.61093	2.35e-05	K01358:ATP-dependent Clp protease, protease subunit [EC:3.4.21.92]	CLP_protease	EUBHAL_01910	7.60127	0.019801	#N/A	AAA_31;ArsA_ATPase;CbiA;CBP_BcsQ;Fer4_NifH;MipZ;ParA
Amuc_1052	5.36989	1.79e-16	#N/A	FKBP_C;Trigger_C;Trigger_N	EUBHAL_01912	7.47107	0.00285129	#N/A	FTSW_RODA_SPOVE
Amuc_1053	4.70348	8.24e-14	#N/A	Bac_surface_Ag;POTRA;POTRA_1;POTRA_2	EUBHAL_01913	8.18954	0.00704926	K01734:methylglyoxal synthase [EC:4.2.3.3]	MGS
Amuc_1054	4.59918	1.09e-12	#N/A	#N/A	EUBHAL_01914	7.02897	0.0306834	K07258:D-alanyl-D-alanine carboxypeptidase (penicillin-binding protein 5/6) [EC:3.4.16.4]	Beta-lactamase2;Peptidase_S11;Transpeptidase
Amuc_1055	5.06693	6.59e-12	K00297:methylenetetrahydrofolate reductase (NADPH) [EC:1.5.1.20]	MTHFR	EUBHAL_01918	7.36259	0.0457941	#N/A	Ala_racemase_N
Amuc_1056	4.15689	9.99e-06	#N/A	TPR_16;TPR_21;TPR_6	EUBHAL_01923	7.95176	0.0157358	K02956:small subunit ribosomal protein S15	Ribosomal_S15
Amuc_1057	3.87656	0.000240064	#N/A	#N/A	EUBHAL_01925	9.18418	0.0116246	#N/A	PTS-HPr
Amuc_1058	3.86618	4.72e-06	#N/A	TetR_N	EUBHAL_01926	8.97846	0.00495072	K08483:phosphotransferase system, enzyme I, PtsI [EC:2.7.3.9]	HpcH_HpaI;PEP-utilisers_N;PEP-utilizers;PEP-utilizers_C
Amuc_1059	3.81652	1.85e-05	#N/A	ACR_tran	EUBHAL_01931	7.42656	0.0114417	K17828:dihydroorotate dehydrogenase (NAD+) catalytic subunit [EC:1.3.1.14]	DHO_dh;Dus;His_biosynth;NMO
Amuc_1061	4.21842	0.00527396	#N/A	OEP	EUBHAL_01932	7.75374	0.00458243	K00762:orotate phosphoribosyltransferase [EC:2.4.2.10]	Pribosyltran
Amuc_1063	4.14001	1.17e-07	#N/A	Ank;Ank_2;Ank_3;Ank_4;Ank_5	EUBHAL_01939	7.42673	0.000503038	K01591:orotidine-5'-phosphate decarboxylase [EC:4.1.1.23]	OMPdecase
Amuc_1064	3.54992	0.00468006	#N/A	MFS_1	EUBHAL_01940	6.89888	0.0207444	K01588:5-(carboxyamino)imidazole ribonucleotide mutase [EC:5.4.99.18]	AIRC
Amuc_1066	4.33741	1.4e-05	#N/A	#N/A	EUBHAL_01941	8.49242	0.000649085	K01933:phosphoribosylformylglycinamidine cyclo-ligase [EC:6.3.3.1]	AIRS;AIRS_C
Amuc_1067	3.1149	0.00338113	#N/A	HTH_20;HTH_24;HTH_5;Methyltransf_11;Methyltransf_12;Methyltransf_23;Methyltransf_25;Methyltransf_31;Methyltransf_9;Ubie_methyltran	EUBHAL_01943	6.71328	0.00757869	K01945:phosphoribosylamine--glycine ligase [EC:6.3.4.13]	ATP-grasp;ATP-grasp_3;CPSase_L_D2;GARS_A;GARS_C;GARS_N
Amuc_1068	4.0981	2.97e-07	K00789:S-adenosylmethionine synthetase [EC:2.5.1.6]	S-AdoMet_synt_C;S-AdoMet_synt_M;S-AdoMet_synt_N	EUBHAL_01948	7.98082	0.0420965	K00853:L-ribulokinase [EC:2.7.1.16]	FGGY_C;FGGY_N
Amuc_1069	3.05156	0.00266301	K01251:adenosylhomocysteinase [EC:3.3.1.1]	2-Hacid_dh_C;AdoHcyase;AdoHcyase_NAD;IlvN	EUBHAL_01967	8.04121	0.0420837	K02794:PTS system, mannose-specific IIB component [EC:2.7.1.69]	EIIA-man;PTSIIB_sorb
Amuc_1071	4.55924	1.07e-06	#N/A	#N/A	EUBHAL_01968	7.42591	0.00331476	K02795:PTS system, mannose-specific IIC component	EII-Sor
Amuc_1072	4.75384	1.34e-08	#N/A	Amino_oxidase;DAO;NAD_binding_8	EUBHAL_01969	9.81738	1.57911e-06	K02796:PTS system, mannose-specific IID component	EIID-AGA
Amuc_1073	3.87477	0.000197546	#N/A	#N/A	EUBHAL_01971	8.20495	0.00563889	K01809:mannose-6-phosphate isomerase [EC:5.3.1.8]	Cupin_2;Cupin_3;PMI_typeI
Amuc_1074	4.85394	2.31e-12	#N/A	DUF4976;Phosphodiest;Sulfatase	EUBHAL_01979	8.6578	0.000390037	#N/A	PhdYeFM_antitox
Amuc_1075	3.59614	8.85e-06	K03654:ATP-dependent DNA helicase RecQ [EC:3.6.4.12]	DEAD;Helicase_C	EUBHAL_01980	8.4464	0.00453204	#N/A	ParE_toxin
Amuc_1076	3.7462	3.3e-05	#N/A	Glyco_trans_1_4	EUBHAL_02006	9.54933	1.53494e-05	#N/A	GGGtGRT
Amuc_1077	3.67597	0.000488992	#N/A	Glycos_transf_1;Glyco_transf_4;Glyco_trans_1_2;Glyco_trans_1_4;Glyco_trans_4_4	EUBHAL_02007	11.5791	7.34258e-06	#N/A	#N/A
Amuc_1078	4.48225	5.69e-06	#N/A	#N/A	EUBHAL_02014	8.28849	0.0306243	K01835:phosphoglucomutase [EC:5.4.2.2]	PGM_PMM_I;PGM_PMM_II;PGM_PMM_III;PGM_PMM_IV
Amuc_1079	4.08346	1.7e-07	K00278:L-aspartate oxidase [EC:1.4.3.16]	DAO;FAD_binding_2;Pyr_redox_2;Succ_DH_flav_C	EUBHAL_02016	11.0528	6.35066e-08	K01624:fructose-bisphosphate aldolase, class II [EC:4.1.2.13]	F_bP_aldolase
Amuc_1080	5.30954	2.42e-06	#N/A	SpoU_methylase	EUBHAL_02018	7.59261	0.00293642	K00705:4-alpha-glucanotransferase [EC:2.4.1.25]	Glyco_hydro_77
Amuc_1081	4.77677	1.77e-07	#N/A	Metallophos_2	EUBHAL_02022	8.82047	0.00152442	K10117:raffinose/stachyose/melibiose transport system substrate-binding protein	SBP_bac_1;SBP_bac_8
Amuc_1088	4.34548	0.00088932	#N/A	FeoB_C;FeoB_N;Gate;MMR_HSR1	EUBHAL_02023	8.47841	0.000578618	K10112:multiple sugar transport system ATP-binding protein	AAA_21;ABC_tran;SMC_N;TOBE_2
Amuc_1091	4.10901	2.14e-10	#N/A	CCP_MauG;Cytochrome_C7;Cytochrome_CBB3;Cytochrom_C;Haem_bd	EUBHAL_02033	9.06201	3.68684e-05	K02909:large subunit ribosomal protein L31	Ribosomal_L31
Amuc_1092	4.44946	1.82e-07	K03644:lipoic acid synthetase [EC:2.8.1.8]	LIAS_N;Radical_SAM	EUBHAL_02038	7.50913	0.0107168	K00703:starch synthase [EC:2.4.1.21]	Glycos_transf_1;Glyco_transf_4;Glyco_transf_5;Glyco_trans_1_4;Glyco_trans_4_4
Amuc_1093	4.40185	2.77e-07	#N/A	dCMP_cyt_deam_1;MafB19-deam	EUBHAL_02045	7.24694	0.0247028	K07699:two-component system, response regulator, stage 0 sporulation protein A	Response_reg;Spo0A_C
Amuc_1094	3.03626	0.006014	K00845:glucokinase [EC:2.7.1.2]	ROK	EUBHAL_02071	10.5994	1.15614e-05	#N/A	Bac_DNA_binding;DUF4496
Amuc_1095	4.23743	2.63e-06	#N/A	E1-E2_ATPase;Hydrolase	EUBHAL_02084	8.74663	0.000160114	#N/A	fn3;Interfer-bind;YkuD
Amuc_1096	4.00802	7.57e-09	K03628:transcription termination factor Rho	ATP-synt_ab;Rho_N;Rho_RNA_bind	EUBHAL_02087	7.55487	0.0234866	#N/A	ATP-grasp_3;ATP-grasp_4;Dala_Dala_lig_C;GARS_A
Amuc_1097	3.64863	7.62e-05	K00859:dephospho-CoA kinase [EC:2.7.1.24]	CoaE	EUBHAL_02159	7.78885	0.00155058	#N/A	Glycos_transf_2;Glyco_tranf_2_3
Amuc_1098	4.20627	7.92e-10	K02453:general secretion pathway protein D	Secretin;TPR_1;TPR_11;TPR_12;TPR_14;TPR_16;TPR_2;TPR_8	EUBHAL_02167	8.43529	0.00479055	K00826:branched-chain amino acid aminotransferase [EC:2.6.1.42]	Aminotran_4
Amuc_1099	4.70344	2.55e-09	#N/A	#N/A	EUBHAL_02168	9.92374	1.24539e-05	K00700:1,4-alpha-glucan branching enzyme [EC:2.4.1.18]	Alpha-amylase;Alpha-amylase_C;CBM_48
Amuc_1100	3.69859	1.47e-07	#N/A	#N/A	EUBHAL_02201	7.09864	0.00873961	K00925:acetate kinase [EC:2.7.2.1]	Acetate_kinase
Amuc_1101	3.52761	7.12e-07	#N/A	FtsA;PilM_2	EUBHAL_02223	7.09613	0.0338794	#N/A	CoA_binding;Put_DNA-bind_N
Amuc_1102	4.41041	5.61e-11	#N/A	#N/A	EUBHAL_02242	7.18571	0.0354664	K03657:DNA helicase II / ATP-dependent DNA helicase PcrA [EC:3.6.4.12]	AAA_19;AAA_30;UvrD-helicase;UvrD_C;UvrD_C_2;Viral_helicase1
Amuc_1103	4.17255	1.32e-07	#N/A	Peptidase_M20;Peptidase_M42	EUBHAL_02243	8.01538	6.02756e-05	#N/A	#N/A
Amuc_1104	4.31888	1.53e-07	#N/A	LGT	EUBHAL_02267	9.43597	6.36168e-06	#N/A	Rubrerythrin
Amuc_1105	2.84934	0.00983253	#N/A	DUF3313	EUBHAL_02274	7.76876	0.0375604	K02884:large subunit ribosomal protein L19	Ribosomal_L19
Amuc_1107	5.10543	2.56e-14	K00765:ATP phosphoribosyltransferase [EC:2.4.2.17]	HisG;HisG_C	EUBHAL_02276	6.67176	0.00872769	#N/A	Dynamin_N;FeoB_N;MMR_HSR1;RsgA_GTPase
Amuc_1109	5.00236	5.62e-08	K07636:two-component system, OmpR family, phosphate regulon sensor histidine kinase PhoR [EC:2.7.13.3]	HATPase_c;HisKA	EUBHAL_02282	7.34785	0.0222363	#N/A	DUF512
Amuc_1110	3.82377	5.09e-05	K07657:two-component system, OmpR family, phosphate regulon response regulator PhoB	Response_reg;Trans_reg_C	EUBHAL_02283	7.44597	0.0206748	#N/A	ABC_tran;AIG1;Arf;Dynamin_N;FeoB_N;GTP_EFTU;Guanylate_kin;KH_dom-like;MMR_HSR1;MMR_HSR1_Xtn;PduV-EutP;Ras;Roc;RsgA_GTPase;SRPRB;TniB
Amuc_1111	4.39858	2e-09	K01687:dihydroxy-acid dehydratase [EC:4.2.1.9]	ILVD_EDD	EUBHAL_02291	8.11902	0.00800845	K02337:DNA polymerase III subunit alpha [EC:2.7.7.7]	DNA_pol3_alpha;HHH_6;PHP
Amuc_1112	10.513	1.54e-22	#N/A	#N/A	EUBHAL_02299	8.7142	0.000156666	#N/A	DRTGG;Hpr_kinase_C;Hpr_kinase_N
Amuc_1113	7.58532	3.59e-13	#N/A	#N/A	EUBHAL_02304	7.22619	0.0263102	#N/A	PTS-HPr
Amuc_1114	7.87408	1.48e-18	#N/A	Autotransporter;Chlam_PMP	EUBHAL_02317	8.24149	0.000580521	K00789:S-adenosylmethionine synthetase [EC:2.5.1.6]	S-AdoMet_synt_C;S-AdoMet_synt_M;S-AdoMet_synt_N
Amuc_1115	3.60811	0.000340397	#N/A	Phage_integrase	EUBHAL_02328	8.13905	0.00876529	K01733:threonine synthase [EC:4.2.3.1]	PALP;Thr_synth_N
Amuc_1116	3.14117	0.00229758	#N/A	UDG	EUBHAL_02341	8.0451	0.0166359	#N/A	HTH_30
Amuc_1117	3.26007	0.00123234	K03150:thiamine biosynthesis ThiH	BATS;Radical_SAM	EUBHAL_02346	8.44788	0.00052792	#N/A	Spore_IV_A
Amuc_1118	4.30666	2.2e-08	#N/A	Sulfatase	EUBHAL_02359	6.73535	0.0056316	K03060:DNA-directed RNA polymerase subunit omega [EC:2.7.7.6]	RNA_pol_Rpb6
Amuc_1119	3.14973	0.000658971	#N/A	#N/A	EUBHAL_02372	7.26382	0.000299003	#N/A	FeoB_N;MMR_HSR1;YchF-GTPase_C
Amuc_1120	4.33687	3.63e-11	K15923:alpha-L-fucosidase 2 [EC:3.2.1.51]	Glyco_hyd_65N_2	EUBHAL_02377	7.85718	0.00171943	#N/A	Methyltransf_5
Amuc_1121	4.79223	2.5e-08	#N/A	DUF2851	EUBHAL_02386	8.95737	3.11302e-05	K03531:cell division protein FtsZ	FtsZ_C;Tubulin
Amuc_1122	3.86535	6.14e-05	#N/A	STAS;STAS_2	EUBHAL_02388	7.50921	0.017987	#N/A	HTH_3;HTH_31;Sigma70_r2;Sigma70_r4
Amuc_1123	3.4943	4.12e-08	#N/A	Prenyltrans;SQHop_cyclase_C	EUBHAL_02391	6.91601	0.0328204	#N/A	MoCF_biosynth
Amuc_1124	3.59082	1.16e-07	#N/A	Prenyltrans;SQHop_cyclase_C	EUBHAL_02392	9.54979	8.13336e-06	#N/A	SDF
Amuc_1125	3.52964	6e-09	K01784:UDP-glucose 4-epimerase [EC:5.1.3.2]	3Beta_HSD;Epimerase;GDP_Man_Dehyd;NAD_binding_10;NAD_binding_4;NmrA;Polysacc_synt_2;RmlD_sub_bind	EUBHAL_02450	6.7356	0.0481106	#N/A	DHH;DHHA1;PAS_9
Amuc_1126	3.22643	0.000608819	#N/A	NUDIX;RrnaAD	EUBHAL_02454	7.61075	0.00114918	#N/A	Fer4;Fer4_10;Fer4_16;Fer4_17;Fer4_2;Fer4_21;Fer4_4;Fer4_6;Fer4_7;Fer4_8;Fer4_9
Amuc_1127	2.87944	0.0413572	#N/A	#N/A	EUBHAL_02470	7.5993	0.0171185	K02110:F-type H+-transporting ATPase subunit c [EC:3.6.3.14]	ATP-synt_C
Amuc_1128	3.77357	8.03e-05	#N/A	#N/A	EUBHAL_02472	7.62995	0.00340809	K02113:F-type H+-transporting ATPase subunit delta [EC:3.6.3.14]	OSCP
Amuc_1129	4.06767	2.87e-10	#N/A	#N/A	EUBHAL_02473	6.93446	0.000702649	K02111:F-type H+-transporting ATPase subunit alpha [EC:3.6.3.14]	ATP-synt_ab;ATP-synt_ab_C;ATP-synt_ab_N;ATPase
Amuc_1130	4.61631	7.71e-05	#N/A	#N/A	EUBHAL_02474	7.81656	0.0064977	K02115:F-type H+-transporting ATPase subunit gamma [EC:3.6.3.14]	ATP-synt
Amuc_1131	5.13946	5.97e-06	#N/A	MatE;Polysacc_synt_C	EUBHAL_02488	7.88207	0.0125367	K00948:ribose-phosphate pyrophosphokinase [EC:2.7.6.1]	Pribosyltran;Pribosyltran_N;Pribosyl_synth
Amuc_1132	3.23653	0.0188975	#N/A	TrkH	EUBHAL_02494	11.0072	1.1557e-07	K00975:glucose-1-phosphate adenylyltransferase [EC:2.7.7.27]	Hexapep;NTP_transferase;NTP_transf_3
Amuc_1133	4.19931	0.0186707	#N/A	#N/A	EUBHAL_02495	8.55794	0.0002056	K00975:glucose-1-phosphate adenylyltransferase [EC:2.7.7.27]	Hexapep;NTP_transferase
Amuc_1134	4.71615	0.00252111	#N/A	Peptidase_M15_4;VanY	EUBHAL_02496	9.93689	1.27896e-06	#N/A	SpoVG
Amuc_1137	3.9438	7.24e-05	#N/A	#N/A	EUBHAL_02561	6.35659	0.0155721	#N/A	ABC_membrane;ABC_tran
Amuc_1140	3.51457	0.030958	#N/A	Glycos_transf_1;Glyco_trans_1_2;Glyco_trans_1_4	EUBHAL_02624	7.83413	0.0015053	#N/A	AAA_31;ArsA_ATPase;CbiA;CBP_BcsQ;Fer4_NifH;MipZ;ParA;VirC1
Amuc_1141	4.16361	0.0341276	#N/A	Glyco_transf_11	EUBHAL_02630	9.95998	9.03916e-05	K01571:oxaloacetate decarboxylase, alpha subunit [EC:4.1.1.3]	HMGL-like;PYC_OADA
Amuc_1143	3.53903	8.82e-08	#N/A	RHS_repeat	EUBHAL_02631	9.63268	2.5442e-05	K01572:oxaloacetate decarboxylase, beta subunit [EC:4.1.1.3]	OAD_beta
Amuc_1145	3.90176	6.07e-07	#N/A	DUF2778	EUBHAL_02634	6.98665	0.0209625	#N/A	Carboxyl_trans
Amuc_1146	4.44026	2.18e-06	#N/A	#N/A	EUBHAL_02703	7.07283	0.0263862	K01955:carbamoyl-phosphate synthase large subunit [EC:6.3.5.5]	ATP-grasp;ATP-grasp_3;ATP-grasp_4;ATP-grasp_5;ATPgrasp_Ter;CPSase_L_D2;CPSase_L_D3;Dala_Dala_lig_C;GARS_A;MGS
Amuc_1147	4.56179	1.08e-05	#N/A	#N/A	EUBHAL_02706	6.1826	0.0295617	K01778:diaminopimelate epimerase [EC:5.1.1.7]	DAP_epimerase
Amuc_1149	3.19519	0.000297125	#N/A	#N/A	EUBHAL_02707	7.33249	0.00789239	K10206:LL-diaminopimelate aminotransferase [EC:2.6.1.83]	Aminotran_1_2
Amuc_1154	4.115	0.000388696	K07646:two-component system, OmpR family, sensor histidine kinase KdpD [EC:2.7.13.3]	KdpD	EUBHAL_02708	8.5065	0.00429325	K00962:polyribonucleotide nucleotidyltransferase [EC:2.7.7.8]	KH_1;PNPase;RNase_PH;RNase_PH_C;S1
Amuc_1157	3.5541	0.00673491	#N/A	Lactamase_B;Lactamase_B_2;Lactamase_B_6	EUBHAL_02713	7.2644	0.0288087	#N/A	FtsK_4TM;Ftsk_gamma;FtsK_SpoIIIE
Amuc_1158	4.01679	0.00415236	#N/A	Sigma70_r4;Sigma70_r4_2	EUBHAL_02715	7.51537	0.0316957	#N/A	Radical_SAM;UPF0004
Amuc_1159	3.76744	5.47e-06	#N/A	Pkinase;Pkinase_Tyr	EUBHAL_02724	7.18117	0.0447114	#N/A	EFG_C;EFG_II;EFG_IV;GTP_EFTU;GTP_EFTU_D2
Amuc_1163	3.15001	0.00510835	#N/A	#N/A	EUBHAL_02728	7.21453	0.00678484	K00003:homoserine dehydrogenase [EC:1.1.1.3]	Homoserine_dh;NAD_binding_3
Amuc_1164	3.79503	3.81e-05	#N/A	GATase1_like;VWA;VWA_2;VWA_3;VWA_CoxE	EUBHAL_02731	8.9559	0.00225404	#N/A	IF3_C;IF3_N
Amuc_1165	6.50565	9.87e-11	#N/A	BatA	EUBHAL_02732	9.09086	9.87919e-06	K02916:large subunit ribosomal protein L35	Ribosomal_L35p
Amuc_1166	6.76307	5.18e-08	#N/A	DUF58	EUBHAL_02733	9.52311	2.08972e-05	K02887:large subunit ribosomal protein L20	Ribosomal_L20
Amuc_1167	4.07259	2.76e-05	#N/A	#N/A	EUBHAL_02745	10.0605	3.90749e-06	K01952:phosphoribosylformylglycinamidine synthase [EC:6.3.5.3]	AIRS_C;GATase_5
Amuc_1168	5.49856	1.85e-06	#N/A	AAA_21;ABC_tran	EUBHAL_02754	8.00591	0.00903781	K00845:glucokinase [EC:2.7.1.2]	BcrAD_BadFG;Glucokinase;ROK
Amuc_1169	4.40623	8.96e-05	#N/A	#N/A	EUBHAL_02785	8.84164	3.40436e-05	K04077:chaperonin GroEL	Cpn60_TCP1
Amuc_1170	3.39736	0.00364086	#N/A	AAA;AAA_3;AAA_5;RuvB_N;Sigma54_activat	EUBHAL_02786	8.07788	0.00196688	#N/A	Cpn10
Amuc_1174	3.99015	1.12e-05	#N/A	#N/A	EUBHAL_02793	8.86103	0.000300115	#N/A	EFP;EFP_N;Elong-fact-P_C
Amuc_1175	3.56801	5.98e-05	#N/A	Band_7	EUBHAL_02794	6.31862	0.0191427	#N/A	HAD_2;Hydrolase;Hydrolase_like
Amuc_1176	2.84318	0.0297798	#N/A	DUF1731;Epimerase;GDP_Man_Dehyd	EUBHAL_02796	6.49575	0.0143692	K08303:putative protease [EC:3.4.-.-]	Peptidase_U32;Peptidase_U32_C
Amuc_1177	3.48558	0.00829328	#N/A	Lipocalin_2	EUBHAL_02800	9.11655	9.17757e-06	K12574:ribonuclease J [EC:3.1.-.-]	Lactamase_B;Lactamase_B_2;RMMBL
Amuc_1178	3.68852	0.000963493	K00053:ketol-acid reductoisomerase [EC:1.1.1.86]	2-Hacid_dh_C;AdoHcyase_NAD;F420_oxidored;IlvC;IlvN;NAD_binding_2	EUBHAL_02803	7.14099	0.030628	#N/A	DUF965
Amuc_1179	4.57522	1.03e-07	K02013:iron complex transport system ATP-binding protein [EC:3.6.3.34]	AAA_21;ABC_tran	EUBHAL_02805	10.5341	0.000411085	#N/A	#N/A
Amuc_1180	5.1892	3.51e-08	#N/A	FCD;GntR	EUBHAL_02815	7.61358	0.0191951	#N/A	SSB
Amuc_1181	3.41705	0.00021058	#N/A	#N/A	EUBHAL_02819	6.62234	0.00652291	K00215:4-hydroxy-tetrahydrodipicolinate reductase [EC:1.17.1.8]	DapB_C;DapB_N
Amuc_1182	4.30136	1.74e-07	#N/A	Phosphodiest;Sulfatase	EUBHAL_02840	6.99	0.0365206	K03340:diaminopimelate dehydrogenase [EC:1.4.1.16]	DapB_N;DAPDH_C
Amuc_1183	3.19846	0.000466877	#N/A	DivIC	EUBHAL_02855	7.60462	0.00201111	K01738:cysteine synthase A [EC:2.5.1.47]	PALP
Amuc_1185	4.20091	5.25e-07	#N/A	Aminotran_1_2	EUBHAL_02868	11.593	3.28214e-09	K00134:glyceraldehyde 3-phosphate dehydrogenase [EC:1.2.1.12]	Gp_dh_C;Gp_dh_N
Amuc_1186	4.90428	1.61e-05	#N/A	ApbE	EUBHAL_02869	11.9781	2.79442e-10	K00927:phosphoglycerate kinase [EC:2.7.2.3]	PGK
Amuc_1187	3.72903	6.89e-06	K07407:alpha-galactosidase [EC:3.2.1.22]	He_PIG_assoc;Melibiase_2	EUBHAL_02870	11.4229	1.23182e-05	K01803:triosephosphate isomerase (TIM) [EC:5.3.1.1]	TIM
Amuc_1189	3.87314	1.1e-06	K02902:large subunit ribosomal protein L28	Ribosomal_L28	EUBHAL_02871	9.97842	9.9786e-05	K15633:2,3-bisphosphoglycerate-independent phosphoglycerate mutase [EC:5.4.2.12]	iPGM_N;Metalloenzyme;Phosphodiest
Amuc_1190	4.13364	1.1e-09	#N/A	ADH_N_2;ADH_zinc_N;ADH_zinc_N_2	EUBHAL_02890	7.29682	0.00341446	#N/A	SmpB
Amuc_1191	3.75229	4.32e-05	#N/A	RuvX	EUBHAL_02891	9.91214	0.000405518	#N/A	DUF3552;HD;HDOD;KH_1
Amuc_1192	5.12714	4.97e-08	K00971:mannose-1-phosphate guanylyltransferase [EC:2.7.7.13]	MannoseP_isomer;NTP_transferase;NTP_transf_3	EUBHAL_02919	6.74993	0.00819574	K00873:pyruvate kinase [EC:2.7.1.40]	PK;PK_C
Amuc_1193	5.01998	5.69e-12	K00806:undecaprenyl diphosphate synthase [EC:2.5.1.31]	Prenyltransf	EUBHAL_02928	8.0299	0.0134075	#N/A	OPT
Amuc_1194	4.1429	2.72e-11	#N/A	DNA_gyraseB;DNA_gyraseB_C;HATPase_c;HATPase_c_3;Toprim	EUBHAL_02936	8.91236	0.00500686	#N/A	FGGY_C;FGGY_N
Amuc_1195	6.08006	1.53e-11	K00919:4-diphosphocytidyl-2-C-methyl-D-erythritol kinase [EC:2.7.1.148]	GHMP_kinases_C;GHMP_kinases_N	EUBHAL_02948	9.00575	0.002307	#N/A	SASP
Amuc_1196	4.09293	5.46e-07	#N/A	#N/A	EUBHAL_02949	8.09624	0.0245495	#N/A	FKBP_C;Trigger_C;Trigger_N
Amuc_1197	4.57013	3.28e-08	#N/A	DEAD;DEAD_2;Helicase_C_2	EUBHAL_02951	8.45508	0.000586755	K03544:ATP-dependent Clp protease ATP-binding subunit ClpX	AAA;AAA_2;AAA_22;AAA_5;ClpB_D2-small;Mg_chelatase;RuvB_N;zf-C4_ClpX
Amuc_1199	3.81368	0.0007504	K02008:cobalt/nickel transport system permease protein	CbiQ	EUBHAL_02969	5.30558	0.000936678	K05366:penicillin-binding protein 1A [EC:2.4.1.- 3.4.-.-]	Transgly;Transpeptidase
Amuc_1200	4.4475	3.59e-08	K02007:cobalt/nickel transport system permease protein	CbiM;PDGLE	EUBHAL_02972	8.47986	0.00640344	K01869:leucyl-tRNA synthetase [EC:6.1.1.4]	Anticodon_1;tRNA-synt_1;tRNA-synt_1g;tRNA-synt_1_2
Amuc_1202	4.33452	8.46e-05	#N/A	Lipocalin_3	EUBHAL_02991	9.38683	3.12658e-05	#N/A	Band_7
Amuc_1203	4.39891	6.59e-09	K00930:acetylglutamate kinase [EC:2.7.2.8]	AA_kinase	EUBHAL_02998	6.787	0.000909206	K01784:UDP-glucose 4-epimerase [EC:5.1.3.2]	3Beta_HSD;adh_short;adh_short_C2;Epimerase;GDP_Man_Dehyd;KR;NAD_binding_10;NAD_binding_4;NmrA;Polysacc_synt_2;RmlD_sub_bind
Amuc_1204	3.8008	2.63e-09	#N/A	CorA	EUBHAL_03011	8.18541	0.0094494	K01784:UDP-glucose 4-epimerase [EC:5.1.3.2]	3Beta_HSD;adh_short;Epimerase;GDP_Man_Dehyd;KR;NAD_binding_4;Polysacc_synt_2
Amuc_1205	4.67543	2.98e-08	K02939:large subunit ribosomal protein L9	Ribosomal_L9_C;Ribosomal_L9_N	EUBHAL_03015	9.02267	0.000217502	K00088:IMP dehydrogenase [EC:1.1.1.205]	CBS;FMN_dh;IMPDH;NMO
Amuc_1206	4.38084	6.07e-12	K00602:phosphoribosylaminoimidazolecarboxamide formyltransferase / IMP cyclohydrolase [EC:2.1.2.3 3.5.4.10]	AICARFT_IMPCHas;MGS	EUBHAL_03018	8.10203	0.000123858	K01687:dihydroxy-acid dehydratase [EC:4.2.1.9]	ILVD_EDD
Amuc_1207	3.47332	3.38e-07	K03474:pyridoxine 5-phosphate synthase [EC:2.6.99.2]	PdxJ	EUBHAL_03021	7.9926	0.0149571	K00133:aspartate-semialdehyde dehydrogenase [EC:1.2.1.11]	Semialdhyde_dh;Semialdhyde_dhC
Amuc_1208	4.4506	2.76e-07	K00997:holo-[acyl-carrier protein] synthase [EC:2.7.8.7]	ACPS	EUBHAL_03026	7.70776	0.0020255	K01755:argininosuccinate lyase [EC:4.3.2.1]	ASL_C2;Lyase_1
Amuc_1209	4.66647	1.33e-05	#N/A	VPEP	EUBHAL_03049	8.65128	0.00333121	K06001:tryptophan synthase beta chain [EC:4.2.1.20]	PALP
Amuc_1210	3.84913	2.59e-08	K01596:phosphoenolpyruvate carboxykinase (GTP) [EC:4.1.1.32]	PEPCK_C;PEPCK_N	EUBHAL_03057	7.28064	0.00168617	#N/A	ABC_tran
Amuc_1211	2.9395	0.0202011	#N/A	Amidase_2	EUBHAL_03060	7.98158	0.0104962	#N/A	Xan_ur_permease
Amuc_1212	4.26366	2.89e-06	K03655:ATP-dependent DNA helicase RecG [EC:3.6.4.12]	DEAD;Helicase_C;RecG_wedge;ResIII	EUBHAL_03066	7.61383	0.0312507	#N/A	FtsX;MacB_PCD
Amuc_1213	2.89742	0.00413137	#N/A	#N/A	EUBHAL_03067	8.48644	2.67058e-05	K03431:phosphoglucosamine mutase [EC:5.4.2.10]	PGM_PMM_I;PGM_PMM_II;PGM_PMM_III;PGM_PMM_IV
Amuc_1214	4.59087	2.96e-07	#N/A	Fer4_10;Fer4_6;Fer4_7;Fer4_8;TAT_signal	EUBHAL_03116	8.5003	0.00501437	#N/A	HisKA;Response_reg
Amuc_1215	4.00512	8.2e-06	#N/A	Cytochrome_C7;Cytochrom_c3_2;Cytochrom_CIII	EUBHAL_03119	7.34578	0.0227095	K01677:fumarate hydratase subunit alpha [EC:4.2.1.2]	Fumerase
Amuc_1216	4.74944	2.93e-09	#N/A	GFO_IDH_MocA	EUBHAL_03120	9.37735	1.67282e-05	#N/A	DNA_gyraseA_C;DNA_topoisoIV
Amuc_1218	2.95819	0.0109739	K01735:3-dehydroquinate synthase [EC:4.2.3.4]	DHQ_synthase;Fe-ADH;Fe-ADH_2	EUBHAL_03121	8.40877	0.00133802	#N/A	DNA_gyraseB;DNA_gyraseB_C;HATPase_c;Toprim
Amuc_1220	3.73342	4.17e-08	#N/A	NAGLU;NAGLU_C;NAGLU_N	EUBHAL_03125	6.92701	0.0435074	K02313:chromosomal replication initiator protein	AAA;AAA_14;ATPase_2;Bac_DnaA;Bac_DnaA_C;IstB_IS21;RNA_helicase
Amuc_1221	4.55607	0.00140309	#N/A	VPEP	EUBHAL_03126	9.66986	0.000103399	K02914:large subunit ribosomal protein L34	Ribosomal_L34
Amuc_1222	4.04954	5.68e-07	#N/A	OPT	EUBHAL_03137	10.2966	8.91091e-08	K00656:formate C-acetyltransferase [EC:2.3.1.54]	Gly_radical;PFL-like
Amuc_1223	4.422	3.88e-08	K01591:orotidine-5'-phosphate decarboxylase [EC:4.1.1.23]	OMPdecase	EUBHAL_03250	6.91196	0.00980935	K01187:alpha-glucosidase [EC:3.2.1.20]	Alpha-amylase;Alpha-amylase_N
Amuc_1224	3.31665	4.64e-05	#N/A	TonB_C	EUBHAL_03265	7.64742	0.0305926	K01937:CTP synthase [EC:6.3.4.2]	CTP_synth_N;GATase;Peptidase_C26
Amuc_1225	3.73408	1.2e-08	K15986:manganese-dependent inorganic pyrophosphatase [EC:3.6.1.1]	CBS;DHH;DHHA2;DRTGG	EUBHAL_03268	7.47487	0.0276711	#N/A	#N/A
Amuc_1226	4.25757	8.49e-10	#N/A	Exo_endo_phos	EUBHAL_03289	6.76204	0.0319981	#N/A	Fer4;Fer4_10;Fer4_11;Fer4_16;Fer4_2;Fer4_21;Fer4_6;Fer4_7;Fer4_9;Fe_hyd_lg_C
Amuc_1227	4.0216	3.79e-07	#N/A	YbaB_DNA_bd	EUBREC_0019	-7.7822	0.00846073	K02768:PTS system, fructose-specific IIA component [EC:2.7.1.69]	PTS_EIIA_2;PTS_EIIC;PTS_IIB
Amuc_1228	4.17157	9.78e-11	K02343:DNA polymerase III subunit gamma/tau [EC:2.7.7.7]	AAA;AAA_16;AAA_5;DNA_pol3_delta2;DNA_pol3_gamma3;RuvB_N;TIP49	EUBREC_0021	-8.01974	0.00491311	#N/A	#N/A
Amuc_1229	3.8703	1.03e-08	#N/A	#N/A	EUBREC_0025	-7.04731	0.0180886	#N/A	AI-2E_transport
Amuc_1230	4.05046	3.84e-09	#N/A	#N/A	EUBREC_0026	-6.29186	0.0438822	#N/A	TPR_1;TPR_12;TPR_19;TPR_2;TPR_6;TPR_8
Amuc_1231	4.8223	6.54e-08	#N/A	RadC	EUBREC_0033	-9.32842	0.00465098	#N/A	Pkinase;Pkinase_Tyr
Amuc_1232	4.47613	1.86e-06	#N/A	Carb_kinase;YjeF_N	EUBREC_0056	-6.08369	0.0269368	#N/A	Hydrolase_2;SH3_3;SH3_4
Amuc_1233	4.05004	2.07e-05	#N/A	eIF-1a;RsgA_N	EUBREC_0079	7.9069	0.0173237	#N/A	Integrase_DNA;Phage_integrase
Amuc_1234	5.53706	1.45e-17	K02871:large subunit ribosomal protein L13	Ribosomal_L13	EUBREC_0093	-9.08907	0.0066163	#N/A	MinC_C
Amuc_1235	4.66165	9.05e-08	K02996:small subunit ribosomal protein S9	Ribosomal_S9	EUBREC_0117	-8.48512	0.00320796	#N/A	#N/A
Amuc_1238	4.58601	1.38e-06	#N/A	MotA_ExbB	EUBREC_0130	-8.49093	0.0148692	#N/A	ATP-synt_DE
Amuc_1239	4.08685	2.68e-05	#N/A	ExbD	EUBREC_0147	-9.98149	0.00128491	K03406:methyl-accepting chemotaxis protein	MCPsignal
Amuc_1240	4.40487	1.22e-10	#N/A	ANAPC3;TPR_1;TPR_12;TPR_14;TPR_16;TPR_2;TPR_21;TPR_6;TPR_7;TPR_8	EUBREC_0193	-7.28191	0.0211085	#N/A	#N/A
Amuc_1241	3.74211	1.92e-06	#N/A	Transgly	EUBREC_0199	-8.51146	0.0378718	K06131:cardiolipin synthase [EC:2.7.8.-]	PLDc;PLDc_2;PLDc_N
Amuc_1242	4.72047	5.28e-08	K01092:myo-inositol-1(or 4)-monophosphatase [EC:3.1.3.25]	Inositol_P	EUBREC_0217	-8.64396	0.0468967	#N/A	ABC_sub_bind
Amuc_1243	5.07347	3.39e-07	K01770:2-C-methyl-D-erythritol 2,4-cyclodiphosphate synthase [EC:4.6.1.12]	YgbB	EUBREC_0228	-9.20745	0.000349522	K01810:glucose-6-phosphate isomerase [EC:5.3.1.9]	PGI
Amuc_1244	3.40209	0.000104375	#N/A	Amidase_2	EUBREC_0246	-8.87741	4.84909e-05	K10117:raffinose/stachyose/melibiose transport system substrate-binding protein	SBP_bac_8
Amuc_1245	3.76522	2.74e-07	K01809:mannose-6-phosphate isomerase [EC:5.3.1.8]	PMI_typeI	EUBREC_0247	-7.56026	0.00228695	K10118:raffinose/stachyose/melibiose transport system permease protein	BPD_transp_1
Amuc_1247	5.18484	7.05e-10	#N/A	Na_H_antiporter	EUBREC_0248	-9.91979	0.000694345	K10119:raffinose/stachyose/melibiose transport system permease protein	BPD_transp_1
Amuc_1248	4.21053	4.2e-09	K02377:GDP-L-fucose synthase [EC:1.1.1.271]	Epimerase;GDP_Man_Dehyd;RmlD_sub_bind	EUBREC_0249	-8.85126	0.00924502	#N/A	LacI;Peripla_BP_1;Peripla_BP_3;Peripla_BP_4
Amuc_1249	4.01136	1.04e-07	K01711:GDPmannose 4,6-dehydratase [EC:4.2.1.47]	Epimerase;GDP_Man_Dehyd;Polysacc_synt_2;RmlD_sub_bind	EUBREC_0252	-7.11994	0.0461296	#N/A	#N/A
Amuc_1250	4.2026	9.06e-08	K01956:carbamoyl-phosphate synthase small subunit [EC:6.3.5.5]	CPSase_sm_chain;GATase;Peptidase_C26	EUBREC_0254	-9.46248	0.000368215	K17319:putative aldouronate transport system permease protein	BPD_transp_1
Amuc_1251	3.73107	2.38e-07	K01955:carbamoyl-phosphate synthase large subunit [EC:6.3.5.5]	ATP-grasp;ATP-grasp_2;ATP-grasp_3;ATP-grasp_4;ATPgrasp_Ter;CPSase_L_D2;CPSase_L_D3;Dala_Dala_lig_C;MGS	EUBREC_0255	-8.08264	0.00177965	K17320:putative aldouronate transport system permease protein	BPD_transp_1
Amuc_1254	4.17732	5.19e-07	K03217:YidC/Oxa1 family membrane protein insertase	60KD_IMP;YidC_periplas	EUBREC_0256	-7.51044	0.00974782	K17318:putative aldouronate transport system substrate-binding protein	#N/A
Amuc_1255	4.15651	0.000114518	#N/A	Haemolytic	EUBREC_0257	-8.21122	0.00817209	K01193:beta-fructofuranosidase [EC:3.2.1.26]	Glyco_hydro_32C;Glyco_hydro_32N
Amuc_1256	4.82332	4.27e-08	#N/A	Ribonuclease_P	EUBREC_0260	-9.18057	0.00422092	#N/A	STAS;Sulfate_transp
Amuc_1257	4.19989	1.19e-06	K02914:large subunit ribosomal protein L34	Ribosomal_L34	EUBREC_0290	-9.10311	0.00032312	#N/A	FUR
Amuc_1258	4.65592	1.12e-11	K01915:glutamine synthetase [EC:6.3.1.2]	Gln-synt_C;GSIII_N	EUBREC_0355	-7.15644	0.0314446	K01091:phosphoglycolate phosphatase [EC:3.1.3.18]	DHH;DHHA1;HAD;HAD_2;Hydrolase;Hydrolase_like
Amuc_1259	3.53985	0.000430944	#N/A	Lipase_GDSL;Lipase_GDSL_2	EUBREC_0357	-8.44592	5.86866e-05	#N/A	PTS-HPr
Amuc_1260	4.10016	4.69e-07	#N/A	Glyco_hydro_63;Trehalase	EUBREC_0358	-7.33638	4.2845e-05	K08483:phosphotransferase system, enzyme I, PtsI [EC:2.7.3.9]	PEP-utilisers_N;PEP-utilizers;PEP-utilizers_C
Amuc_1261	4.50869	4.46e-08	K01792:glucose-6-phosphate 1-epimerase [EC:5.1.3.15]	Aldose_epim	EUBREC_0363	-9.03261	0.00418445	#N/A	#N/A
Amuc_1262	4.31022	4.89e-06	K00275:pyridoxamine 5'-phosphate oxidase [EC:1.4.3.5]	PNP_phzG_C;Putative_PNPOx;Pyridox_oxase_2	EUBREC_0365	-8.90768	0.0280243	#N/A	#N/A
Amuc_1263	4.5742	3.72e-10	K00767:nicotinate-nucleotide pyrophosphorylase (carboxylating) [EC:2.4.2.19]	QRPTase_C;QRPTase_N	EUBREC_0404	-8.52166	0.0356479	#N/A	#N/A
Amuc_1264	3.46586	1.75e-07	K13789:geranylgeranyl diphosphate synthase, type II [EC:2.5.1.1 2.5.1.10 2.5.1.29]	polyprenyl_synt	EUBREC_0409	-8.836	0.00754495	K01126:glycerophosphoryl diester phosphodiesterase [EC:3.1.4.46]	GDPD;GDPD_2
Amuc_1265	3.40866	5.55e-07	K00133:aspartate-semialdehyde dehydrogenase [EC:1.2.1.11]	Semialdhyde_dh;Semialdhyde_dhC	EUBREC_0412	-6.24063	0.0372812	K00937:polyphosphate kinase [EC:2.7.4.1]	PLDc_2;PP_kinase;PP_kinase_C;PP_kinase_N
Amuc_1266	7.3844	1.13e-15	#N/A	#N/A	EUBREC_0459	-9.01902	0.018555	#N/A	Rotamase_2
Amuc_1267	4.33453	0.00978078	#N/A	#N/A	EUBREC_0472	-8.7219	0.0298873	#N/A	PseudoU_synth_2
Amuc_1268	4.68356	3.14e-08	K01752:L-serine dehydratase [EC:4.3.1.17]	SDH_alpha;SDH_beta	EUBREC_0479	-8.61977	0.00777554	K10541:methyl-galactoside transport system permease protein	BPD_transp_2
Amuc_1269	4.74439	1.96e-12	K00384:thioredoxin reductase (NADPH) [EC:1.8.1.9]	DAO;FAD_oxidored;GIDA;HI0933_like;NAD_binding_8;Pyr_redox;Pyr_redox_2;Pyr_redox_3	EUBREC_0481	-9.45745	0.00254331	K07720:two-component system, response regulator YesN	HTH_18;HTH_AraC;Response_reg
Amuc_1270	4.13912	0.00048897	#N/A	DUF4886	EUBREC_0482	-9.24544	0.00570539	K07718:two-component system, sensor histidine kinase YesM [EC:2.7.13.3]	dCache_1;HATPase_c;His_kinase
Amuc_1272	2.65483	0.0267872	#N/A	#N/A	EUBREC_0490	-8.65829	0.000284486	K00690:sucrose phosphorylase [EC:2.4.1.7]	Alpha-amylase
Amuc_1273	3.02216	0.00568836	#N/A	#N/A	EUBREC_0492	-8.25931	0.0216605	#N/A	AAA_14
Amuc_1274	3.67799	1.24e-07	#N/A	#N/A	EUBREC_0496	-7.46903	0.036854	#N/A	SBP_bac_1;SBP_bac_8
Amuc_1275	3.33343	1.56e-05	#N/A	#N/A	EUBREC_0511	-9.24313	0.0212996	#N/A	EAL;GGDEF;PAS_3
Amuc_1276	3.27377	0.000231367	#N/A	#N/A	EUBREC_0516	-10.3813	0.000308217	#N/A	GGDEF
Amuc_1277	5.66086	0.0134765	#N/A	TatD_DNase	EUBREC_0543	-6.2175	0.0157499	K15771:arabinogalactan oligomer / maltooligosaccharide transport system permease protein	BPD_transp_1
Amuc_1278	4.811	1.48e-07	#N/A	Na_H_Exchanger;TrkA_N	EUBREC_0554	-6.83743	0.0169971	#N/A	YqeY
Amuc_1279	4.0194	1.37e-05	#N/A	Metallophos;Metallophos_2	EUBREC_0556	-8.27777	0.00265456	#N/A	Peptidase_M24;SEC-C
Amuc_1280	3.22475	0.001255	#N/A	Peptidase_M29	EUBREC_0561	-9.01594	0.0043865	#N/A	Big_3_3
Amuc_1281	4.83286	7.54e-07	K11175:phosphoribosylglycinamide formyltransferase 1 [EC:2.1.2.2]	Formyl_trans_N	EUBREC_0664	-8.65369	0.0158357	K00901:diacylglycerol kinase (ATP dependent) [EC:2.7.1.107]	DAGK_prokar
Amuc_1282	3.67676	2.54e-06	#N/A	FKBP_C;FKBP_N	EUBREC_0665	-7.36092	0.0075518	#N/A	Phasin
Amuc_1283	4.14574	1.63e-09	#N/A	PATR	EUBREC_0666	-8.29628	0.000327921	K03688:ubiquinone biosynthesis protein	ABC1;RIO1
Amuc_1284	4.2207	0.0246629	#N/A	#N/A	EUBREC_0667	-7.40814	0.0328197	#N/A	Na_Pi_cotrans;PhoU
Amuc_1285	5.25317	5.37e-15	#N/A	DNA_gyraseB;DNA_gyraseB_C;HATPase_c;Toprim	EUBREC_0670	-9.38887	0.00467217	#N/A	Beta-lactamase
Amuc_1286	4.57921	8.19e-12	#N/A	DNA_gyraseA_C;DNA_topoisoIV	EUBREC_0675	-6.83995	0.0232773	#N/A	#N/A
Amuc_1287	5.03162	3.76e-06	#N/A	LUD_dom	EUBREC_0687	-8.75361	0.00411916	#N/A	NUDIX
Amuc_1288	3.83667	0.0107841	K08303:putative protease [EC:3.4.-.-]	Peptidase_U32	EUBREC_0708	-7.58751	0.0253147	#N/A	S1;S1_2
Amuc_1290	3.64508	5.51e-06	#N/A	FGE-sulfatase	EUBREC_0710	-6.83086	0.0133857	#N/A	NLPC_P60;SH3_3;SH3_4
Amuc_1291	3.3457	0.0283652	#N/A	CCP_MauG;Cytochrome_CBB3;Cytochrom_C;DHOR;PQQ_2	EUBREC_0825	-6.66335	0.047872	K00820:glucosamine--fructose-6-phosphate aminotransferase (isomerizing) [EC:2.6.1.16]	GATase_6;GATase_7;SIS
Amuc_1292	4.32531	9.35e-07	#N/A	Ribonuc_L-PSP	EUBREC_0877	-8.61346	0.0270273	#N/A	#N/A
Amuc_1293	4.56972	0.00996234	#N/A	#N/A	EUBREC_0878	-7.34585	0.0361683	#N/A	NYN
Amuc_1294	5.36511	1.48e-09	K00381:sulfite reductase (NADPH) hemoprotein beta-component [EC:1.8.1.2]	NIR_SIR;NIR_SIR_ferr	EUBREC_0907	-7.97634	0.00455555	#N/A	EAL;GGDEF
Amuc_1295	4.56869	9.06e-06	#N/A	BPD_transp_1	EUBREC_0966	-8.54036	0.0155206	#N/A	Amidase_3;DUF1510
Amuc_1296	5.12259	0.000140584	#N/A	AAA;AAA_16;AAA_21;ABC_tran;RsgA_GTPase	EUBREC_0981	-7.83572	0.00885768	#N/A	SBP_bac_5
Amuc_1298	3.56988	0.0158845	K00955:bifunctional enzyme CysN/CysC [EC:2.7.7.4 2.7.1.25]	GTP_EFTU;MMR_HSR1	EUBREC_0987	7.722	0.0120769	#N/A	SASP
Amuc_1300	5.20639	0.000112644	K00390:phosphoadenosine phosphosulfate reductase [EC:1.8.4.8]	PAPS_reduct	EUBREC_0997	-6.56162	0.00881982	K03406:methyl-accepting chemotaxis protein	4HB_MCP_1;HAMP;MCPsignal
Amuc_1308	5.28359	1.14e-05	#N/A	PhoU	EUBREC_1006	-8.68691	0.00234916	#N/A	GGDEF;Glyco_hydro_53;Peripla_BP_3;Peripla_BP_4
Amuc_1309	3.25443	2.87e-05	K01785:aldose 1-epimerase [EC:5.1.3.3]	Aldose_epim	EUBREC_1007	-7.49698	0.012034	#N/A	FKBP_C;Trigger_C
Amuc_1310	3.28622	6.53e-07	#N/A	Rick_17kDa_Anti	EUBREC_1019	-8.76103	0.0303723	#N/A	MatE;Polysacc_synt_C
Amuc_1312	4.63004	2.74e-08	#N/A	Peptidase_M16;Peptidase_M16_C	EUBREC_1039	-9.68903	0.000792634	#N/A	CBM_48;Esterase;Esterase_phd
Amuc_1313	4.14683	0.000177895	#N/A	HD;HDOD	EUBREC_1041	-7.36187	0.00415812	#N/A	Lipase_GDSL_2
Amuc_1314	4.29797	3.58e-07	#N/A	Radical_SAM	EUBREC_1042	-6.85613	0.00245442	K01198:xylan 1,4-beta-xylosidase [EC:3.2.1.37]	Glyco_hydro_43
Amuc_1315	4.13899	2.7e-06	#N/A	DUF1848	EUBREC_1043	-7.84265	0.0492724	#N/A	Cupin_2;HTH_18;HTH_AraC
Amuc_1316	5.12758	2.43e-07	#N/A	HTH_24;HTH_27;MarR;MarR_2	EUBREC_1045	-6.80375	0.0114997	K07718:two-component system, sensor histidine kinase YesM [EC:2.7.13.3]	HATPase_c;His_kinase
Amuc_1317	3.28082	2.15e-07	#N/A	Bactofilin	EUBREC_1047	-5.83235	0.0311485	K17318:putative aldouronate transport system substrate-binding protein	#N/A
Amuc_1318	3.91513	9.48e-10	#N/A	RRF	EUBREC_1048	-6.39091	0.00727703	K17319:putative aldouronate transport system permease protein	BPD_transp_1
Amuc_1319	3.49806	2.87e-05	K09903:uridylate kinase [EC:2.7.4.22]	AA_kinase	EUBREC_1049	-6.32121	0.012058	K17320:putative aldouronate transport system permease protein	BPD_transp_1
Amuc_1320	4.15566	0.000474519	#N/A	MS_channel	EUBREC_1052	-8.33502	0.00858489	#N/A	#N/A
Amuc_1321	2.95027	0.0066153	#N/A	1-cysPrx_C;AhpC-TSA;Redoxin	EUBREC_1059	-8.4954	0.0448114	#N/A	SpoU_methylase;SpoU_sub_bind
Amuc_1322	4.26341	7.31e-07	#N/A	SNF	EUBREC_1072	-8.16195	8.20664e-05	#N/A	Glyco_hydro_36;Glyco_transf_36
Amuc_1323	3.24917	0.00139359	#N/A	#N/A	EUBREC_1073	-8.27892	8.89832e-05	#N/A	HTH_38;LacI;Peripla_BP_1;Peripla_BP_3;Peripla_BP_4
Amuc_1325	4.77609	6.62e-06	K06187:recombination protein RecR	RecR;Toprim;Toprim_4	EUBREC_1074	-8.19948	0.00452747	#N/A	#N/A
Amuc_1326	6.22246	0.00181488	#N/A	#N/A	EUBREC_1075	-6.6041	0.0252074	#N/A	BPD_transp_1
Amuc_1327	3.91683	5.07e-09	K09458:3-oxoacyl-[acyl-carrier-protein] synthase II [EC:2.3.1.179]	ketoacyl-synt;Ketoacyl-synt_C	EUBREC_1076	-6.72709	0.0351895	#N/A	BPD_transp_1
Amuc_1333	3.14307	2.05e-05	#N/A	#N/A	EUBREC_1080	-9.54672	0.00376564	#N/A	#N/A
Amuc_1342	3.27725	0.00167707	#N/A	PA14;Tae4	EUBREC_1082	-7.32675	0.0201806	#N/A	HTH_17;MerR;MerR_1;Resolvase
Amuc_1352	5.37281	0.0223613	#N/A	#N/A	EUBREC_1083	-7.64817	0.00613567	#N/A	HTH_OrfB_IS605;OrfB_IS605;OrfB_Zn_ribbon
Amuc_1360	3.80141	1.48e-05	#N/A	PG_binding_3	EUBREC_1091	-7.37591	0.00231707	K00048:lactaldehyde reductase [EC:1.1.1.77]	Fe-ADH;Fe-ADH_2
Amuc_1361	4.90194	1.03e-14	#N/A	HicB_lk_antitox;HTH_19;HTH_3;HTH_31;MqsA_antitoxin	EUBREC_1092	-8.29596	0.0280006	#N/A	HTH_23;TetR_N
Amuc_1363	3.39293	3.09e-07	#N/A	#N/A	EUBREC_1093	-8.57927	0.0235204	#N/A	HicB_lk_antitox
Amuc_1364	3.87887	9.48e-09	#N/A	DUF4339	EUBREC_1097	-10.6262	0.000270922	#N/A	#N/A
Amuc_1365	3.92255	2.03e-05	#N/A	#N/A	EUBREC_1129	-7.2295	0.0165224	#N/A	EAL;GGDEF
Amuc_1368	3.78443	0.000966569	#N/A	#N/A	EUBREC_1163	-7.82942	0.0088837	K03657:DNA helicase II / ATP-dependent DNA helicase PcrA [EC:3.6.4.12]	AAA_19;DUF4968;UvrD-helicase;UvrD_C;UvrD_C_2;Viral_helicase1
Amuc_1377	4.76812	8.16e-05	K02314:replicative DNA helicase [EC:3.6.4.12]	AAA_25;ATPase;DnaB;DnaB_C	EUBREC_1172	-8.97511	0.0148223	#N/A	Metallophos;Metallophos_2
Amuc_1378	4.71177	2.34e-08	#N/A	Phage_integrase;Phage_int_SAM_4;Phage_int_SAM_5	EUBREC_1173	-7.23062	0.020524	#N/A	AAA_15;AAA_23;AAA_27;SMC_N
Amuc_1381	3.32683	0.000908323	#N/A	AAA;AAA_21;AAA_23;AAA_29;AAA_30;ABC_tran	EUBREC_1247	-8.60535	0.000534841	#N/A	#N/A
Amuc_1383	4.4492	1.06e-10	K01872:alanyl-tRNA synthetase [EC:6.1.1.7]	DHHA1;tRNA-synt_2c;tRNA_SAD	EUBREC_1313	-8.66797	0.0149863	#N/A	MCPsignal
Amuc_1384	3.79028	1.16e-05	K17103:CDP-diacylglycerol---serine O-phosphatidyltransferase [EC:2.7.8.8]	CDP-OH_P_transf	EUBREC_1344	-8.8904	0.0415617	#N/A	#N/A
Amuc_1385	3.28437	3.68e-05	#N/A	#N/A	EUBREC_1350	-8.63707	0.00252141	K07813:accessory gene regulator B	AgrB
Amuc_1387	4.01999	1.06e-05	#N/A	YfhO	EUBREC_1351	-7.64066	0.0321419	#N/A	#N/A
Amuc_1388	3.32058	1.24e-05	K03526:(E)-4-hydroxy-3-methylbut-2-enyl-diphosphate synthase [EC:1.17.7.1]	GcpE	EUBREC_1353	-8.24505	0.0047712	#N/A	#N/A
Amuc_1389	3.65386	5.39e-05	#N/A	adh_short;adh_short_C2;KR;RmlD_sub_bind	EUBREC_1359	-9.53128	0.00300552	#N/A	Peptidase_C39;Peptidase_C39_2;Peptidase_C70
Amuc_1390	4.97371	2.51e-09	#N/A	Acyl_transf_3	EUBREC_1365	-9.10705	0.0109294	K01338:ATP-dependent Lon protease [EC:3.4.21.53]	AAA;AAA_2;AAA_5
Amuc_1391	4.73126	0.000573902	#N/A	Abhydrolase_7	EUBREC_1375	-8.40913	0.0440459	#N/A	#N/A
Amuc_1392	4.38715	3.2e-06	#N/A	ketoacyl-synt;Ketoacyl-synt_C	EUBREC_1377	-8.26764	0.023171	#N/A	UPF0175
Amuc_1393	3.64567	0.000482764	K00652:8-amino-7-oxononanoate synthase [EC:2.3.1.47]	Aminotran_1_2	EUBREC_1383	10.5238	0.000286331	K10189:lactose/L-arabinose transport system permease protein	BPD_transp_1
Amuc_1394	2.8141	0.00192285	#N/A	#N/A	EUBREC_1384	9.88297	0.000770397	K10190:lactose/L-arabinose transport system permease protein	BPD_transp_1
Amuc_1396	4.13142	3.05e-10	K01876:aspartyl-tRNA synthetase [EC:6.1.1.12]	GAD;tRNA-synt_2;tRNA_anti-codon	EUBREC_1392	-8.83612	0.0198636	#N/A	Abi
Amuc_1397	4.34586	9.98e-08	K01892:histidyl-tRNA synthetase [EC:6.1.1.21]	tRNA-synt_2b;tRNA-synt_His	EUBREC_1408	-9.29313	0.00809073	#N/A	ROK
Amuc_1398	3.17624	0.00525818	#N/A	cobW	EUBREC_1410	-7.24781	0.00505204	#N/A	ADH_N;ADH_zinc_N;ADH_zinc_N_2
Amuc_1399	4.54851	1.53e-07	#N/A	Acylphosphatase;Peptidase_M22;Sua5_yciO_yrdC;zf-HYPF	EUBREC_1411	-7.22558	0.0193144	#N/A	Glyoxalase;Glyoxalase_4
Amuc_1400	5.72276	1.35e-09	#N/A	HupF_HypC	EUBREC_1464	-8.9828	0.00241574	#N/A	DUF4352
Amuc_1401	4.46396	5.55e-07	#N/A	HypD	EUBREC_1470	-9.79667	0.000815933	#N/A	FliD_C
Amuc_1402	2.98958	0.0357932	#N/A	AIRS;AIRS_C	EUBREC_1474	-7.35313	0.00577514	#N/A	Apolipoprotein
Amuc_1407	3.24749	3.58e-05	#N/A	Cpn10	EUBREC_1491	-9.2573	0.0136043	K03469:ribonuclease HI [EC:3.1.26.4]	Cauli_VI;RNase_H;RVT_3
Amuc_1408	3.50762	0.000129023	K04077:chaperonin GroEL	Cpn60_TCP1	EUBREC_1549	-8.54931	0.0236211	#N/A	Xan_ur_permease
Amuc_1409	2.88628	0.0096145	#N/A	PepSY_like	EUBREC_1551	-9.53243	0.00427187	#N/A	GGDEF
Amuc_1411	3.04372	4.99e-06	#N/A	#N/A	EUBREC_1557	-8.72959	0.0201476	#N/A	Helicase_C;SUV3_C
Amuc_1412	3.35652	2.27e-07	#N/A	OMP_b-brl	EUBREC_1558	-9.32396	0.00573765	#N/A	4HBT;4HBT_2;Acyl-ACP_TE
Amuc_1413	4.65556	4.72e-13	#N/A	AAA_31;CbiA;ParA;Wzz	EUBREC_1561	-8.76777	0.0238182	K00859:dephospho-CoA kinase [EC:2.7.1.24]	AAA_18;CoaE
Amuc_1414	4.44549	2.07e-09	#N/A	Poly_export;SLBB	EUBREC_1569	-6.6429	0.0398196	#N/A	AAA_12;AAA_19;PDDEXK_1;UvrD-helicase;UvrD_C;UvrD_C_2;Viral_helicase1
Amuc_1416	3.69506	5.78e-06	K03550:holliday junction DNA helicase RuvA [EC:3.6.4.12]	HHH;HHH_5;RuvA_C;RuvA_N	EUBREC_1615	-9.47205	0.00622917	#N/A	Germane
Amuc_1417	3.69602	5.41e-09	K00134:glyceraldehyde 3-phosphate dehydrogenase [EC:1.2.1.12]	Gp_dh_C;Gp_dh_N	EUBREC_1627	-7.07586	0.0118032	#N/A	OAD_gamma
Amuc_1418	3.92886	3.2e-10	K00927:phosphoglycerate kinase [EC:2.7.2.3]	PGK	EUBREC_1640	-9.09576	0.00458979	#N/A	RNase_H_2
Amuc_1419	3.42374	1.51e-05	#N/A	TraB	EUBREC_1699	-9.58141	0.00299664	#N/A	HD
Amuc_1420	4.50886	5.91e-08	#N/A	GH97_C;GH97_N;Glyco_hydro_97	EUBREC_1733	-7.23446	0.0138696	#N/A	SepF
Amuc_1421	4.55582	5.82e-11	#N/A	APH;Pkinase;Pkinase_Tyr	EUBREC_1742	-6.96676	0.0182965	K05515:penicillin-binding protein 2	PBP_dimer;Transpeptidase
Amuc_1423	3.97424	5.16e-08	#N/A	SHD1	EUBREC_1745	-9.3967	0.0105194	#N/A	Actin;FtsA;HSP70;MreB_Mbl
Amuc_1424	4.51637	2.85e-07	#N/A	Kelch_1;Kelch_2;Kelch_3;Kelch_4;Kelch_5;Kelch_6;MFS_1;Sugar_tr	EUBREC_1777	-6.9875	0.0390887	#N/A	#N/A
Amuc_1425	4.85583	6.97e-09	#N/A	Kelch_1;Kelch_2;Kelch_3;Kelch_4;Kelch_6	EUBREC_1780	-9.44295	0.00385261	K03411:chemotaxis protein CheD [EC:3.5.1.44]	CheD
Amuc_1426	3.3381	8.4e-05	#N/A	#N/A	EUBREC_1796	-10.1187	0.00183153	#N/A	FliL
Amuc_1427	4.51762	3.6e-09	K04486:histidinol-phosphatase (PHP family) [EC:3.1.3.15]	PHP;PHP_C	EUBREC_1801	-9.90224	0.000923043	K02389:flagellar basal-body rod modification protein FlgD	FlgD
Amuc_1428	3.50482	1.22e-06	K00625:phosphate acetyltransferase [EC:2.3.1.8]	PTA_PTB	EUBREC_1802	-7.3222	0.0111775	K02414:flagellar hook-length control protein FliK	Flg_hook
Amuc_1429	3.04278	0.00213033	#N/A	ATP_bind_3	EUBREC_1804	-9.02892	0.0204847	K02413:flagellar FliJ protein	FliJ
Amuc_1430	4.97884	8.51e-12	K02909:large subunit ribosomal protein L31	Ribosomal_L31	EUBREC_1835	-6.95192	0.0155679	K15770:arabinogalactan oligomer / maltooligosaccharide transport system substrate-binding protein	SBP_bac_8
Amuc_1431	4.51717	2.96e-07	#N/A	#N/A	EUBREC_1858	-10.3251	0.000405413	#N/A	#N/A
Amuc_1434	4.28492	1.46e-09	#N/A	#N/A	EUBREC_1859	-9.50739	0.00269799	#N/A	#N/A
Amuc_1435	3.51438	1.46e-06	K00012:UDPglucose 6-dehydrogenase [EC:1.1.1.22]	F420_oxidored;NAD_Gly3P_dh_N;UDPG_MGDP_dh;UDPG_MGDP_dh_C;UDPG_MGDP_dh_N	EUBREC_1860	-7.95981	0.00875446	#N/A	#N/A
Amuc_1436	3.23387	2.35e-06	K00024:malate dehydrogenase [EC:1.1.1.37]	Ldh_1_C;Ldh_1_N	EUBREC_1862	-10.3139	0.000626065	#N/A	#N/A
Amuc_1438	3.3744	5.53e-06	#N/A	Metallopep;NPCBM	EUBREC_1863	-9.68229	0.00126933	#N/A	Sortase
Amuc_1439	4.81973	2.92e-10	#N/A	#N/A	EUBREC_1864	-8.79155	0.000270532	#N/A	GramPos_pilinBB
Amuc_1440	3.12214	0.0277088	#N/A	Nitroreductase	EUBREC_1865	-7.13078	0.00515897	#N/A	Collagen_bind
Amuc_1441	4.2427	5.79e-05	#N/A	PseudoU_synth_2	EUBREC_1866	-8.57596	0.0375282	#N/A	Peptidase_S24;Peptidase_S26
Amuc_1442	4.01422	0.000290334	#N/A	PseudoU_synth_2	EUBREC_1883	-10.1338	0.000463888	#N/A	ABC2_membrane_4
Amuc_1443	3.55663	4.58e-09	#N/A	ANAPC3;TPR_1;TPR_12;TPR_14;TPR_16;TPR_17;TPR_19;TPR_2;TPR_20;TPR_6;TPR_7;TPR_8	EUBREC_1884	-6.46327	0.0427363	#N/A	AAA_21;AAA_23;ABC_tran;SMC_N
Amuc_1444	4.64031	3.52e-06	#N/A	#N/A	EUBREC_1885	-8.06237	0.000253716	#N/A	DUF3502;SBP_bac_1
Amuc_1446	4.5858	2.38e-05	#N/A	BPD_transp_1;Lig_chan-Glu_bd;NMT1;Phosphonate-bd;SBP_bac_3	EUBREC_1886	-7.97326	0.00173669	#N/A	#N/A
Amuc_1447	3.14921	0.0011675	K00145:N-acetyl-gamma-glutamyl-phosphate reductase [EC:1.2.1.38]	Semialdhyde_dh;Semialdhyde_dhC	EUBREC_1930	-9.64699	0.00299147	#N/A	NEAT
Amuc_1448	3.13906	5.53e-06	K00620:glutamate N-acetyltransferase / amino-acid N-acetyltransferase [EC:2.3.1.35 2.3.1.1]	ArgJ	EUBREC_1937	-7.67029	0.00206225	#N/A	NLPC_P60;SH3_3;SH3_4
Amuc_1449	4.22335	5.82e-05	#N/A	CxxCxxCC	EUBREC_1956	-9.5221	0.00404472	#N/A	CHB_HEX_C_1;Fn3_assoc;TPR_1;TPR_11;TPR_14;TPR_16;TPR_17;TPR_19;TPR_2;TPR_20;TPR_6;TPR_7;TPR_8;zinc_ribbon_2
Amuc_1450	4.43993	1.48e-11	#N/A	Sel1;TPR_6	EUBREC_2032	-8.65689	0.00925299	#N/A	AraC_binding;HTH_18;HTH_AraC
Amuc_1451	4.52502	8.74e-06	#N/A	Mac-1	EUBREC_2036	-8.3559	0.0362441	#N/A	HAMP;HATPase_c;HATPase_c_3;HisKA
Amuc_1452	4.31323	4.88e-08	K03701:excinuclease ABC subunit A	AAA_15;AAA_16;AAA_21;AAA_22;AAA_23;AAA_25;AAA_29;AAA_33;ABC_tran;DnaJ_CXXCXGXG;RsgA_GTPase;SMC_N	EUBREC_2045	8.17761	0.00830864	K03111:single-strand DNA-binding protein	SSB
Amuc_1453	4.49634	5.61e-06	#N/A	Bactofilin	EUBREC_2149	-8.87533	0.0151386	#N/A	ATPase_2;DUF234
Amuc_1454	3.50493	7.78e-06	#N/A	Bactofilin	EUBREC_2164	5.96823	0.0384699	K11072:spermidine/putrescine transport system ATP-binding protein [EC:3.6.3.31]	AAA_21;ABC_tran
Amuc_1455	3.76319	2.58e-05	#N/A	#N/A	EUBREC_2169	10.0123	1.57529e-05	K00703:starch synthase [EC:2.4.1.21]	Glycos_transf_1;Glyco_transf_4;Glyco_transf_5;Glyco_trans_1_4
Amuc_1456	5.18591	0.000880487	#N/A	#N/A	EUBREC_2170	8.32668	0.0059846	K07699:two-component system, response regulator, stage 0 sporulation protein A	Spo0A_C
Amuc_1457	3.77503	0.000231863	K01814:phosphoribosylformimino-5-aminoimidazole carboxamide ribotide isomerase [EC:5.3.1.16]	His_biosynth	EUBREC_2197	6.9589	0.00539623	#N/A	SNF
Amuc_1459	4.17647	6.11e-07	#N/A	GrpE	EUBREC_2224	-6.12984	0.017887	K01515:ADP-ribose pyrophosphatase [EC:3.6.1.13]	NUDIX
Amuc_1460	3.63489	4.98e-06	#N/A	Anti-TRAP;DnaJ;DnaJ_C;DnaJ_CXXCXGXG	EUBREC_2227	-8.22006	0.0435148	#N/A	RecX
Amuc_1461	3.97509	4.9e-06	#N/A	Methyltrans_RNA	EUBREC_2252	-11.1477	6.87877e-05	#N/A	PBP_dimer;Transpeptidase
Amuc_1462	4.01555	1.46e-05	K01091:phosphoglycolate phosphatase [EC:3.1.3.18]	FolB;HAD;HAD_2;Hydrolase;Hydrolase_like	EUBREC_2253	-9.6287	0.00256687	#N/A	#N/A
Amuc_1463	4.76875	2.23e-09	#N/A	Beta_helix	EUBREC_2264	-8.58192	0.00190842	#N/A	E1-E2_ATPase;Hydrolase;Hydrolase_3
Amuc_1464	3.41812	0.00160623	K02291:phytoene synthase [EC:2.5.1.32]	SQS_PSY	EUBREC_2268	-6.8543	0.0430255	K01939:adenylosuccinate synthase [EC:6.3.4.4]	Adenylsucc_synt
Amuc_1465	3.59329	1.44e-05	K03100:signal peptidase I [EC:3.4.21.89]	Peptidase_S24;Peptidase_S26	EUBREC_2294	-8.75311	0.0229006	#N/A	Flg_hook
Amuc_1466	3.80632	1.59e-09	K00104:glycolate oxidase [EC:1.1.3.15]	FAD-oxidase_C;FAD_binding_4	EUBREC_2307	-6.81196	0.0187033	#N/A	Cadherin-like
Amuc_1468	3.51171	0.000952112	#N/A	Abhydrolase_6;Thioesterase	EUBREC_2308	-6.5941	0.0310111	#N/A	Cadherin-like;SH3_3
Amuc_1469	4.11456	9.35e-08	#N/A	DUF3485	EUBREC_2315	-8.56815	0.0140128	#N/A	PG_binding_4;YkuD
Amuc_1470	4.11469	7.22e-07	#N/A	Exosortase_EpsH	EUBREC_2333	-9.86338	0.00232411	#N/A	Dak1_2;DegV
Amuc_1471	3.90209	3.43e-07	K00948:ribose-phosphate pyrophosphokinase [EC:2.7.6.1]	Pribosyltran;Pribosyltran_N;Pribosyl_synth	EUBREC_2334	-8.04318	0.00592223	#N/A	Acetyltransf_1;Acetyltransf_9;SCP2_2
Amuc_1472	4.98403	4.96e-13	K02897:large subunit ribosomal protein L25	Ribosomal_L25p;Ribosomal_TL5_C	EUBREC_2335	-7.9095	0.00264453	#N/A	GGDEF
Amuc_1473	4.20423	1.05e-11	#N/A	#N/A	EUBREC_2357	-9.5474	0.0128937	#N/A	Methyltransf_18;TrmK
Amuc_1474	3.96616	2.09e-06	K01693:imidazoleglycerol-phosphate dehydratase [EC:4.2.1.19]	IGPD	EUBREC_2377	-10.285	0.000631759	#N/A	EAL;GGDEF
Amuc_1475	4.25413	1.29e-06	K02501:glutamine amidotransferase [EC:2.4.2.-]	GATase;GATase_3;SNO	EUBREC_2382	-8.14117	0.0418637	#N/A	#N/A
Amuc_1476	5.45994	4.48e-09	K02990:small subunit ribosomal protein S6	Ribosomal_S6	EUBREC_2383	-8.95783	0.0157583	#N/A	ABC2_membrane;ABC2_membrane_3;AIP3;Baculo_PEP_C;DUF3533;KxDL
Amuc_1478	4.33516	8.77e-08	#N/A	#N/A	EUBREC_2389	-8.40304	0.0203146	#N/A	Big_3;DUF5011;HYR;Polysacc_deac_1
Amuc_1480	4.20657	0.000953617	#N/A	Beta-lactamase2;Peptidase_S11	EUBREC_2396	-7.22851	0.0411953	#N/A	#N/A
Amuc_1481	3.37907	5.44e-05	K00850:6-phosphofructokinase 1 [EC:2.7.1.11]	PFK	EUBREC_2464	-7.24677	0.0328974	#N/A	GGDEF;RPN7;TPR_1;TPR_12;TPR_2;TPR_7;TPR_8
Amuc_1483	3.66616	0.000242536	#N/A	Zip	EUBREC_2497	-8.85941	0.0181674	#N/A	DEAD;HD;Helicase_C;ResIII
Amuc_1484	3.97232	1.77e-08	#N/A	Thioredoxin_2;Thioredoxin_7;Thioredox_DsbH	EUBREC_2522	-8.03266	0.0148764	#N/A	#N/A
Amuc_1485	4.08755	2.17e-09	#N/A	#N/A	EUBREC_2525	-9.57111	0.00194524	#N/A	EAL
Amuc_1486	3.82651	2.84e-08	#N/A	#N/A	EUBREC_2568	-7.14173	0.0285118	#N/A	Cytidylate_kin2
Amuc_1487	3.57301	4.07e-06	K00835:valine--pyruvate aminotransferase [EC:2.6.1.66]	Aminotran_1_2	EUBREC_2598	-6.98695	0.00565661	#N/A	ACR_tran;MMPL
Amuc_1488	3.74152	0.00102952	#N/A	DUF1732;YicC_N	EUBREC_2599	-8.73342	0.0396572	#N/A	#N/A
Amuc_1489	4.97647	7.64e-07	K00942:guanylate kinase [EC:2.7.4.8]	AAA_18;Guanylate_kin	EUBREC_2603	-9.39397	0.00111892	#N/A	Peptidase_M3;Peptidase_M3_N
Amuc_1490	3.84743	1.33e-06	#N/A	ArsB;CitMHS;Na_sulph_symp;TrkA_C	EUBREC_2638	7.91441	0.011529	#N/A	DDE_Tnp_IS66
Amuc_1491	3.75368	0.00330329	#N/A	tRNA-synt_1c	EUBREC_2639	7.04005	0.0372571	#N/A	DDE_Tnp_IS66
Amuc_1492	5.06738	0.000290061	#N/A	#N/A	EUBREC_2695	7.94296	0.00956477	#N/A	HTH_19;HTH_25;HTH_3;HTH_31
Amuc_1493	5.23454	6.91e-09	#N/A	#N/A	EUBREC_2709	7.84552	0.0175027	#N/A	DUF4368;Recombinase;Resolvase;Zn_ribbon_recom
Amuc_1494	4.76731	3.38e-10	K02548:1,4-dihydroxy-2-naphthoate octaprenyltransferase [EC:2.5.1.74 2.5.1.-]	UbiA	EUBREC_2751	-7.51539	0.00348759	#N/A	Peptidase_C1
Amuc_1495	3.26987	0.000671791	K03785:3-dehydroquinate dehydratase I [EC:4.2.1.10]	DHquinase_I	EUBREC_2777	-8.64835	0.0398148	#N/A	Glycos_transf_2;Glyco_tranf_2_2;Glyco_tranf_2_3
Amuc_1498	2.86794	0.00713384	#N/A	Cu-oxidase_4	EUBREC_2778	-7.1157	0.022739	#N/A	Glycos_transf_2;Glyco_tranf_2_3
Amuc_1499	3.51936	0.00156463	#N/A	LolA_like	EUBREC_2779	-6.69902	0.0470898	#N/A	PTS-HPr
Amuc_1500	3.29422	0.0199266	#N/A	Polysacc_deac_1	EUBREC_2780	-10.3561	0.000285622	#N/A	YbbR
Amuc_1501	3.72142	2.44e-06	K12257:SecD/SecF fusion protein	SecD_SecF;Sec_GG	EUBREC_2783	-8.38391	0.0304358	#N/A	#N/A
Amuc_1503	3.48464	0.0102827	#N/A	DiS_P_DiS;Peptidase_A24	EUBREC_2785	-9.29789	0.00791808	#N/A	#N/A
Amuc_1504	3.46769	1.48e-05	#N/A	Lysine_decarbox	EUBREC_2804	-8.53409	0.0218778	#N/A	#N/A
Amuc_1505	4.77172	4.87e-13	K03040:DNA-directed RNA polymerase subunit alpha [EC:2.7.7.6]	RNA_pol_A_bac;RNA_pol_A_CTD;RNA_pol_L	EUBREC_2805	-9.15298	0.010081	#N/A	TPM_phosphatase
Amuc_1506	4.5364	4.68e-07	K02879:large subunit ribosomal protein L17	Ribosomal_L17	EUBREC_2815	-9.18959	0.00381531	#N/A	HTH_18;HTH_AraC
Amuc_1507	3.30358	0.000148975	K00645:[acyl-carrier-protein] S-malonyltransferase [EC:2.3.1.39]	Acyl_transf_1	EUBREC_2822	-8.81164	0.0162471	#N/A	DUF4173
Amuc_1509	3.91928	0.000454335	#N/A	HAD;HAD_2;Hydrolase;Hydrolase_like	EUBREC_2826	-8.41957	0.0252031	#N/A	DUF2975
Amuc_1510	3.76358	4.37e-07	K11720:lipopolysaccharide export system permease protein	YjgP_YjgQ	EUBREC_2874	-8.26203	0.0333169	#N/A	#N/A
Amuc_1511	4.40811	3.36e-07	#N/A	#N/A	EUBREC_2881	6.98673	0.0433341	#N/A	AP_endonuc_2;Glyco_hydro_97
Amuc_1512	4.20633	1.46e-06	#N/A	OmpA	EUBREC_2895	-6.39851	0.0356463	#N/A	EAL;GGDEF;HisKA_7TM
Amuc_1513	3.9284	1.16e-06	#N/A	Hydrolase_3;S6PP	EUBREC_2925	-10.6105	0.000872041	K02755:PTS system, beta-glucosides-specific IIA component [EC:2.7.1.69]	PTS_EIIA_1
Amuc_1514	2.82448	0.000477218	#N/A	M60-like_N;Peptidase_M60	EUBREC_2926	-7.4399	0.00852217	K01443:N-acetylglucosamine-6-phosphate deacetylase [EC:3.5.1.25]	Amidohydro_1;Amidohydro_3
Amuc_1516	3.66703	4.39e-07	#N/A	PAS_3;PAS_4;PAS_8;PAS_9;SpoIIE	EUBREC_2930	-8.44132	0.0273399	#N/A	Lactamase_B;Lactamase_B_2
Amuc_1517	3.63466	2.16e-05	#N/A	Sigma70_r2	EUBREC_2963	-10.2242	0.00029376	#N/A	#N/A
Amuc_1518	3.47645	0.000113562	#N/A	Exo_endo_phos	EUBREC_2991	-9.30937	0.00869067	#N/A	Thioredoxin;Thioredoxin_2;Thioredoxin_8;Thioredoxin_9
Amuc_1519	3.70177	1.32e-07	#N/A	Helicase_C;ResIII;SNF2_N	EUBREC_3031	-9.06077	2.21848e-05	#N/A	Beta_propel;LVIVD
Amuc_1520	3.51788	3.88e-05	#N/A	DUF4391	EUBREC_3032	-8.14204	3.77026e-06	#N/A	Sigma70_ECF;Sigma70_r2;Sigma70_r4;Sigma70_r4_2
Amuc_1521	3.43511	2.93e-07	#N/A	N6_N4_Mtase	EUBREC_3085	-8.80257	0.0204608	#N/A	HATPase_c;HATPase_c_2
Amuc_1522	3.86795	9.66e-09	#N/A	DEAD;ResIII	EUBREC_3099	-6.87785	0.0247562	#N/A	Sulfatase
Amuc_1523	4.13589	1.19e-05	#N/A	N_methyl	EUBREC_3105	-7.80531	0.0321576	#N/A	AAA_21;AAA_23;ABC_tran
Amuc_1524	4.17629	1.96e-09	#N/A	#N/A	EUBREC_3121	-8.90234	0.0109774	#N/A	Cation_efflux;ZT_dimer
Amuc_1525	3.93079	1.37e-08	#N/A	N_methyl	EUBREC_3122	-8.87658	0.0136998	K03100:signal peptidase I [EC:3.4.21.89]	Peptidase_S24;Peptidase_S26
Amuc_1526	3.88072	0.000392506	K03800:lipoate-protein ligase A [EC:2.7.7.63]	BPL_LplA_LipB	EUBREC_3123	-7.6114	0.0151156	#N/A	HATPase_c;HATPase_c_3
Amuc_1527	4.88609	1.17e-09	#N/A	Aldo_ket_red	EUBREC_3125	-8.79274	0.0434131	#N/A	Wzz
Amuc_1528	4.5339	3.05e-08	K15987:K(+)-stimulated pyrophosphate-energized sodium pump [EC:3.6.1.1]	H_PPase	EUBREC_3151	-7.52947	0.0164667	#N/A	Transgly;Transpeptidase
Amuc_1529	3.59259	9.71e-06	#N/A	#N/A	EUBREC_3154	-7.55542	0.00422498	#N/A	Ald_Xan_dh_C;Ald_Xan_dh_C2
Amuc_1530	4.63996	1.46e-09	#N/A	#N/A	EUBREC_3155	-9.06839	0.00370265	K03518:carbon-monoxide dehydrogenase small subunit [EC:1.2.99.2]	Fer2;Fer2_2;Fer2_3
Amuc_1531	4.0332	8.98e-07	K01657:anthranilate synthase component I [EC:4.1.3.27]	Anth_synt_I_N;Chorismate_bind	EUBREC_3158	-8.8712	0.00518042	#N/A	DrsE;TusA
Amuc_1532	4.07317	4.97e-06	K13497:anthranilate synthase/phosphoribosyltransferase [EC:4.1.3.27 2.4.2.18]	GATase;Glycos_transf_3;Glycos_trans_3N;Peptidase_C26	EUBREC_3189	-9.32305	0.0030844	#N/A	#N/A
Amuc_1533	5.08491	8.85e-10	K01609:indole-3-glycerol phosphate synthase [EC:4.1.1.48]	IGPS	EUBREC_3193	-9.79652	0.00102217	#N/A	#N/A
Amuc_1534	3.6265	0.00957025	K01817:phosphoribosylanthranilate isomerase [EC:5.3.1.24]	PRAI	EUBREC_3231	6.12909	0.0236796	#N/A	DDE_Tnp_IS66;DDE_Tnp_IS66_C
Amuc_1535	3.93206	9.63e-05	K01696:tryptophan synthase beta chain [EC:4.2.1.20]	PALP	EUBREC_3234	8.76931	0.00247683	#N/A	DDE_3;HTH_28;HTH_29;HTH_32
Amuc_1536	4.2066	0.00316299	K01695:tryptophan synthase alpha chain [EC:4.2.1.20]	Trp_syntA	EUBREC_3237	10.0085	0.000617501	#N/A	LZ_Tnp_IS66;zf-IS66
Amuc_1539	4.41684	6.52e-07	K00641:homoserine O-acetyltransferase [EC:2.3.1.31]	Abhydrolase_1	EUBREC_3238	9.3463	0.00130154	#N/A	DDE_Tnp_IS66;DDE_Tnp_IS66_C
Amuc_1540	4.03485	3.02e-07	K02919:large subunit ribosomal protein L36	Ribosomal_L36	EUBREC_3252	8.41089	0.0023143	K02406:flagellin	Flagellin_C;Flagellin_N
Amuc_1541	4.23674	3.42e-06	K02517:lipid A biosynthesis lauroyl acyltransferase [EC:2.3.1.-]	Glyco_transf_9;Lip_A_acyltrans	EUBREC_3253	8.52849	0.00677191	#N/A	#N/A
Amuc_1542	4.75932	3.33e-08	#N/A	Fer4_12;Fer4_14;Radical_SAM	EUBREC_3262	-7.24911	0.0204608	#N/A	NfeD
Amuc_1543	5.06365	3.11e-14	K00656:formate C-acetyltransferase [EC:2.3.1.54]	Gly_radical;PFL-like	EUBREC_3288	-7.52904	0.00820358	#N/A	#N/A
Amuc_1544	4.70453	1.06e-05	#N/A	Lipase_GDSL;Lipase_GDSL_2	EUBREC_3295	-8.41836	0.00124644	#N/A	Alpha-amylase;Alpha-amylase_N
Amuc_1546	4.56538	1.08e-06	#N/A	Lipase_GDSL;Lipase_GDSL_2	EUBREC_3299	-8.61533	0.0450344	#N/A	Glyco_hydro_25;SH3_3
Amuc_1547	4.99625	2.14e-08	#N/A	BNR;BNR_2	EUBREC_3385	-8.21901	0.0333496	#N/A	CitMHS
Amuc_1548	4.92336	6.93e-08	#N/A	Ank;Ank_2;Ank_3;Ank_4;Ank_5	EUBREC_3387	7.22353	0.00361332	K07407:alpha-galactosidase [EC:3.2.1.22]	Glyco_hydro_36C;Glyco_hydro_36N;Melibiase
Amuc_1549	4.81145	1.99e-07	#N/A	HAD;Hydrolase;Hydrolase_3;S6PP	EUBREC_3447	-8.60571	0.0220158	#N/A	#N/A
Amuc_1552	5.71178	9.5e-09	#N/A	MFS_1	EUBREC_3520	7.95232	0.0176775	#N/A	SBP_bac_1;SBP_bac_8
Amuc_1555	3.55933	4.25e-06	K03702:excinuclease ABC subunit B	Helicase_C;ResIII;UVR;UvrB	EUBREC_3578	13.0815	7.57964e-07	#N/A	DUF4368;Recombinase;Resolvase;Zn_ribbon_recom
Amuc_1556	4.16132	1.69e-10	K02916:large subunit ribosomal protein L35	Ribosomal_L35p	EUBREC_3672	-8.11805	0.0465864	#N/A	HATPase_c_5
Amuc_1557	4.15194	1.84e-06	K02887:large subunit ribosomal protein L20	Ribosomal_L20	EUBREC_3689	-6.44973	0.0316545	K02761:PTS system, cellobiose-specific IIC component	PTS_EIIC
Amuc_1558	4.24014	4.19e-08	K11749:regulator of sigma E protease [EC:3.4.24.-]	PDZ;PDZ_2;Peptidase_M50	EUBREC_3690	-5.87728	0.045886	#N/A	PTS_IIB
Amuc_1559	4.27076	0.00429462	#N/A	#N/A	EUBREC_3695	-8.55597	0.0262164	#N/A	DUF3881
Amuc_1560	4.13959	1.54e-07	#N/A	VPEP	EUBREC_3702	-9.8256	0.00331293	K07777:two-component system, NarL family, sensor histidine kinase DegS [EC:2.7.13.3]	HATPase_c;HATPase_c_2;HisKA_3
Amuc_1561	3.6656	6.73e-05	#N/A	AAA_19;PDDEXK_1;UvrD-helicase;UvrD_C;UvrD_C_2	EUBREC_3704	-6.88803	0.0111181	#N/A	#N/A
Amuc_1562	3.77113	1.61e-08	#N/A	PDDEXK_1	PREVCOP_03505	-4.15102	0.0174784	#N/A	PDDEXK_2
Amuc_1567	4.26054	1.19e-07	#N/A	DNA_binding_1	PREVCOP_03506	-5.18514	1.50811e-05	#N/A	#N/A
Amuc_1568	4.62676	5.13e-05	#N/A	#N/A	PREVCOP_03510	-3.84148	0.0369367	#N/A	Rep_3
Amuc_1570	4.05662	1.13e-06	#N/A	#N/A	PREVCOP_03512	-4.91225	9.60495e-05	#N/A	#N/A
Amuc_1571	4.44676	5.22e-05	#N/A	Peptidase_M22	PREVCOP_03513	-4.51974	1.35617e-06	K00794:6,7-dimethyl-8-ribityllumazine synthase [EC:2.5.1.78]	DMRL_synthase
Amuc_1572	3.43828	6.39e-05	K01647:citrate synthase [EC:2.3.3.1]	Citrate_synt	PREVCOP_03514	-4.89998	9.32552e-06	#N/A	TPR_1;TPR_12;TPR_14;TPR_2;TPR_21;TPR_6;TPR_7;TPR_8
Amuc_1575	4.34975	5.34e-08	#N/A	RNase_H_2	PREVCOP_03515	-3.74477	0.00331476	K03629:DNA replication and repair protein RecF	AAA_15;AAA_21;AAA_23;AAA_29;SMC_N
Amuc_1576	4.22231	0.000607161	#N/A	SmpB	PREVCOP_03519	-4.68525	1.05035e-06	#N/A	PDZ;PDZ_2;Peptidase_S41
Amuc_1581	4.37001	1.43e-09	#N/A	Glycos_transf_2;Glyco_tranf_2_2;Glyco_tranf_2_3	PREVCOP_03520	-4.81552	3.64747e-06	K01493:dCMP deaminase [EC:3.5.4.12]	dCMP_cyt_deam_1;MafB19-deam
Amuc_1582	3.87736	3.63e-06	#N/A	Glycos_transf_2;Glyco_tranf_2_2;Glyco_tranf_2_3	PREVCOP_03521	-4.05027	0.000110277	#N/A	Peptidase_M3
Amuc_1583	3.52785	7.67e-06	#N/A	N_methyl;T2SSG	PREVCOP_03522	-3.8255	0.00271785	#N/A	cNMP_binding;GntR;HTH_Crp_2
Amuc_1584	3.32457	7.3e-07	#N/A	T2SSF	PREVCOP_03523	-4.56366	0.000930195	#N/A	ApbE
Amuc_1585	3.88567	1.49e-09	#N/A	T2SSE;T2SSE_N	PREVCOP_03524	-3.98006	0.000229765	#N/A	#N/A
Amuc_1586	3.49271	1.69e-07	#N/A	T2SSE;T2SSE_N	PREVCOP_03525	-4.62322	3.0896e-05	#N/A	#N/A
Amuc_1587	3.3885	0.00622075	#N/A	Dus	PREVCOP_03526	-4.13306	1.60427e-05	#N/A	Glycos_transf_2;Glyco_tranf_2_2;Glyco_tranf_2_3
Amuc_1588	4.2851	8.16e-08	#N/A	Com_YlbF	PREVCOP_03527	-4.3816	7.60992e-05	#N/A	DUF4199
Amuc_1589	4.38373	1.06e-08	K00812:aspartate aminotransferase [EC:2.6.1.1]	Aminotran_1_2;Aminotran_5;Cys_Met_Meta_PP;DegT_DnrJ_EryC1	PREVCOP_03530	-5.00277	0.00454391	K00788:thiamine-phosphate pyrophosphorylase [EC:2.5.1.3]	TMP-TENI
Amuc_1590	4.99423	6.6e-07	K03980:virulence factor	MVIN;Polysacc_synt_C	PREVCOP_03531	-4.05962	0.00238035	K00941:hydroxymethylpyrimidine/phosphomethylpyrimidine kinase [EC:2.7.1.49 2.7.4.7]	HK;PfkB;Phos_pyr_kin
Amuc_1591	4.01761	6.49e-09	#N/A	CTP_transf_like	PREVCOP_03532	-4.61816	3.16202e-05	#N/A	Radical_SAM;SPASM
Amuc_1592	3.44546	0.0148163	K04564:superoxide dismutase, Fe-Mn family [EC:1.15.1.1]	Sod_Fe_C;Sod_Fe_N	PREVCOP_03535	-4.87516	7.55219e-07	K03465:thymidylate synthase (FAD) [EC:2.1.1.148]	Thy1
Amuc_1593	3.49839	0.00216991	#N/A	GHL10	PREVCOP_03537	-3.78862	0.000495914	#N/A	Glyco_hydro_28;Pectate_lyase_3
Amuc_1594	3.14231	0.00439496	#N/A	AIRC	PREVCOP_03539	-4.41341	2.27754e-05	K00946:thiamine-monophosphate kinase [EC:2.7.4.16]	AIRS;AIRS_C
Amuc_1595	3.76642	0.0118166	#N/A	NAD_synthase	PREVCOP_03540	-3.609	0.00688438	K03783:purine-nucleoside phosphorylase [EC:2.4.2.1]	PNP_UDP_1
Amuc_1596	4.52211	2.7e-08	#N/A	DUF111	PREVCOP_03541	-4.95446	1.53233e-07	K00912:tetraacyldisaccharide 4'-kinase [EC:2.7.1.130]	LpxK
Amuc_1597	4.40096	2.71e-11	K02523:octaprenyl-diphosphate synthase [EC:2.5.1.90]	polyprenyl_synt	PREVCOP_03542	-4.75587	0.000239781	#N/A	CLP_protease;Peptidase_S49
Amuc_1598	3.77451	2.76e-06	#N/A	MFS_1;PTR2	PREVCOP_03544	-4.16619	0.000382378	#N/A	Abhydrolase_3;DLH;Peptidase_S9
Amuc_1599	4.62072	2.65e-11	#N/A	Rotamase_2;SurA_N_2;SurA_N_3	PREVCOP_03545	-4.42182	0.00481572	#N/A	Bac_transf
Amuc_1600	4.53104	4.97e-09	#N/A	FeS_assembly_P	PREVCOP_03546	-4.58276	3.99621e-05	#N/A	DDE_Tnp_1;DDE_Tnp_1_3
Amuc_1601	3.85226	1.46e-05	#N/A	#N/A	PREVCOP_03547	-4.03569	0.00145021	#N/A	CoA_binding_3
Amuc_1602	5.02805	6.05e-10	#N/A	#N/A	PREVCOP_03550	-5.13615	0.000352232	#N/A	Cpn10
Amuc_1603	4.80416	1.9e-08	#N/A	DUF3472	PREVCOP_03551	-4.92201	0.00190409	K04077:chaperonin GroEL	Cpn60_TCP1
Amuc_1604	3.79126	1.65e-05	K00343:NADH-quinone oxidoreductase subunit N [EC:1.6.5.3]	Proton_antipo_M	PREVCOP_03552	-4.89711	1.26285e-07	#N/A	#N/A
Amuc_1605	3.57911	4.28e-05	K00342:NADH-quinone oxidoreductase subunit M [EC:1.6.5.3]	Proton_antipo_M	PREVCOP_03553	-4.50132	6.15793e-05	#N/A	APH;ATP_bind_2
Amuc_1606	4.40831	9.88e-09	K00341:NADH-quinone oxidoreductase subunit L [EC:1.6.5.3]	NADH5_C;Proton_antipo_M;Proton_antipo_N	PREVCOP_03554	-4.19992	3.56449e-05	#N/A	NTP_transferase;NTP_transf_3
Amuc_1607	3.10561	0.000560278	K00340:NADH-quinone oxidoreductase subunit K [EC:1.6.5.3]	Oxidored_q2	PREVCOP_03557	-4.96576	0.00131665	#N/A	#N/A
Amuc_1608	3.94157	0.0013071	K00339:NADH-quinone oxidoreductase subunit J [EC:1.6.5.3]	Oxidored_q3	PREVCOP_03559	-4.81435	1.82916e-05	K00791:tRNA dimethylallyltransferase [EC:2.5.1.75]	IPPT
Amuc_1609	3.71497	7.01e-05	K00338:NADH-quinone oxidoreductase subunit I [EC:1.6.5.3]	Fer4;Fer4_10;Fer4_16;Fer4_17;Fer4_2;Fer4_21;Fer4_6;Fer4_7;Fer4_8;Fer4_9	PREVCOP_03560	-4.33052	1.94354e-05	#N/A	DAGK_cat
Amuc_1610	3.54693	3.59e-05	K00337:NADH-quinone oxidoreductase subunit H [EC:1.6.5.3]	NADHdh	PREVCOP_03562	-5.4437	1.28279e-07	#N/A	GDE_C;GDE_N
Amuc_1611	3.9173	7.18e-11	K00336:NADH-quinone oxidoreductase subunit G [EC:1.6.5.3]	Fer2;Fer2_4;Molybdopterin;NADH-G_4Fe-4S_3	PREVCOP_03563	-5.12981	4.45605e-07	#N/A	Glycos_transf_1;Glyco_transf_4;Glyco_transf_5;Glyco_trans_1_4;Glyco_trans_4_4
Amuc_1612	4.08964	2.35e-10	K00335:NADH-quinone oxidoreductase subunit F [EC:1.6.5.3]	Complex1_51K;NADH_4Fe-4S;SLBB	PREVCOP_03564	-5.59834	9.26676e-09	K07405:alpha-amylase [EC:3.2.1.1]	Glyco_hydro_57
Amuc_1613	4.49303	3.63e-09	K00334:NADH-quinone oxidoreductase subunit E [EC:1.6.5.3]	2Fe-2S_thioredx	PREVCOP_03565	-3.59803	0.000132349	#N/A	Glyco_hydro_43
Amuc_1614	4.06206	3.63e-09	K00333:NADH-quinone oxidoreductase subunit D [EC:1.6.5.3]	Complex1_49kDa	PREVCOP_03566	-3.60306	0.00681821	#N/A	Glyco_hydro_28
Amuc_1615	4.08529	0.000303945	#N/A	#N/A	PREVCOP_03567	-4.49235	0.000218152	#N/A	SusD-like_3;SusD_RagB
Amuc_1616	3.30164	0.000645425	#N/A	Polysacc_deac_1	PREVCOP_03568	-4.0161	0.0421098	#N/A	CarbopepD_reg_2;CarboxypepD_reg;Plug;TonB_dep_Rec
Amuc_1617	3.21091	0.00476709	#N/A	Na_H_antiport_3	PREVCOP_03569	-4.64475	1.74033e-05	#N/A	PDDEXK_2
Amuc_1618	3.83736	2.81e-05	K00793:riboflavin synthase [EC:2.5.1.9]	Lum_binding	PREVCOP_03570	-3.8389	0.000221032	#N/A	DUF4957;DUF5123
Amuc_1619	3.42854	0.000248817	#N/A	Methyltransf_11;Methyltransf_12;Methyltransf_25;Methyltransf_31;MTS;PrmA	PREVCOP_03571	-3.68322	0.000832993	#N/A	SusD-like_3;SusD_RagB
Amuc_1621	4.45831	3.4e-08	K00705:4-alpha-glucanotransferase [EC:2.4.1.25]	Glyco_hydro_77	PREVCOP_03572	-3.65859	0.000586941	#N/A	CarbopepD_reg_2;CarboxypepD_reg;Plug;TonB_dep_Rec
Amuc_1622	3.01356	0.000582216	#N/A	#N/A	PREVCOP_03575	-4.17457	0.0116839	#N/A	Big_5;Glyco_hyd_65N_2
Amuc_1623	4.52159	8.24e-08	#N/A	Radical_SAM;UPF0004	PREVCOP_03577	-3.83267	0.0460105	#N/A	#N/A
Amuc_1624	3.95226	0.00226167	#N/A	NfeD;Peptidase_S49	PREVCOP_03579	-3.28263	0.00126982	#N/A	Glyco_hydro_28;Glyco_hydro_88
Amuc_1626	4.59364	1.77e-14	#N/A	Sigma70_r1_1;Sigma70_r1_2;Sigma70_r2;Sigma70_r3;Sigma70_r4	PREVCOP_03581	-3.83929	0.000432532	#N/A	Sigma70_r2;Sigma70_r4;Sigma70_r4_2
Amuc_1627	4.46666	2.33e-05	#N/A	Peptidase_M15	PREVCOP_03582	-3.70697	0.0012475	K01783:ribulose-phosphate 3-epimerase [EC:5.1.3.1]	Ribul_P_3_epim
Amuc_1630	4.14282	2.76e-09	#N/A	Aminotran_1_2;Aminotran_5;Beta_elim_lyase;LacAB_rpiB;SHMT	PREVCOP_03583	-4.32192	1.10405e-05	#N/A	#N/A
Amuc_1631	4.06168	9.66e-11	#N/A	DUF3340;PDZ;Peptidase_S41	PREVCOP_03585	-4.18826	0.0021262	K00766:anthranilate phosphoribosyltransferase [EC:2.4.2.18]	Glycos_transf_3;Glycos_trans_3N
Amuc_1632	3.68806	0.00330475	K00981:phosphatidate cytidylyltransferase [EC:2.7.7.41]	CTP_transf_1	PREVCOP_03589	-4.31563	0.0033651	K01696:tryptophan synthase beta chain [EC:4.2.1.20]	PALP
Amuc_1633	4.80096	2.74e-10	#N/A	DEAD;HA2;Helicase_C;HrpB_C	PREVCOP_03590	-4.44184	1.50314e-05	K01657:anthranilate synthase component I [EC:4.1.3.27]	Anth_synt_I_N;Chorismate_bind
Amuc_1634	3.82498	3.83e-06	#N/A	PHO4	PREVCOP_03592	-4.2425	0.000545379	K00845:glucokinase [EC:2.7.1.2]	Glucokinase;ROK
Amuc_1635	4.02894	3.99e-08	#N/A	AhpC-TSA	PREVCOP_03594	-4.18977	0.00375856	#N/A	DUF4924
Amuc_1636	4.52874	3.3e-07	K00970:poly(A) polymerase [EC:2.7.7.19]	HD;PolyA_pol;PolyA_pol_RNAbd;tRNA_NucTran2_2	PREVCOP_03596	-4.17688	0.000821846	#N/A	CBS;Voltage_CLC
Amuc_1637	4.0411	4.3e-06	#N/A	Alpha-amylase	PREVCOP_03597	-4.17213	0.000747354	K00604:methionyl-tRNA formyltransferase [EC:2.1.2.9]	Formyl_trans_C;Formyl_trans_N
Amuc_1638	4.58928	3.46e-10	K02453:general secretion pathway protein D	Fis1_TPR_C;Secretin;TPR_1;TPR_10;TPR_11;TPR_12;TPR_14;TPR_16;TPR_19;TPR_2;TPR_7;TPR_8	PREVCOP_03598	-4.08796	0.0314776	#N/A	Sua5_yciO_yrdC
Amuc_1639	4.56229	2.08e-10	#N/A	#N/A	PREVCOP_03601	-3.68386	0.0168141	K03075:preprotein translocase subunit SecG	SecG
Amuc_1640	4.52768	2.41e-08	#N/A	DUF374	PREVCOP_03602	-4.61456	4.68314e-05	#N/A	#N/A
Amuc_1641	4.47196	1.78e-08	K01491:methylenetetrahydrofolate dehydrogenase (NADP+) / methenyltetrahydrofolate cyclohydrolase [EC:1.5.1.5 3.5.4.9]	THF_DHG_CYH;THF_DHG_CYH_C	PREVCOP_03603	-4.95474	1.21938e-06	#N/A	LptE
Amuc_1642	3.89268	7.65e-08	K00208:enoyl-[acyl-carrier protein] reductase I [EC:1.3.1.9 1.3.1.10]	adh_short;adh_short_C2	PREVCOP_03604	-4.06836	0.00198529	#N/A	AAA_2;AAA_5;HTH_8;Sigma54_activat;Sigma54_activ_2
Amuc_1643	4.42353	2.56e-06	#N/A	DAGK_cat	PREVCOP_03605	-4.3506	7.28252e-05	K00097:4-hydroxythreonine-4-phosphate dehydrogenase [EC:1.1.1.262]	PdxA
Amuc_1644	3.9374	3.88e-06	#N/A	Transglut_core	PREVCOP_03606	-4.08655	0.0310925	#N/A	DUF4837
Amuc_1646	3.78912	1.06e-06	K03527:4-hydroxy-3-methylbut-2-enyl diphosphate reductase [EC:1.17.1.2]	LYTB	PREVCOP_03607	-4.24143	0.0105514	#N/A	Radical_SAM
Amuc_1648	5.09587	1.13e-12	K02968:small subunit ribosomal protein S20	Ribosomal_S20p	PREVCOP_03608	-4.50236	0.000215377	#N/A	DUF4922;Glycos_transf_2;Glyco_tranf_2_2;Glyco_tranf_2_3;SpoIID
Amuc_1650	4.47129	1.36e-11	K01652:acetolactate synthase I/II/III large subunit [EC:2.2.1.6]	TPP_enzyme_C;TPP_enzyme_M;TPP_enzyme_N	PREVCOP_03609	-3.50003	0.0260463	#N/A	BT1;MFS_1
Amuc_1652	5.2642	5e-09	K01613:phosphatidylserine decarboxylase [EC:4.1.1.65]	PS_Dcarbxylase	PREVCOP_03611	-4.5174	0.000518311	#N/A	AAA_14;AAA_35;ATPase_2
Amuc_1653	4.14357	8.04e-06	K01783:ribulose-phosphate 3-epimerase [EC:5.1.3.1]	Ribul_P_3_epim	PREVCOP_03614	-3.93071	0.00123292	#N/A	DUF2263
Amuc_1654	4.73918	7.7e-15	K01869:leucyl-tRNA synthetase [EC:6.1.1.4]	Anticodon_1;tRNA-synt_1;tRNA-synt_1g;tRNA-synt_1_2	PREVCOP_03615	-3.70671	0.00841772	#N/A	#N/A
Amuc_1655	2.93725	0.00865881	#N/A	Phosphodiest;Sulfatase	PREVCOP_03616	-5.14014	0.00426111	#N/A	#N/A
Amuc_1656	4.07511	2.28e-07	#N/A	#N/A	PREVCOP_03617	-4.73342	0.000187714	K00343:NADH-quinone oxidoreductase subunit N [EC:1.6.5.3]	Proton_antipo_M
Amuc_1657	3.81312	2.3e-06	K13747:carboxynorspermidine decarboxylase [EC:4.1.1.-]	Orn_DAP_Arg_deC	PREVCOP_03618	-4.27898	0.000218254	K00342:NADH-quinone oxidoreductase subunit M [EC:1.6.5.3]	Proton_antipo_M
Amuc_1658	4.32053	6.85e-08	K01585:arginine decarboxylase [EC:4.1.1.19]	Orn_Arg_deC_N	PREVCOP_03619	-4.10623	0.000106367	K00341:NADH-quinone oxidoreductase subunit L [EC:1.6.5.3]	Proton_antipo_M;Proton_antipo_N
Amuc_1659	3.99287	0.0346174	#N/A	Phage_integrase	PREVCOP_03620	-5.00794	3.92651e-07	K00340:NADH-quinone oxidoreductase subunit K [EC:1.6.5.3]	Oxidored_q2
Amuc_1661	3.64577	2.18e-07	#N/A	#N/A	PREVCOP_03621	-4.60299	1.39854e-05	K00339:NADH-quinone oxidoreductase subunit J [EC:1.6.5.3]	Oxidored_q3
Amuc_1665	3.20438	0.0432275	#N/A	DDE_Tnp_IS1595;Zn_Tnp_IS1595	PREVCOP_03622	-4.06717	0.000100009	K00338:NADH-quinone oxidoreductase subunit I [EC:1.6.5.3]	Fer4;Fer4_10;Fer4_16;Fer4_17;Fer4_21;Fer4_7;Fer4_8;Fer4_9
Amuc_1667	3.95071	6.31e-05	#N/A	F5_F8_type_C;Glyco_hydro_2;Glyco_hydro_2_C;Glyco_hydro_2_N	PREVCOP_03623	-3.49324	0.00490155	K00337:NADH-quinone oxidoreductase subunit H [EC:1.6.5.3]	NADHdh
Amuc_1669	3.61076	1.86e-06	K12373:hexosaminidase [EC:3.2.1.52]	Glyco_hydro_20;Glyco_hydro_20b	PREVCOP_03624	-4.44208	4.31063e-05	K13378:NADH-quinone oxidoreductase subunit C/D [EC:1.6.5.3]	Complex1_30kDa;Complex1_49kDa;NiFeSe_Hases
Amuc_1670	4.39981	4.21e-08	#N/A	#N/A	PREVCOP_03625	-3.6577	0.000713502	K00331:NADH-quinone oxidoreductase subunit B [EC:1.6.5.3]	Oxidored_q6
Amuc_1671	4.10818	2.84e-07	K00850:6-phosphofructokinase 1 [EC:2.7.1.11]	PFK	PREVCOP_03626	-4.01422	4.54877e-05	K00330:NADH-quinone oxidoreductase subunit A [EC:1.6.5.3]	Oxidored_q4
Amuc_1672	4.82073	1.03e-06	#N/A	SASA	PREVCOP_03629	-4.11001	0.00286176	#N/A	dNK;Thymidylate_kin
Amuc_1673	4.66912	3e-09	#N/A	GntR;Peripla_BP_3	PREVCOP_03630	-4.58524	0.000257493	#N/A	AAA_18;dNK;Thymidylate_kin
Amuc_1675	4.39959	0.00192387	#N/A	Phage_integrase	PREVCOP_03631	-4.66534	2.7903e-05	#N/A	MFS_1;MFS_2
Amuc_1677	3.99152	5.29e-06	#N/A	ResIII	PREVCOP_03632	-5.49555	7.25226e-07	#N/A	#N/A
Amuc_1678	5.30913	1.54e-06	K02231:adenosylcobinamide kinase / adenosylcobinamide-phosphate guanylyltransferase [EC:2.7.1.156 2.7.7.62]	CobU	PREVCOP_03633	-5.44089	1.43293e-08	K01179:endoglucanase [EC:3.2.1.4]	Cellulase
Amuc_1679	3.39349	0.00601275	#N/A	AP_endonuc_2	PREVCOP_03634	-4.79916	8.09963e-06	#N/A	#N/A
Amuc_1681	4.51246	2.08e-05	K00768:nicotinate-nucleotide--dimethylbenzimidazole phosphoribosyltransferase [EC:2.4.2.21]	DBI_PRT	PREVCOP_03635	-5.77663	0.00021969	#N/A	#N/A
Amuc_1682	4.52192	5.03e-08	K02227:adenosylcobinamide-phosphate synthase [EC:6.3.1.10]	CobD_Cbib	PREVCOP_03636	-3.65955	0.00679075	#N/A	DUF772
Amuc_1683	4.8894	4.93e-08	#N/A	AAA_26;Aminotran_1_2;CbiA;GATase_3	PREVCOP_03638	-4.13306	0.00251317	#N/A	DUF4143
Amuc_1684	3.45069	4.9e-06	#N/A	OMP_b-brl_3;Plug;TonB_dep_Rec	PREVCOP_03639	-4.02293	0.000814797	#N/A	AAA_14
Amuc_1685	3.95127	6.56e-08	#N/A	SBP_bac_5	PREVCOP_03640	-5.39592	0.000679657	#N/A	Cellulase
Amuc_1686	4.15506	7.47e-12	K12308:beta-galactosidase [EC:3.2.1.23]	F5_F8_type_C;Glyco_hydro_35;Glyco_hydro_42	PREVCOP_03641	-4.22171	0.00113029	#N/A	Cellulase
Amuc_1687	3.2435	1.44e-05	#N/A	OMP_b-brl	PREVCOP_03642	-4.60217	3.30967e-08	K01179:endoglucanase [EC:3.2.1.4]	Cellulase
Amuc_1688	3.874	2.04e-06	#N/A	Amidohydro_1;Amidohydro_3	PREVCOP_03643	-4.52443	8.81178e-07	#N/A	#N/A
Amuc_1689	3.06214	3.96e-05	K00382:dihydrolipoamide dehydrogenase [EC:1.8.1.4]	FAD_binding_2;FAD_oxidored;GIDA;HI0933_like;K_oxygenase;NAD_binding_8;Pyr_redox;Pyr_redox_2;Pyr_redox_3;Pyr_redox_dim	PREVCOP_03644	-4.53351	2.35822e-08	#N/A	#N/A
Amuc_1690	4.19651	8.33e-07	#N/A	NTase_sub_bind	PREVCOP_03645	-4.53795	5.28086e-07	#N/A	SusD-like_3;SusD_RagB
Amuc_1691	4.8904	7.19e-09	#N/A	NTP_transf_2	PREVCOP_03646	-4.43976	1.12008e-06	#N/A	CarbopepD_reg_2;CarboxypepD_reg;Plug;TonB_dep_Rec
Amuc_1692	4.07808	2.09e-07	K00658:2-oxoglutarate dehydrogenase E2 component (dihydrolipoamide succinyltransferase) [EC:2.3.1.61]	2-oxoacid_dh;Biotin_lipoyl	PREVCOP_03647	-5.06566	4.09512e-06	#N/A	BcrAD_BadFG
Amuc_1693	3.37752	4.69e-07	K00164:2-oxoglutarate dehydrogenase E1 component [EC:1.2.4.2]	2-oxogl_dehyd_N;E1_dh;OxoGdeHyase_C;Transket_pyr	PREVCOP_03648	-3.693	0.0015739	#N/A	MS_channel
Amuc_1696	5.69897	1.34e-11	#N/A	YkuD	PREVCOP_03649	-3.78032	0.0237077	K01627:2-dehydro-3-deoxyphosphooctonate aldolase (KDO 8-P synthase) [EC:2.5.1.55]	DAHP_synth_1
Amuc_1697	5.37092	3.86e-13	#N/A	LMWPc	PREVCOP_03650	-3.73278	0.000972377	#N/A	CBS;SIS
Amuc_1698	3.97867	4.97e-08	#N/A	#N/A	PREVCOP_03651	-4.38028	0.000271003	K06131:cardiolipin synthase [EC:2.7.8.-]	PLDc;PLDc_2
Amuc_1700	3.68881	9.03e-06	K06001:tryptophan synthase beta chain [EC:4.2.1.20]	PALP	PREVCOP_03653	-6.615	6.74015e-09	#N/A	GerE;Hemerythrin
Amuc_1701	4.16113	8.1e-05	#N/A	Fe_dep_repress;HTH_27;HTH_34;MarR;MarR_2	PREVCOP_03659	-3.76876	0.0450971	#N/A	CAT
Amuc_1703	2.75963	7.99e-05	K02217:ferritin [EC:1.16.3.1]	Ferritin	PREVCOP_03675	-9.15534	1.9955e-07	#N/A	#N/A
Amuc_1704	4.1289	9.49e-10	#N/A	#N/A	PREVCOP_03679	-7.39767	0.00110235	#N/A	DUF86
Amuc_1705	3.17105	0.000374196	#N/A	Ribonuc_L-PSP;YjgF_endoribonc	PREVCOP_03680	-4.76892	0.000578301	#N/A	NTP_transf_2
Amuc_1706	4.30173	2.22e-05	#N/A	DUF218	PREVCOP_03682	-7.4898	0.000276837	#N/A	MFS_1
Amuc_1707	3.30907	0.00172209	#N/A	DUF229;Metalloenzyme;Phosphodiest;Sulfatase	PREVCOP_03683	-5.56949	1.37764e-07	#N/A	FeoA;FeoB_C;FeoB_N;Gate;MMR_HSR1
Amuc_1710	3.93371	1.53e-05	K03654:ATP-dependent DNA helicase RecQ [EC:3.6.4.12]	DEAD;Helicase_C;HRDC;RecQ_Zn_bind;RQC	PREVCOP_03684	-5.09976	0.000840625	#N/A	#N/A
Amuc_1712	4.40482	7.46e-12	K01902:succinyl-CoA synthetase alpha subunit [EC:6.2.1.5]	CoA_binding;CoA_binding_2;Ligase_CoA;Succ_CoA_lig	PREVCOP_03685	-4.73833	0.000745616	#N/A	#N/A
Amuc_1713	4.51751	1.79e-09	K01903:succinyl-CoA synthetase beta subunit [EC:6.2.1.5]	ATP-grasp_2;ATP-grasp_5;Ligase_CoA	PREVCOP_03686	-4.87079	1.06019e-05	K03070:preprotein translocase subunit SecA	Helicase_C;SEC-C;SecA_DEAD;SecA_PP_bind;SecA_SW
Amuc_1714	4.86385	8.85e-12	K00013:histidinol dehydrogenase [EC:1.1.1.23]	Histidinol_dh	PREVCOP_03687	-3.65742	0.026377	#N/A	#N/A
Amuc_1715	6.38641	2.21e-06	#N/A	#N/A	PREVCOP_03688	-3.88352	0.0133169	#N/A	DUF4105
Amuc_1716	5.18915	3.01e-08	#N/A	TPR_1;TPR_10;TPR_12;TPR_14;TPR_19;TPR_2;TPR_7;TPR_8	PREVCOP_03689	-4.14755	0.000120793	#N/A	#N/A
Amuc_1717	4.53568	1.05e-11	#N/A	TPR_12;TPR_19;TPR_2;TPR_7	PREVCOP_03690	-4.17096	0.000157451	#N/A	LptC;OstA_2
Amuc_1718	3.75618	6.78e-06	#N/A	#N/A	PREVCOP_03691	-3.87796	0.000457354	#N/A	CBS;CorC_HlyC;DUF21
Amuc_1719	3.75449	0.00229816	K03601:exodeoxyribonuclease VII large subunit [EC:3.1.11.6]	Exonuc_VII_L;tRNA_anti-codon;tRNA_anti_2	PREVCOP_03692	-4.8676	6.37091e-06	#N/A	Rotamase_2;Rotamase_3;SurA_N_2;SurA_N_3
Amuc_1720	4.15293	9.63e-07	K05939:acyl-[acyl-carrier-protein]-phospholipid O-acyltransferase / long-chain-fatty-acid--[acyl-carrier-protein] ligase [EC:2.3.1.40 6.2.1.20]	AMP-binding;AMP-binding_C	PREVCOP_03693	-3.97016	0.00283502	#N/A	#N/A
Amuc_1722	5.24587	4.67e-07	#N/A	Autotransporter	PREVCOP_03694	-4.04056	0.0397285	#N/A	AAA_31;CbiA;GNVR;ParA;Wzz
Amuc_1723	4.52784	4.95e-09	#N/A	Autotransporter;PATR	PREVCOP_03695	-4.11806	8.5164e-06	K00973:glucose-1-phosphate thymidylyltransferase [EC:2.7.7.24]	NTP_transferase;NTP_transf_3
Amuc_1725	3.86559	2.73e-05	#N/A	Acyl-ACP_TE	PREVCOP_03696	-4.62148	7.41177e-06	#N/A	#N/A
Amuc_1726	3.75469	1.45e-09	#N/A	3Beta_HSD;Epimerase;GDP_Man_Dehyd;NAD_binding_4;Polysacc_synt_2;RmlD_sub_bind	PREVCOP_03697	-4.22739	0.000545802	#N/A	#N/A
Amuc_1727	3.07969	0.00435417	#N/A	HATPase_c;HisKA	PREVCOP_03698	-4.68366	0.000183195	#N/A	ZapA
Amuc_1730	3.94272	2.07e-06	K01698:porphobilinogen synthase [EC:4.2.1.24]	ALAD	PREVCOP_03699	-4.40951	0.00794382	#N/A	DUF3552;HD;HDOD;KH_1
Amuc_1731	3.35738	1.26e-06	#N/A	#N/A	PREVCOP_03700	-6.94631	0.0111937	#N/A	ATP_bind_3
Amuc_1732	4.52352	6.4e-10	K01868:threonyl-tRNA synthetase [EC:6.1.1.3]	HGTP_anticodon;tRNA-synt_2b;tRNA_SAD	PREVCOP_03703	-3.80088	0.0198051	K00041:tagaturonate reductase [EC:1.1.1.58]	Mannitol_dh;Mannitol_dh_C
Amuc_1733	4.32322	9.07e-10	#N/A	IF3_C;IF3_N	PREVCOP_03704	-3.96448	0.0165587	#N/A	K_trans
Amuc_1737	3.9585	1.36e-06	K00099:1-deoxy-D-xylulose-5-phosphate reductoisomerase [EC:1.1.1.267]	DXPR_C;DXP_redisom_C;DXP_reductoisom	PREVCOP_03706	-4.46752	0.0144565	#N/A	PDDEXK_2
Amuc_1738	3.64294	1.76e-05	K00954:pantetheine-phosphate adenylyltransferase [EC:2.7.7.3]	Citrate_ly_lig;CTP_transf_like	PREVCOP_03707	-5.41772	1.20552e-05	#N/A	#N/A
Amuc_1739	4.82134	2.15e-08	#N/A	RF-1	PREVCOP_03708	-4.219	0.0109943	#N/A	DUF45
Amuc_1740	4.54499	0.00219703	#N/A	#N/A	PREVCOP_03709	-3.99515	0.00750621	#N/A	#N/A
Amuc_1741	3.53445	0.000145431	K00963:UTP--glucose-1-phosphate uridylyltransferase [EC:2.7.7.9]	UDPGP	PREVCOP_03710	-4.00335	0.00112304	#N/A	SHOCT
Amuc_1743	3.31649	0.000150867	#N/A	#N/A	PREVCOP_03711	-4.39482	0.000657109	#N/A	#N/A
Amuc_1744	4.45397	2e-07	#N/A	TPR_14;TPR_16;TPR_2;TPR_6	PREVCOP_03712	-4.81932	1.49824e-05	#N/A	#N/A
Amuc_1745	3.91279	0.00271828	#N/A	#N/A	PREVCOP_03713	-4.67478	3.56073e-06	#N/A	#N/A
Amuc_1746	4.18222	5.81e-09	#N/A	LicD	PREVCOP_03714	-4.23569	0.00154287	#N/A	#N/A
Amuc_1747	4.67721	3.21e-11	K00968:choline-phosphate cytidylyltransferase [EC:2.7.7.15]	CTP_transf_like;GFO_IDH_MocA	PREVCOP_03720	-3.75642	0.010209	#N/A	Glycos_transf_2;Glyco_tranf_2_3
Amuc_1748	3.91408	0.000278568	#N/A	F420_oxidored;NAD_Gly3P_dh_N;Octopine_DH	PREVCOP_03721	-3.641	0.00779237	K01586:diaminopimelate decarboxylase [EC:4.1.1.20]	Ala_racemase_N;Orn_Arg_deC_N;Orn_DAP_Arg_deC
Amuc_1749	4.53434	3.76e-06	#N/A	Aminotran_1_2;NTP_transferase;NTP_transf_3	PREVCOP_03723	-3.86702	0.00201211	K09812:cell division transport system ATP-binding protein	AAA_21;ABC_tran;SMC_N
Amuc_1750	4.86711	5.71e-07	#N/A	LicD	PREVCOP_03724	-3.61331	0.000522888	K11755:phosphoribosyl-ATP pyrophosphohydrolase / phosphoribosyl-AMP cyclohydrolase [EC:3.6.1.31 3.5.4.19]	PRA-CH;PRA-PH
Amuc_1753	4.5747	5.36e-08	#N/A	SufE	PREVCOP_03725	-3.95883	0.000186662	K02500:cyclase [EC:4.1.3.-]	Dus;G3P_antiterm;His_biosynth;NMO;TMP-TENI
Amuc_1754	4.52108	5.95e-10	K00611:ornithine carbamoyltransferase [EC:2.1.3.3]	OTCace;OTCace_N	PREVCOP_03726	-4.36414	8.2483e-05	K01814:phosphoribosylformimino-5-aminoimidazole carboxamide ribotide isomerase [EC:5.3.1.16]	DHO_dh;FMN_dh;His_biosynth;IMPDH
Amuc_1755	3.36579	9.01e-07	#N/A	DUF4976;Phosphodiest;Sulfatase	PREVCOP_03727	-4.48497	0.000139889	K02501:glutamine amidotransferase [EC:2.4.2.-]	GATase;GATase_3;SNO
Amuc_1756	4.3327	2.95e-12	K08483:phosphotransferase system, enzyme I, PtsI [EC:2.7.3.9]	PEP-utilisers_N;PEP-utilizers;PEP-utilizers_C	PREVCOP_03729	-3.61517	0.0389453	#N/A	FHA
Amuc_1757	3.28415	3.74e-07	#N/A	PTS-HPr	PREVCOP_03730	-3.84216	0.000800499	#N/A	#N/A
Amuc_1758	3.92914	0.00479828	#N/A	Hpr_kinase_C;Hpr_kinase_N	PREVCOP_03731	-3.77578	0.0449023	K01790:dTDP-4-dehydrorhamnose 3,5-epimerase [EC:5.1.3.13]	dTDP_sugar_isom
Amuc_1760	4.03416	0.000125345	#N/A	AAA_21;AAA_29;ABC_tran	PREVCOP_03732	-3.89202	0.0148342	#N/A	DUF4738
Amuc_1761	4.26863	5e-06	K01934:5-formyltetrahydrofolate cyclo-ligase [EC:6.3.3.2]	5-FTHF_cyc-lig	PREVCOP_03733	-5.03619	2.21293e-05	K01572:oxaloacetate decarboxylase, beta subunit [EC:4.1.1.3]	OAD_beta
Amuc_1762	4.11712	6.36e-08	#N/A	Dynamin_N;MMR_HSR1;RsgA_GTPase	PREVCOP_03734	-5.08073	5.11014e-05	#N/A	Biotin_lipoyl;Biotin_lipoyl_2;HlyD_3;HlyD_D23;RnfC_N
Amuc_1763	3.57677	7.54e-06	#N/A	Ala_racemase_N	PREVCOP_03735	-4.26477	3.16397e-05	#N/A	OAD_gamma
Amuc_1764	3.15973	0.00347271	#N/A	DUF179	PREVCOP_03736	-3.54657	0.0233296	#N/A	Asp-Al_Ex;TrkA_C
Amuc_1765	4.21152	1.99e-06	#N/A	YkuD	PREVCOP_03737	-4.37304	0.0195001	#N/A	#N/A
Amuc_1766	3.87704	1.7e-08	#N/A	Cellulose_synt;Glycos_transf_2;Glyco_tranf_2_3;Glyco_transf_21;Glyco_trans_2_3	PREVCOP_03739	-4.22049	0.000526254	#N/A	AAA;AAA_22;AAA_25;ATPase;ChlI;DnaB_C;Lon_C
Amuc_1767	4.15414	1.67e-09	#N/A	#N/A	PREVCOP_03740	-3.96373	0.00772334	K06920:7-cyano-7-deazaguanine synthase [EC:6.3.4.20]	ATP_bind_3;QueC
Amuc_1768	4.37749	9.72e-07	#N/A	DUF525	PREVCOP_03741	-3.81678	0.00593219	#N/A	AhpC-TSA;DUF4369;GSHPx;Redoxin;SCO1-SenC;Thioredoxin;Thioredoxin_2;Thioredoxin_8
Amuc_1769	3.63843	2.07e-08	#N/A	Helicase_C;SNF2_N	PREVCOP_03742	-4.28264	0.00125112	#N/A	Bac_DNA_binding
Amuc_1770	4.36625	6.92e-09	#N/A	AsnC_trans_reg	PREVCOP_03743	-4.47465	0.00028375	#N/A	Bac_DNA_binding
Amuc_1771	4.10784	4.97e-07	#N/A	Aminotran_1_2;Aminotran_5;Cys_Met_Meta_PP;DegT_DnrJ_EryC1	PREVCOP_03744	-4.45964	0.0029629	#N/A	Radical_SAM;UPF0004
Amuc_1772	5.08392	0.0015466	#N/A	Abi	PREVCOP_03745	-5.1438	4.49593e-07	K03110:fused signal recognition particle receptor	AAA_30;ArgK;SRP54;SRP54_N
Amuc_1773	4.68089	0.0089436	#N/A	DUF218	PREVCOP_03746	-3.98977	0.0373	#N/A	#N/A
Amuc_1774	4.69535	4.03e-12	K01880:glycyl-tRNA synthetase [EC:6.1.1.14]	HGTP_anticodon;tRNA-synt_2b	PREVCOP_03752	-4.67849	0.000806699	#N/A	HTH_18;HTH_AraC
Amuc_1776	3.35816	1.29e-06	#N/A	BatD;TPR_1;TPR_2	PREVCOP_03753	-4.07279	0.00361307	#N/A	Acetyltransf_1;Acetyltransf_3;Acetyltransf_4;Acetyltransf_8
Amuc_1777	3.74207	8.55e-08	#N/A	VWA_2	PREVCOP_03754	-3.90644	0.0255096	#N/A	#N/A
Amuc_1779	3.57441	0.00011737	#N/A	DUF4381	PREVCOP_03755	-3.87925	0.035819	#N/A	DNA_pol3_alpha
Amuc_1780	4.21542	1.3e-08	#N/A	DUF58;VWA_2	PREVCOP_03757	-4.06136	0.0258924	K12574:ribonuclease J [EC:3.1.-.-]	Lactamase_B_2
Amuc_1782	4.4591	2.93e-08	K02433:aspartyl-tRNA(Asn)/glutamyl-tRNA(Gln) amidotransferase subunit A [EC:6.3.5.6 6.3.5.7]	Amidase	PREVCOP_03764	-4.42274	0.000202618	#N/A	#N/A
Amuc_1783	4.26711	3.22e-06	K02435:aspartyl-tRNA(Asn)/glutamyl-tRNA(Gln) amidotransferase subunit C [EC:6.3.5.6 6.3.5.7]	Glu-tRNAGln	PREVCOP_03767	-3.81131	0.00846391	#N/A	HAD_2;Hydrolase;Hydrolase_like
Amuc_1784	3.55765	0.000665695	#N/A	#N/A	PREVCOP_03768	-3.98387	0.00493016	#N/A	DUF1653
Amuc_1785	4.69061	1.08e-08	#N/A	#N/A	PREVCOP_03769	-5.22841	0.00500426	#N/A	#N/A
Amuc_1786	3.533	5.97e-06	#N/A	#N/A	PREVCOP_03770	-4.11487	0.0336212	#N/A	#N/A
Amuc_1787	4.35474	6.31e-10	#N/A	#N/A	PREVCOP_03772	-6.29086	8.54733e-05	#N/A	Lipocalin_4
Amuc_1788	3.84803	8.97e-08	#N/A	FGE-sulfatase	PREVCOP_03775	-3.9593	0.000113458	#N/A	DEAD;Helicase_C;ResIII
Amuc_1789	3.6131	0.000263285	#N/A	#N/A	PREVCOP_03777	-7.22941	0.00321161	#N/A	HNH
Amuc_1790	6.0943	3.75e-11	#N/A	PDZ;PDZ_2;Tricorn_PDZ;Trypsin_2	PREVCOP_03780	-4.1884	4.51688e-05	#N/A	Eco57I;ResIII
Amuc_1791	5.24978	1.72e-08	#N/A	Trypsin;Trypsin_2	PREVCOP_03782	-4.39877	0.00415797	#N/A	WYL
Amuc_1792	4.50853	0.000989193	#N/A	#N/A	PREVCOP_03787	-4.23519	0.000815177	#N/A	LRR_5
Amuc_1793	4.15064	0.000191337	#N/A	Acyl_transf_3	PREVCOP_03788	-4.44642	3.9226e-05	#N/A	#N/A
Amuc_1794	3.70036	9.26e-07	#N/A	Peptidase_S24	PREVCOP_03789	-4.38336	0.000172038	#N/A	LRR_5;LRR_8
Amuc_1797	3.50031	0.00107762	#N/A	DUF3737	PREVCOP_03790	-4.66329	3.56876e-05	#N/A	#N/A
Amuc_1798	4.0866	9.62e-06	K14155:cystathione beta-lyase [EC:4.4.1.8]	Aminotran_1_2	PREVCOP_03791	-4.4484	0.00101571	#N/A	Glug
Amuc_1799	3.47414	9.71e-05	#N/A	DUF362	PREVCOP_03792	-4.76342	0.000136162	#N/A	DUF1653
Amuc_1800	4.42358	1.11e-05	#N/A	Aldo_ket_red	PREVCOP_03793	-4.70633	0.00112324	#N/A	#N/A
Amuc_1801	4.14629	8.22e-07	#N/A	Abhydrolase_1;Abhydrolase_6;AXE1;DLH;Peptidase_S15;Peptidase_S9	PREVCOP_03797	-5.47541	0.00253262	#N/A	#N/A
Amuc_1802	3.8407	5.05e-06	#N/A	Aldo_ket_red	PREVCOP_03798	-4.5276	0.00227168	#N/A	AbiEii
Amuc_1803	4.18891	5.33e-07	#N/A	Metallophos;Metallophos_2	PREVCOP_03821	-4.9357	0.00108891	#N/A	Aldo_ket_red
Amuc_1804	3.47887	0.000205726	#N/A	Flavodoxin_3;Flavodoxin_4;FMN_red	PREVCOP_03822	-5.8376	1.25099e-06	#N/A	DUF3791
Amuc_1806	4.58691	0.00372218	K01607:4-carboxymuconolactone decarboxylase [EC:4.1.1.44]	CMD;Cupin_2	PREVCOP_03823	-5.29347	3.17781e-08	#N/A	DUF3990
Amuc_1807	3.71179	0.000102099	#N/A	Aldo_ket_red	PREVCOP_03825	-5.12453	1.07249e-06	#N/A	DUF3791
Amuc_1808	4.0258	6.93e-08	#N/A	Amidohydro_2	PREVCOP_03827	-4.33546	0.0180682	#N/A	DNA_alkylation
Amuc_1809	4.70953	5.47e-06	#N/A	Flavodoxin_2;FMN_red	PREVCOP_03828	-3.93341	0.0157873	#N/A	Putative_PNPOx;Pyridox_ox_2
Amuc_1811	4.30726	4.02e-06	#N/A	DUF386	PREVCOP_03829	-5.12595	2.46479e-07	K03581:exodeoxyribonuclease V alpha subunit [EC:3.1.11.5]	AAA_11;AAA_19;AAA_30;Helicase_RecD;HHH_4;HHH_5;UvrD_C_2;Viral_helicase1
Amuc_1815	5.10498	3.04e-09	#N/A	Glyco_hydro_20;Glyco_hydro_20b	PREVCOP_03830	-3.85731	0.00656365	#N/A	DUF1653;UPF0227
Amuc_1816	3.46968	0.00128091	K02549:O-succinylbenzoate synthase [EC:4.2.1.113]	#N/A	PREVCOP_03831	-4.47867	2.7383e-05	K03655:ATP-dependent DNA helicase RecG [EC:3.6.4.12]	AlbA_2;HATPase_c_4
Amuc_1818	4.51308	2.67e-08	#N/A	Cons_hypoth95;FtsJ;Methyltransf_15;Methyltransf_25;Methyltransf_31;Methyltrans_SAM;Methyltr_RsmB-F;Met_10;MTS;PrmA	PREVCOP_03835	-4.47828	0.00348759	#N/A	DDE_Tnp_IS66
Amuc_1819	4.0725	3.42e-05	#N/A	#N/A	PREVCOP_03841	-4.87919	0.0138865	#N/A	#N/A
Amuc_1821	4.08161	0.00364715	#N/A	Cons_hypoth95;Methyltransf_25;Methyltransf_31;Methyltrans_SAM;MTS;PrmA	PREVCOP_03843	-4.02648	0.00115284	#N/A	AAA_21;AAA_29;ABC_tran;ABC_tran_CTD;ABC_tran_Xtn;MMR_HSR1;SMC_N
Amuc_1822	3.5187	5.04e-06	K02564:glucosamine-6-phosphate deaminase [EC:3.5.99.6]	Glucosamine_iso	PREVCOP_03844	-4.3746	0.0019492	#N/A	#N/A
Amuc_1825	4.04063	0.0112074	#N/A	FtsJ;S4	PREVCOP_03845	-3.95594	0.00198681	#N/A	Dynamin_N;FeoB_N;MMR_HSR1;RsgA_GTPase
Amuc_1826	4.29547	6.91e-06	#N/A	DUF2062	PREVCOP_03846	-3.66812	0.000225825	#N/A	GFO_IDH_MocA;GFO_IDH_MocA_C
Amuc_1829	4.16116	2.17e-08	#N/A	Aldolase_II	PREVCOP_03847	-3.91413	0.00551251	#N/A	DUF4421
Amuc_1830	4.02291	5.79e-09	K00879:L-fuculokinase [EC:2.7.1.51]	FGGY_C;FGGY_N	PREVCOP_03848	-3.97672	0.0037349	#N/A	#N/A
Amuc_1831	3.44904	0.000208613	#N/A	23S_rRNA_IVP	PREVCOP_03849	-4.03742	0.00510135	#N/A	DUF1460
Amuc_1832	3.71816	2.27e-08	K01818:L-fucose isomerase [EC:5.3.1.25]	Fucose_iso_C;Fucose_iso_N1;Fucose_iso_N2	PREVCOP_03850	-3.96563	0.00171386	#N/A	#N/A
Amuc_1833	4.29835	7.83e-10	#N/A	MFS_1	PREVCOP_03851	-4.0388	0.000283363	#N/A	TPR_17
Amuc_1834	3.04529	0.012607	#N/A	#N/A	PREVCOP_03852	-4.16196	2.42814e-05	#N/A	AAA_15;AAA_21;AAA_23;SMC_N
Amuc_1835	5.18382	2.66e-12	K01186:sialidase-1 [EC:3.2.1.18]	BNR;BNR_2;BNR_3;BNR_assoc_N	PREVCOP_03853	-3.89394	0.00181155	#N/A	DUF4835
Amuc_1836	3.80067	0.00300523	#N/A	Sigma70_ECF;Sigma70_r2;Sigma70_r4;Sigma70_r4_2	PREVCOP_03854	-3.82103	0.00887524	K13038:phosphopantothenoylcysteine decarboxylase / phosphopantothenate--cysteine ligase [EC:4.1.1.36 6.3.2.5]	DFP;Flavoprotein
Amuc_1838	2.93342	0.00516778	#N/A	Trns_repr_metal	PREVCOP_03855	-4.5845	7.83301e-05	K02342:DNA polymerase III subunit epsilon [EC:2.7.7.7]	RNase_H_2;RNase_T
Amuc_1840	3.53565	7.95e-05	K03147:thiamine biosynthesis protein ThiC	ThiC-associated;ThiC_Rad_SAM	PREVCOP_03856	-4.4071	9.10535e-05	K02338:DNA polymerase III subunit beta [EC:2.7.7.7]	DNA_pol3_beta;DNA_pol3_beta_2;DNA_pol3_beta_3
Amuc_1841	3.80731	9.89e-10	#N/A	Thioredoxin_2;Thioredoxin_7	PREVCOP_03857	-4.3589	0.000538924	#N/A	DUF3127
Amuc_1842	4.70619	1.38e-11	#N/A	Sigma70_r2;Sigma70_r4;Sigma70_r4_2	PREVCOP_03858	-3.72092	0.0263416	#N/A	LacY_symp;MFS_1;MFS_1_like;Sugar_tr
Amuc_1843	4.08155	1.95e-06	#N/A	#N/A	PREVCOP_03859	-3.79303	0.0420615	K03426:NAD+ diphosphatase [EC:3.6.1.22]	NUDIX;zf-NADH-PPase
Amuc_1847	4.19845	1.91e-05	K01129:dGTPase [EC:3.1.5.1]	HD;HD_assoc	PREVCOP_03860	-3.44803	0.00782297	K01119:2',3'-cyclic-nucleotide 2'-phosphodiesterase [EC:3.1.4.16]	5_nucleotid_C;Metallophos
Amuc_1850	3.54666	1.34e-07	K01775:alanine racemase [EC:5.1.1.1]	Ala_racemase_C;Ala_racemase_N	PREVCOP_03861	-4.74788	0.00620327	#N/A	DnaJ;DnaJ_C
Amuc_1851	4.40134	7.48e-06	#N/A	ABC_tran;oligo_HPY	PREVCOP_03862	-3.96144	0.000375158	#N/A	#N/A
Amuc_1852	3.9087	4.16e-05	#N/A	ABC_tran;oligo_HPY;SMC_N	PREVCOP_03863	-4.21015	8.77426e-05	#N/A	Glyco_hydro_25
Amuc_1853	4.67169	1.29e-11	K13893:microcin C transport system substrate-binding protein	SBP_bac_5	PREVCOP_03865	-3.98165	0.00820257	#N/A	Na_H_antiporter
Amuc_1854	5.11401	1.97e-10	K13895:microcin C transport system permease protein	BPD_transp_1	PREVCOP_03866	-4.22861	3.23121e-05	K01685:altronate hydrolase [EC:4.2.1.7]	GD_AH_C;SAF
Amuc_1855	4.25159	1.77e-05	K13894:microcin C transport system permease protein	BPD_transp_1	PREVCOP_03868	-3.72748	0.000458322	K00874:2-dehydro-3-deoxygluconokinase [EC:2.7.1.45]	PfkB
Amuc_1856	4.58607	2.86e-07	#N/A	Metallophos;Metallophos_2	PREVCOP_03869	-3.45389	0.0139377	K01625:2-dehydro-3-deoxyphosphogluconate aldolase / 4-hydroxy-2-oxoglutarate aldolase [EC:4.1.2.14 4.1.3.16]	Aldolase
Amuc_1857	3.45501	0.00209898	#N/A	#N/A	PREVCOP_03870	-3.41916	0.00469329	#N/A	DUF5112;DUF5113;HATPase_c;TPR_12;TPR_19
Amuc_1858	3.77259	7.04e-06	#N/A	DUF2075	PREVCOP_03873	-5.18224	0.0035317	#N/A	#N/A
Amuc_1859	4.37939	6.12e-06	K00077:2-dehydropantoate 2-reductase [EC:1.1.1.169]	ApbA;ApbA_C	PREVCOP_03874	-4.90333	0.00892501	#N/A	#N/A
Amuc_1860	4.60135	1.52e-09	K01938:formate--tetrahydrofolate ligase [EC:6.3.4.3]	FTHFS	PREVCOP_03881	-4.47941	4.73227e-05	#N/A	HIRAN
Amuc_1861	3.92545	0.0023466	#N/A	DUF1287	PREVCOP_03886	-4.7673	1.7652e-05	#N/A	AAA-ATPase_like;PDDEXK_9
Amuc_1862	3.48665	0.00435158	K01945:phosphoribosylamine--glycine ligase [EC:6.3.4.13]	GARS_A;GARS_C;GARS_N	PREVCOP_03888	-5.72958	4.1708e-08	#N/A	OEP
Amuc_1863	3.73137	5.17e-05	K03111:single-strand DNA-binding protein	SSB	PREVCOP_03889	-5.6319	4.85271e-06	#N/A	ACR_tran
Amuc_1864	4.49815	3.67e-09	#N/A	#N/A	PREVCOP_03890	-4.90357	1.14194e-06	#N/A	Biotin_lipoyl;Biotin_lipoyl_2;HlyD_3;HlyD_D23;Peptidase_M23
Amuc_1866	3.72029	2.31e-06	#N/A	ExbD	PREVCOP_03891	-4.81074	8.61966e-06	#N/A	#N/A
Amuc_1867	3.73012	1.93e-06	#N/A	Pep_deformylase	PREVCOP_03892	-4.47089	2.70534e-05	#N/A	DsbC;DsbD;Thioredoxin_2;Thioredoxin_7
Amuc_1868	3.25064	1.14e-05	K07405:alpha-amylase [EC:3.2.1.1]	Glyco_hydro_57	PREVCOP_03897	-4.14266	0.00162664	#N/A	Methyltransf_11;Methyltransf_23;Methyltransf_25;Methyltransf_31;MTS;PrmA;Ubie_methyltran
Amuc_1869	3.14198	8.87e-05	#N/A	Glycos_transf_1;Glyco_transf_4;Glyco_transf_5;Glyco_trans_1_4;Glyco_trans_4_4	PREVCOP_03898	-3.90136	0.00100577	#N/A	Glyco_hydro_25
Amuc_1870	4.72521	2.12e-14	K01187:alpha-glucosidase [EC:3.2.1.20]	DUF4968;DUF5110;Gal_mutarotas_2;Glyco_hydro_31	PREVCOP_03900	-4.66085	0.000840985	#N/A	#N/A
Amuc_1871	4.176	3.19e-06	K02552:menaquinone-specific isochorismate synthase [EC:5.4.4.2]	Chorismate_bind	PREVCOP_03901	-4.82937	6.07262e-05	#N/A	Acyltransferase
Amuc_1872	4.53113	3.16e-08	#N/A	NrfD	PREVCOP_03902	-4.79113	2.1401e-08	#N/A	fn3
Amuc_1873	4.5225	6.3e-06	#N/A	DUF3341	PREVCOP_03903	-5.00978	7.25207e-06	#N/A	#N/A
Amuc_1874	4.78309	9.34e-08	#N/A	Cytochrome_CBB3;Cytochrom_C	PREVCOP_03904	-4.47124	4.11181e-06	#N/A	DUF3362;Radical_SAM;Radical_SAM_N
Amuc_1875	3.7672	0.000618192	#N/A	#N/A	PREVCOP_03905	-5.04285	0.00337654	#N/A	#N/A
Amuc_1876	3.67694	1.91e-05	#N/A	Cytochrome_CBB3;Cytochrom_C	PREVCOP_03906	-4.20588	0.000270037	K00817:histidinol-phosphate aminotransferase [EC:2.6.1.9]	Alliinase_C;Aminotran_1_2;Cys_Met_Meta_PP
Amuc_1877	3.52245	0.00525045	#N/A	#N/A	PREVCOP_03907	-3.61659	0.00029786	K00013:histidinol dehydrogenase [EC:1.1.1.23]	Histidinol_dh
Amuc_1879	5.22529	3.34e-07	#N/A	Acyl_transf_3	PREVCOP_03908	-3.73562	0.0239384	K00765:ATP phosphoribosyltransferase [EC:2.4.2.17]	HisG;HisG_C
Amuc_1880	3.79269	3.59e-05	K00031:isocitrate dehydrogenase [EC:1.1.1.42]	Iso_dh	PREVCOP_03909	-3.91678	0.0178075	#N/A	SLT
Amuc_1881	4.32652	8.82e-06	#N/A	DUF4230	PREVCOP_03910	-4.24377	0.000322905	#N/A	KilA-N
Amuc_1883	5.19699	6.24e-09	#N/A	Beta-Casp;Lactamase_B;Lactamase_B_2;Lactamase_B_3;Lactamase_B_6;RMMBL	PREVCOP_03913	-5.09243	1.08665e-05	#N/A	Rhodanese
Amuc_1884	5.67331	7.05e-10	K00943:dTMP kinase [EC:2.7.4.9]	AAA_28;AAA_33;Thymidylate_kin	PREVCOP_03914	-5.40178	1.38877e-06	#N/A	PepSY_like
Amuc_1885	3.74921	0.000442058	K06920:7-cyano-7-deazaguanine synthase [EC:6.3.4.20]	Asn_synthase;QueC	PREVCOP_03915	-4.57856	0.00325137	#N/A	#N/A
Amuc_1886	4.15101	6.7e-07	K09457:7-cyano-7-deazaguanine reductase [EC:1.7.1.13]	QueF	PREVCOP_03917	-3.79609	0.000594834	#N/A	FKBP_C
Amuc_1887	3.66703	7.02e-05	#N/A	MS_channel	PREVCOP_03918	-3.44026	0.0404111	K01736:chorismate synthase [EC:4.2.3.5]	Chorismate_synt
Amuc_1888	3.82696	2.42e-06	K01885:glutamyl-tRNA synthetase [EC:6.1.1.17]	tRNA-synt_1c	PREVCOP_03920	-3.47007	0.0165809	K10773:endonuclease III [EC:4.2.99.18]	HHH;HhH-GPD
Amuc_1889	4.25578	8.51e-08	K03118:sec-independent protein translocase protein TatC	TatC	PREVCOP_03921	-3.90689	0.00548937	#N/A	OmpH
Amuc_1890	4.49187	7.23e-09	K06153:undecaprenyl-diphosphatase [EC:3.6.1.27]	BacA	PREVCOP_03922	-4.9471	3.49675e-05	#N/A	#N/A
Amuc_1891	3.93724	0.00102594	#N/A	#N/A	PREVCOP_03923	-4.45715	0.000943506	K01270:dipeptidase D [EC:3.4.13.-]	Peptidase_M20
Amuc_1892	4.00376	3.99e-10	#N/A	#N/A	PREVCOP_03924	-5.07997	2.01953e-06	#N/A	#N/A
Amuc_1893	4.57861	2.79e-07	#N/A	CxxCxxCC	PREVCOP_03925	-4.41203	8.73816e-05	#N/A	Sigma70_ECF;Sigma70_r2;Sigma70_r4_2
Amuc_1894	4.08292	0.000140261	K00800:3-phosphoshikimate 1-carboxyvinyltransferase [EC:2.5.1.19]	EPSP_synthase	PREVCOP_03926	-4.98006	5.94153e-06	K04079:molecular chaperone HtpG	HATPase_c;HATPase_c_3;HSP90
Amuc_1895	5.10852	8.2e-09	K00790:UDP-N-acetylglucosamine 1-carboxyvinyltransferase [EC:2.5.1.7]	EPSP_synthase	PREVCOP_03927	-4.06514	0.0068279	K01752:L-serine dehydratase [EC:4.3.1.17]	SDH_alpha;SDH_beta
Amuc_1896	3.44874	1.36e-05	#N/A	Bac_DNA_binding	PREVCOP_03931	-4.12147	0.00206609	#N/A	Band_7
Amuc_1897	3.57745	4.47e-06	K01736:chorismate synthase [EC:4.2.3.5]	Chorismate_synt	PREVCOP_03932	-3.90072	0.00244836	#N/A	NfeD
Amuc_1898	4.07681	2.08e-06	#N/A	#N/A	PREVCOP_03933	-4.10045	0.000708189	#N/A	Peptidase_M48
Amuc_1899	5.56845	1.68e-05	#N/A	Flavodoxin_1	PREVCOP_03934	-3.67996	0.00131983	#N/A	cobW;CobW_C
Amuc_1902	3.95332	4.29e-09	#N/A	#N/A	PREVCOP_03936	-3.85139	0.00325642	#N/A	Acetyltransf_1
Amuc_1903	4.01909	2.78e-10	#N/A	GGGtGRT	PREVCOP_03937	-3.83888	0.0177103	K01972:DNA ligase (NAD+) [EC:6.5.1.2]	BRCT;DNA_ligase_aden;DNA_ligase_OB;HHH_2;PTCB-BRCT
Amuc_1905	3.73728	0.000301495	#N/A	MethyltransfD12	PREVCOP_03941	-4.25709	0.00178493	#N/A	AAA_14
Amuc_1906	3.58786	0.0239031	#N/A	Phage_integrase;Phage_int_SAM_1;Phage_int_SAM_4	PREVCOP_03943	-3.24636	0.00015171	K03737:putative pyruvate-flavodoxin oxidoreductase [EC:1.2.7.-]	EKR;Fer4;Fer4_10;Fer4_16;Fer4_2;Fer4_6;Fer4_7;Fer4_8;Fer4_9;PFOR_II;POR;POR_N;TPP_enzyme_C
Amuc_1907	4.01354	0.000433736	#N/A	#N/A	PREVCOP_03948	-3.51359	0.00868158	#N/A	Queuosine_synth
Amuc_1908	4.77429	0.00107202	#N/A	#N/A	PREVCOP_03949	-4.7909	1.22889e-05	#N/A	PAP2;PAP2_3
Amuc_1909	4.23726	0.04376	#N/A	#N/A	PREVCOP_03951	-3.57977	0.0010247	#N/A	TPR_1;TPR_11;TPR_14;TPR_16;TPR_17;TPR_2
Amuc_1910	4.12152	1.07e-09	#N/A	#N/A	PREVCOP_03952	-4.48062	9.86434e-05	#N/A	BatA;VWA;VWA_2
Amuc_1913	4.37962	6e-11	#N/A	EcoR124_C;HSDR_N;ResIII	PREVCOP_03953	-3.93137	0.000193384	#N/A	BatA;VWA;VWA_2
Amuc_1914	3.91832	2.87e-06	#N/A	Methylase_S	PREVCOP_03954	-3.45529	0.0397911	#N/A	BatD
Amuc_1915	3.80631	3.53e-06	#N/A	HsdM_N;N6_Mtase	PREVCOP_03955	-3.85783	0.00072511	#N/A	DUF58;VWA;VWA_2
Amuc_1917	3.61658	0.000238656	#N/A	PfkB	PREVCOP_03956	-4.68038	1.69645e-08	#N/A	AAA_3;AAA_5
Amuc_1918	4.12334	8.05e-07	K16363:UDP-3-O-[3-hydroxymyristoyl] N-acetylglucosamine deacetylase / 3-hydroxyacyl-[acyl-carrier-protein] dehydratase [EC:3.5.1.108 4.2.1.59]	FabA;LpxC	PREVCOP_03959	-6.07089	7.01896e-05	#N/A	HAD;HAD_2;Hydrolase
Amuc_1920	3.93068	0.017966	#N/A	NAGPA	PREVCOP_03961	-4.0512	0.0020195	#N/A	Lactamase_B
Amuc_1921	2.95256	0.0434078	#N/A	CN_hydrolase	PREVCOP_03963	-3.75091	0.00483996	K05776:molybdate transport system ATP-binding protein	AAA_21;AAA_23;AAA_29;ABC_tran;SMC_N
Amuc_1922	3.16556	2.04e-06	#N/A	Fer4_13;Fer4_15	PREVCOP_03964	-3.60242	0.0112416	#N/A	#N/A
Amuc_1924	4.06313	4.08e-09	#N/A	Glyco_hydro_20;Glyco_hydro_20b	PREVCOP_03972	-3.55222	0.0459455	#N/A	AAA_28
Amuc_1925	5.00783	9.77e-09	#N/A	Acyl_transf_3	PREVCOP_03976	-4.43118	0.00828221	#N/A	DUF4468
Amuc_1928	4.55275	0.0347977	K02016:iron complex transport system substrate-binding protein	Peripla_BP_2	PREVCOP_03977	-4.86767	3.90878e-05	#N/A	#N/A
Amuc_1937	4.96637	1.26e-08	K00760:hypoxanthine phosphoribosyltransferase [EC:2.4.2.8]	Pribosyltran	PREVCOP_03978	-4.01818	0.000300594	#N/A	Porin_10
Amuc_1938	3.42687	0.000139813	K02335:DNA polymerase I [EC:2.7.7.7]	5_3_exonuc;5_3_exonuc_N;DNA_pol_A;DNA_pol_A_exo1	PREVCOP_03979	-4.26596	0.00137218	K02548:1,4-dihydroxy-2-naphthoate octaprenyltransferase [EC:2.5.1.74 2.5.1.-]	UbiA
Amuc_1939	4.6711	6.55e-09	#N/A	HlyD_3;HlyD_D23	PREVCOP_03980	-4.67167	6.64654e-06	#N/A	HD
Amuc_1940	3.35312	4.89e-06	#N/A	YbjN	PREVCOP_03984	-4.54807	0.000130835	#N/A	DUF5103
Amuc_1941	5.46927	1.05e-11	K01756:adenylosuccinate lyase [EC:4.3.2.2]	ADSL_C;Lyase_1	PREVCOP_03985	-3.67003	0.00428489	#N/A	Plug;TonB_dep_Rec
Amuc_1942	5.00995	5.58e-10	#N/A	M20_dimer;Peptidase_M20	PREVCOP_03988	-3.86131	0.0372284	K00651:homoserine O-succinyltransferase [EC:2.3.1.46]	HTS
Amuc_1943	3.80265	2.2e-10	#N/A	ANAPC3;TPR_1;TPR_10;TPR_11;TPR_12;TPR_14;TPR_16;TPR_17;TPR_19;TPR_2;TPR_6;TPR_7;TPR_8;TPR_9	PREVCOP_03992	-4.82363	6.04507e-06	K00979:3-deoxy-manno-octulosonate cytidylyltransferase (CMP-KDO synthetase) [EC:2.7.7.38]	CTP_transf_3;NTP_transf_3
Amuc_1944	4.21309	6.46e-08	#N/A	2-Hacid_dh_C;NAD_binding_11;NAD_binding_2	PREVCOP_03993	-3.39073	0.0252202	#N/A	ATP_bind_3
Amuc_1945	4.4866	1.32e-06	#N/A	#N/A	PREVCOP_03994	-3.95407	0.00342971	#N/A	Glyco_hydro_25
Amuc_1946	5.15031	5.99e-12	K01639:N-acetylneuraminate lyase [EC:4.1.3.3]	DHDPS	PREVCOP_03996	-3.39666	0.012666	#N/A	#N/A
Amuc_1947	4.41922	1.79e-08	K01787:N-acylglucosamine 2-epimerase [EC:5.1.3.8]	GlcNAc_2-epim	PREVCOP_03998	-3.91119	0.0128596	#N/A	PDDEXK_1
Amuc_1948	4.63385	4.05e-07	K02619:4-amino-4-deoxychorismate lyase [EC:4.1.3.38]	Aminotran_4	PREVCOP_03999	-4.46395	0.00200274	#N/A	Sigma70_r2;Sigma70_r4
Amuc_1949	4.80073	0.000159105	K01665:para-aminobenzoate synthetase component I [EC:2.6.1.85]	Chorismate_bind	PREVCOP_04000	-4.2229	0.000623958	#N/A	HTH_18
Amuc_1953	4.5493	3.57e-05	#N/A	Pyridox_ox_2	PREVCOP_04001	-3.97628	0.000335237	#N/A	Sulfatase
Amuc_1954	4.49517	3.69e-07	K01951:GMP synthase (glutamine-hydrolysing) [EC:6.3.5.2]	GATase	PREVCOP_04002	-4.04737	0.00218284	#N/A	PAP2;PAP2_3
Amuc_1957	4.64459	0.000233999	#N/A	Cytidylate_kin2	PREVCOP_04003	-4.18386	0.000853763	#N/A	#N/A
Amuc_1960	3.52738	0.0101759	#N/A	GLEYA;PA14	PREVCOP_04004	-4.21276	7.08886e-05	K01886:glutaminyl-tRNA synthetase [EC:6.1.1.18]	tRNA-synt_1c;tRNA-synt_1c_C
Amuc_1961	4.68869	6.28e-10	K00548:5-methyltetrahydrofolate--homocysteine methyltransferase [EC:2.1.1.13]	B12-binding;B12-binding_2;Met_synt_B12;Pterin_bind;S-methyl_trans	PREVCOP_04005	-4.97073	0.000387153	#N/A	SNARE_assoc
Amuc_1962	3.9076	0.0021123	#N/A	ThrE;ThrE_2	PREVCOP_04006	-4.21608	8.3085e-05	#N/A	PDDEXK_2
Amuc_1963	4.52546	0.00216601	#N/A	ThrE_2	PREVCOP_04007	-5.44137	1.05153e-05	#N/A	#N/A
Amuc_1964	3.70476	2.92e-06	K00003:homoserine dehydrogenase [EC:1.1.1.3]	ACT;Homoserine_dh;NAD_binding_3	PREVCOP_04008	-4.6701	1.18499e-05	#N/A	AAA-ATPase_like
Amuc_1965	3.9494	4.12e-06	K00928:aspartate kinase [EC:2.7.2.4]	AA_kinase;ACT;ACT_7	PREVCOP_04009	-5.12837	3.61302e-06	#N/A	AAA-ATPase_like;PDDEXK_9
Amuc_1967	3.6992	0.0103845	#N/A	Thioredoxin	PREVCOP_04011	-4.12234	0.00181021	#N/A	#N/A
Amuc_1968	3.67604	0.0363816	#N/A	Intg_mem_TP0381	PREVCOP_04015	-4.43619	0.0036821	#N/A	#N/A
Amuc_1969	3.5761	5.46e-06	#N/A	#N/A	PREVCOP_04016	-3.79459	0.0344406	#N/A	VirE;VirE_N
Amuc_1970	4.19845	1.75e-10	K00525:ribonucleoside-diphosphate reductase alpha chain [EC:1.17.4.1]	Ribonuc_red_2_N;Ribonuc_red_lgC	PREVCOP_04017	-3.67568	0.00902581	#N/A	DUF4248
Amuc_1971	3.71997	0.0044698	K00014:shikimate dehydrogenase [EC:1.1.1.25]	Shikimate_dh_N	PREVCOP_04018	-4.16768	0.00454734	#N/A	#N/A
Amuc_1972	4.35149	1.91e-06	K03575:A/G-specific adenine glycosylase [EC:3.2.2.-]	HHH;HhH-GPD;NUDIX_4	PREVCOP_04019	-4.07584	0.0362312	#N/A	#N/A
Amuc_1973	4.65424	6.47e-08	#N/A	Leu_Phe_trans	PREVCOP_04023	-3.91128	0.00781253	#N/A	Pribosyltran
Amuc_1974	5.35718	3.88e-15	K01006:pyruvate,orthophosphate dikinase [EC:2.7.9.1]	PEP-utilizers;PEP-utilizers_C;PPDK_N	PREVCOP_04024	-3.86277	0.000666923	#N/A	Virul_fac_BrkB
Amuc_1975	5.22713	5.43e-11	K01810:glucose-6-phosphate isomerase [EC:5.3.1.9]	PGI	PREVCOP_04025	-3.92071	0.000111233	K01812:glucuronate isomerase [EC:5.3.1.12]	UxaC
Amuc_1976	5.22292	2.1e-10	#N/A	Sel1	PREVCOP_04026	-3.41276	0.0172234	K01714:4-hydroxy-tetrahydrodipicolinate synthase [EC:4.3.3.7]	DHDPS
Amuc_1977	3.13256	0.00113151	#N/A	Methyltrans_SAM	PREVCOP_04030	-5.32348	1.48318e-06	#N/A	Peptidase_M13;Peptidase_M13_N
Amuc_1978	3.99381	0.0449828	#N/A	#N/A	PREVCOP_04031	-6.9996	0.0174842	#N/A	SSF
Amuc_1982	5.41701	0.000541666	#N/A	#N/A	PREVCOP_04035	-4.18715	0.0235556	K00657:diamine N-acetyltransferase [EC:2.3.1.57]	Acetyltransf_1;Acetyltransf_3;Acetyltransf_4;Acetyltransf_7
Amuc_1983	2.98134	0.000170723	K01847:methylmalonyl-CoA mutase [EC:5.4.99.2]	B12-binding;MM_CoA_mutase	PREVCOP_04038	-3.51153	0.0406715	K06187:recombination protein RecR	RecR;Toprim_4
Amuc_1984	3.73668	5.02e-08	K01847:methylmalonyl-CoA mutase [EC:5.4.99.2]	MM_CoA_mutase	PREVCOP_04039	-3.54699	0.00294312	#N/A	OMP_b-brl
Amuc_1985	3.53016	3.73e-07	#N/A	#N/A	PREVCOP_04040	-4.18552	0.000495851	#N/A	CstA;CstA_5TM
Amuc_1986	3.35193	0.000404453	#N/A	#N/A	PREVCOP_04046	-4.13261	0.0113932	#N/A	#N/A
Amuc_1987	3.88749	4.49e-07	#N/A	SQHop_cyclase_C	PREVCOP_04048	-4.35611	0.0026885	#N/A	AAA_21;AAA_23;ABC_tran;ABC_tran_Xtn;SMC_N
Amuc_1988	4.11132	1.45e-06	#N/A	#N/A	PREVCOP_04049	-4.52494	0.00193617	#N/A	GrpE
Amuc_1989	4.09483	3.89e-08	#N/A	#N/A	PREVCOP_04050	-4.57221	7.10408e-05	#N/A	DnaJ;DnaJ_C;DnaJ_CXXCXGXG
Amuc_1990	4.11368	0.000133747	K00286:pyrroline-5-carboxylate reductase [EC:1.5.1.2]	F420_oxidored;NAD_binding_2;P5CR_dimer	PREVCOP_04051	-7.2114	0.00411502	K11754:dihydrofolate synthase / folylpolyglutamate synthase [EC:6.3.2.12 6.3.2.17]	Mur_ligase_M
Amuc_1991	3.87909	0.000254327	K01246:DNA-3-methyladenine glycosylase I [EC:3.2.2.20]	Adenine_glyco	PREVCOP_04052	-4.29287	0.00175386	K01785:aldose 1-epimerase [EC:5.1.3.3]	Aldose_epim
Amuc_1992	4.50828	4.86e-06	#N/A	ABC2_membrane_2	PREVCOP_04053	-4.50004	6.8794e-07	#N/A	MFS_1
Amuc_1993	4.75364	1.03e-07	#N/A	#N/A	PREVCOP_04054	-3.7091	0.00272949	K00849:galactokinase [EC:2.7.1.6]	GalKase_gal_bdg;GHMP_kinases_C;GHMP_kinases_N
Amuc_1994	4.02617	5.88e-06	#N/A	APH;Kinase-like;Pkinase;Pkinase_Tyr	PREVCOP_04055	-4.11718	0.000297255	K01785:aldose 1-epimerase [EC:5.1.3.3]	Aldose_epim
Amuc_1995	5.4322	1.14e-10	K01667:tryptophanase [EC:4.1.99.1]	Beta_elim_lyase	PREVCOP_04056	-4.29637	2.5736e-06	#N/A	SSF
Amuc_1996	3.95497	0.0146578	#N/A	Peptidase_M15_4	PREVCOP_04057	-4.42565	0.000518193	#N/A	NUDIX
Amuc_1997	4.30698	2.82e-05	#N/A	DUF4105	PREVCOP_04058	-4.1731	0.000216591	K03077:L-ribulose-5-phosphate 4-epimerase [EC:5.1.3.4]	Aldolase_II
Amuc_1998	4.67704	3.37e-08	K01890:phenylalanyl-tRNA synthetase beta chain [EC:6.1.1.20]	B3_4;B5;FDX-ACB;tRNA_bind	PREVCOP_04059	-4.61154	5.28579e-06	K01804:L-arabinose isomerase [EC:5.3.1.4]	Arabinose_Isome;Arabinose_Iso_C
Amuc_1999	4.51355	2.04e-05	K01889:phenylalanyl-tRNA synthetase alpha chain [EC:6.1.1.20]	Phe_tRNA-synt_N;tRNA-synt_2d	PREVCOP_04060	-3.32845	7.65322e-05	#N/A	FGGY_C;FGGY_N
Amuc_2000	3.62231	0.0397097	#N/A	MFS_1	PREVCOP_04061	-4.19295	0.000517005	K01209:alpha-N-arabinofuranosidase [EC:3.2.1.55]	Alpha-L-AF_C
Amuc_2001	3.70985	5.86e-08	#N/A	M60-like_N;Peptidase_M60	PREVCOP_04062	-3.97705	0.00232678	K00615:transketolase [EC:2.2.1.1]	Transketolase_C;Transketolase_N;Transket_pyr
Amuc_2003	4.7205	0.00468983	#N/A	Ion_trans;Ion_trans_2	PREVCOP_04063	-4.30642	0.000656622	K01808:ribose 5-phosphate isomerase B [EC:5.3.1.6]	LacAB_rpiB
Amuc_2006	4.33759	0.000909872	#N/A	Phage_integrase	PREVCOP_04065	-4.42887	8.91757e-05	#N/A	N6_Mtase
Amuc_2008	4.26404	1.45e-05	#N/A	CRISPR_Cas2	PREVCOP_04066	-4.52488	8.62209e-05	K00558:DNA (cytosine-5)-methyltransferase 1 [EC:2.1.1.37]	DNA_methylase;Methyltransf_15
Amuc_2009	4.28634	3.04e-08	#N/A	Cas_Cas1	PREVCOP_04067	-4.77049	2.94117e-07	K00558:DNA (cytosine-5)-methyltransferase 1 [EC:2.1.1.37]	DNA_methylase
Amuc_2010	3.57671	2.85e-07	#N/A	HNH_4	PREVCOP_04068	-5.9027	8.5777e-06	#N/A	HTH_19;HTH_26;HTH_3
Amuc_2011	4.44864	1.14e-09	K01775:alanine racemase [EC:5.1.1.1]	Ala_racemase_C;Ala_racemase_N	PREVCOP_04069	-5.27267	0.0015047	#N/A	#N/A
Amuc_2012	3.98287	4.14e-05	#N/A	Rrf2	PREVCOP_04070	-5.14294	7.96695e-07	#N/A	RelE
Amuc_2013	3.64148	4.49e-06	K01740:O-acetylhomoserine (thiol)-lyase [EC:2.5.1.49]	Aminotran_1_2;Aminotran_5;Cys_Met_Meta_PP;DegT_DnrJ_EryC1;GDC-P	PREVCOP_04073	-4.24932	0.00237116	#N/A	TPR_11;TPR_17;TPR_8
Amuc_2014	3.799	4.56e-06	K01738:cysteine synthase A [EC:2.5.1.47]	PALP	PREVCOP_04074	-4.23309	0.0043334	#N/A	DNA_gyraseA_C;DNA_topoisoIV
Amuc_2015	3.69901	0.00037332	K00788:thiamine-phosphate pyrophosphorylase [EC:2.5.1.3]	TMP-TENI	PREVCOP_04075	-4.75473	0.000250725	#N/A	AAA;AAA_14;AAA_16;AAA_18;AAA_2;AAA_22;AAA_3;AAA_5;ATPase_2;ClpB_D2-small;Clp_N;IstB_IS21;NACHT;RNA_helicase;Sigma54_activat;TniB;UVR
Amuc_2016	4.82767	2.92e-07	K00878:hydroxyethylthiazole kinase [EC:2.7.1.50]	HK;Phos_pyr_kin	PREVCOP_04089	-4.76626	8.14957e-05	#N/A	AAA-ATPase_like;PDDEXK_9
Amuc_2017	2.70023	0.028189	#N/A	DUF4065	PREVCOP_04096	-3.63863	0.0114006	#N/A	Metallophos;Metallophos_2
Amuc_2018	4.10474	0.00765428	K12373:hexosaminidase [EC:3.2.1.52]	Glyco_hydro_20;Glyco_hydro_20b	PREVCOP_04097	-3.57656	0.0349965	#N/A	TPR_19;TPR_9
Amuc_2019	3.91967	1.54e-08	K12373:hexosaminidase [EC:3.2.1.52]	Glyco_hydro_20;Glyco_hydro_20b	PREVCOP_04099	-3.80158	0.0443577	K00052:3-isopropylmalate dehydrogenase [EC:1.1.1.85]	Iso_dh
Amuc_2020	4.02771	3.57e-08	#N/A	ArgK;cobW	PREVCOP_04101	-3.65104	0.011701	K01704:3-isopropylmalate/(R)-2-methylmalate dehydratase small subunit [EC:4.2.1.33 4.2.1.35]	Aconitase_C
Amuc_2024	4.40491	7.79e-05	K01159:crossover junction endodeoxyribonuclease RuvC [EC:3.1.22.4]	RuvC	PREVCOP_04103	-4.36702	0.00029498	K01649:2-isopropylmalate synthase [EC:2.3.3.13]	HMGL-like;LeuA_dimer
Amuc_2025	4.87964	1.7e-13	#N/A	DEAD;Helicase_C;ResIII	PREVCOP_04104	-4.51343	2.55044e-06	K02314:replicative DNA helicase [EC:3.6.4.12]	AAA_25;ATPase;DnaB;DnaB_C
Amuc_2026	4.34279	1.61e-09	#N/A	Lactamase_B	PREVCOP_04105	-4.02123	0.000107728	#N/A	#N/A
Amuc_2027	3.32518	0.00223791	K01465:dihydroorotase [EC:3.5.2.3]	Amidohydro_1;Amidohydro_2	PREVCOP_04106	-3.94995	0.00223503	#N/A	NMT1
Amuc_2028	3.95377	1.78e-05	#N/A	HTH_27;MarR;MarR_2	PREVCOP_04107	-4.1133	1.66503e-05	#N/A	Cons_hypoth95;Methyltransf_31;Methyltrans_SAM;Met_10;MTS
Amuc_2029	4.23197	4.26e-06	#N/A	Biotin_lipoyl_2;HlyD_3;HlyD_D23	PREVCOP_04108	-5.29756	5.70336e-06	#N/A	DNA_pol_A_exo1
Amuc_2030	4.03197	1.96e-08	#N/A	ACR_tran;MMPL;SecD_SecF	PREVCOP_04109	-4.48735	0.000113828	#N/A	FtsK_4TM;Ftsk_gamma;FtsK_SpoIIIE
Amuc_2031	2.91098	0.00844075	K00287:dihydrofolate reductase [EC:1.5.1.3]	DHFR_1	PREVCOP_04111	-4.38962	0.00785224	#N/A	FUR
Amuc_2032	4.35233	3.53e-09	K00560:thymidylate synthase [EC:2.1.1.45]	Thymidylat_synt	PREVCOP_04112	-3.84948	0.000331581	#N/A	Ferritin;Rubrerythrin
Amuc_2033	3.85151	0.000503253	K06131:cardiolipin synthase [EC:2.7.8.-]	PLDc;PLDc_2;PLDc_N	PREVCOP_04113	-4.07907	0.000345458	#N/A	Peptidase_C69
Amuc_2034	4.55603	2.35e-13	K01571:oxaloacetate decarboxylase, alpha subunit [EC:4.1.1.3]	HMGL-like;PYC_OADA	PREVCOP_04115	-4.91845	0.000234986	#N/A	#N/A
Amuc_2035	2.63634	0.0162806	#N/A	#N/A	PREVCOP_04116	-4.39735	0.000357618	#N/A	DUF4296
Amuc_2036	4.06838	5.31e-05	#N/A	MatE;Polysacc_synt_C	PREVCOP_04117	-3.94481	0.00453793	K03101:signal peptidase II [EC:3.4.23.36]	Peptidase_A8
Amuc_2037	4.40337	9.51e-07	#N/A	AAA_31;ArsA_ATPase;CbiA;CBP_BcsQ;FeS_assembly_P;MipZ;ParA	PREVCOP_04118	-4.25812	0.00303941	#N/A	#N/A
Amuc_2038	3.86663	4.24e-07	#N/A	PurA	PREVCOP_04119	-4.28449	0.0305429	K01870:isoleucyl-tRNA synthetase [EC:6.1.1.5]	Anticodon_1;tRNA-synt_1;tRNA-synt_1g
Amuc_2039	4.01985	1.79e-06	K01649:2-isopropylmalate synthase [EC:2.3.3.13]	HMGL-like;LeuA_dimer	PREVCOP_04120	-4.50586	3.56204e-08	K01950:NAD+ synthase (glutamine-hydrolysing) [EC:6.3.5.1]	CN_hydrolase;NAD_synthase
Amuc_2040	4.70175	9.82e-06	#N/A	Peptidase_M3	PREVCOP_04121	-4.10674	0.000308363	#N/A	DUF2027;Smr
Amuc_2041	4.53419	2.52e-08	#N/A	Biotin_lipoyl_2;HlyD_3;HlyD_D23	PREVCOP_04122	-4.9323	4.46639e-05	K00919:4-diphosphocytidyl-2-C-methyl-D-erythritol kinase [EC:2.7.1.148]	GHMP_kinases_C
Amuc_2042	4.2946	1.43e-09	#N/A	ACR_tran;MMPL	PREVCOP_04124	-5.15375	0.00035879	#N/A	DNA_alkylation
Amuc_2043	4.12485	1.91e-08	#N/A	OEP	PREVCOP_04125	-4.46428	0.00192633	#N/A	NUDIX
Amuc_2044	6.86196	1.14e-15	#N/A	#N/A	PREVCOP_04126	-4.05003	0.00108531	#N/A	Peptidase_M49
Amuc_2045	7.71537	9.09e-14	#N/A	Lipase_GDSL;Lipase_GDSL_2	PREVCOP_04128	-4.77193	1.90456e-05	K03654:ATP-dependent DNA helicase RecQ [EC:3.6.4.12]	DEAD;Helicase_C;HRDC;RecQ_Zn_bind;RQC
Amuc_2046	4.20054	5.8e-09	#N/A	#N/A	PREVCOP_04129	-4.3289	0.0141172	K02115:F-type H+-transporting ATPase subunit gamma [EC:3.6.3.14]	ATP-synt
Amuc_2048	3.57558	1.09e-05	K02806:PTS system, nitrogen regulatory IIA component [EC:2.7.1.69]	PTS_EIIA_2	PREVCOP_04130	-3.9521	0.00069732	K02111:F-type H+-transporting ATPase subunit alpha [EC:3.6.3.14]	ATP-synt_ab;ATP-synt_ab_C;ATP-synt_ab_N
Amuc_2049	3.52278	2.97e-05	#N/A	CBS;Voltage_CLC	PREVCOP_04132	-4.05978	0.000980773	K02109:F-type H+-transporting ATPase subunit b [EC:3.6.3.14]	ATP-synt_B;YMF19
Amuc_2051	3.43073	9.51e-07	K00262:glutamate dehydrogenase (NADP+) [EC:1.4.1.4]	ELFV_dehydrog;ELFV_dehydrog_N	PREVCOP_04133	-4.08738	0.000291113	K02110:F-type H+-transporting ATPase subunit c [EC:3.6.3.14]	ATP-synt_C
Amuc_2052	4.73908	5.82e-07	K00748:lipid-A-disaccharide synthase [EC:2.4.1.182]	LpxB	PREVCOP_04134	-4.37166	0.00184358	K02108:F-type H+-transporting ATPase subunit a [EC:3.6.3.14]	ATP-synt_A
Amuc_2053	5.03614	7.03e-08	#N/A	SNARE_assoc	PREVCOP_04135	-4.17756	0.00657053	#N/A	#N/A
Amuc_2054	3.58533	0.0119375	#N/A	C_GCAxxG_C_C	PREVCOP_04136	-4.13732	0.000279864	K02114:F-type H+-transporting ATPase subunit epsilon [EC:3.6.3.14]	ATP-synt_DE_N
Amuc_2057	2.89778	2.01e-05	#N/A	Thioredoxin_2;Thioredoxin_7	PREVCOP_04137	-3.0996	0.00851805	K02112:F-type H+-transporting ATPase subunit beta [EC:3.6.3.14]	ATP-synt_ab;ATP-synt_ab_N
Amuc_2060	3.71823	0.00352345	#N/A	Head-tail_con	PREVCOP_04138	-4.55757	4.37222e-07	K00850:6-phosphofructokinase 1 [EC:2.7.1.11]	PFK
Amuc_2064	3.32077	0.0413617	#N/A	#N/A	PREVCOP_04139	-3.96253	0.000574865	#N/A	CitMHS
Amuc_2066	4.14013	4.99e-09	K13821:proline dehydrogenase / delta 1-pyrroline-5-carboxylate dehydrogenase [EC:1.5.5.2 1.2.1.88]	Aldedh;Pro_dh	PREVCOP_04141	-4.62888	0.0422399	K02945:small subunit ribosomal protein S1	DUF2110;PCB_OB;S1;S1_2
Amuc_2070	2.7942	0.00721453	K03781:catalase [EC:1.11.1.6]	Catalase;Catalase-rel	PREVCOP_04145	-5.33364	0.00019442	K02887:large subunit ribosomal protein L20	Ribosomal_L20
Amuc_2071	4.00589	2e-07	#N/A	Cytochrom_C_asm;ResB	PREVCOP_04146	-5.70461	0.000405168	K02916:large subunit ribosomal protein L35	Ribosomal_L35p
Amuc_2072	4.04447	1.11e-07	#N/A	Ferritin;Rubrerythrin	PREVCOP_04147	-4.87211	3.36767e-05	#N/A	IF3_C;IF3_N
Amuc_2074	4.27586	0.00476366	#N/A	Acetyltransf_3	PREVCOP_04148	-4.20312	0.000413143	#N/A	PDDEXK_3
Amuc_2075	3.67798	3.99e-06	#N/A	#N/A	PREVCOP_04149	-4.59505	0.00339169	K01868:threonyl-tRNA synthetase [EC:6.1.1.3]	HGTP_anticodon;TGS;tRNA-synt_2b;tRNA_SAD
Amuc_2076	3.92961	6.9e-10	#N/A	FtsK_4TM;Ftsk_gamma;FtsK_SpoIIIE	PREVCOP_04150	-4.68565	0.000559555	K01424:L-asparaginase [EC:3.5.1.1]	Asparaginase
Amuc_2077	3.52447	4.45e-08	#N/A	Poly_export;SLBB	PREVCOP_04151	-4.97847	7.29068e-06	#N/A	DUF4301
Amuc_2078	4.68298	2e-10	#N/A	AAA_31;CbiA;GNVR;ParA;Wzz	PREVCOP_04152	-5.36295	2.05954e-05	#N/A	#N/A
Amuc_2079	3.855	0.000193324	#N/A	#N/A	PREVCOP_04153	-4.57732	0.000107591	K00951:GTP pyrophosphokinase [EC:2.7.6.5]	ACT_4;HD_4;RelA_SpoT;TGS
Amuc_2080	4.7019	4.77e-09	#N/A	Bac_transf	PREVCOP_04154	-3.72544	0.0192583	#N/A	TPR_1;TPR_11;TPR_12;TPR_14;TPR_16;TPR_17;TPR_19;TPR_2;TPR_6;TPR_7;TPR_8;TPR_9
Amuc_2081	5.23711	3.31e-13	#N/A	Glycos_transf_2;Glyco_tranf_2_2;Glyco_tranf_2_3	PREVCOP_04155	-4.21673	6.28157e-05	#N/A	Pep_deformylase
Amuc_2082	4.94134	1.02e-12	#N/A	Glycos_transf_1;Glyco_transf_4;Glyco_trans_1_4	PREVCOP_04157	-4.38672	0.000133638	#N/A	SPOR
Amuc_2083	4.88897	2.33e-10	#N/A	Glycos_transf_1;Glyco_transf_4;Glyco_trans_1_4;Glyco_trans_4_4	PREVCOP_04158	-4.97106	2.45659e-05	#N/A	YtxH
Amuc_2084	4.91309	3.89e-11	#N/A	Glycos_transf_1;Glyco_transf_4;Glyco_trans_1_2;Glyco_trans_1_4	PREVCOP_04159	-4.75988	8.26883e-05	#N/A	Phage_holin_3_6
Amuc_2085	5.10529	1.35e-09	#N/A	#N/A	PREVCOP_04160	-4.59658	1.06751e-05	#N/A	#N/A
Amuc_2086	4.17968	0.00342699	#N/A	Wzy_C	PREVCOP_04161	-5.15855	4.88548e-07	K06167:phosphoribosyl 1,2-cyclic phosphate phosphodiesterase [EC:3.1.4.55]	Lactamase_B;Lactamase_B_2;Lactamase_B_3
Amuc_2087	4.38612	8.38e-07	#N/A	Glyco_transf_11	PREVCOP_04162	-5.00955	1.31981e-07	K00075:UDP-N-acetylmuramate dehydrogenase [EC:1.3.1.98]	FAD_binding_4;MurB_C
Amuc_2088	5.37633	5.23e-09	#N/A	Glycos_transf_1;Glyco_trans_1_4	PREVCOP_04163	-5.32122	8.19488e-07	#N/A	DUF4348
Amuc_2089	4.35432	0.000147683	#N/A	Glycos_transf_1;Glyco_transf_4;Glyco_trans_1_2;Glyco_trans_1_4;Glyco_trans_4_4	PREVCOP_04164	-3.92586	0.00841739	K01889:phenylalanyl-tRNA synthetase alpha chain [EC:6.1.1.20]	Phe_tRNA-synt_N;tRNA-synt_2d
Amuc_2090	4.59523	2.7e-05	#N/A	Glycos_transf_1;Glyco_transf_4;Glyco_trans_1_4;Glyco_trans_4_4	PREVCOP_04165	-3.97343	0.0473555	#N/A	DUF3332
Amuc_2091	4.74111	2e-07	#N/A	#N/A	PREVCOP_04169	-3.68327	0.0428378	#N/A	Carboxyl_trans
Amuc_2092	5.12484	2.09e-08	#N/A	Hexapep;Hexapep_2	PREVCOP_04170	-4.27801	3.36039e-05	#N/A	#N/A
Amuc_2093	4.89735	6.83e-08	#N/A	Glycos_transf_2;Glyco_tranf_2_3;Glyco_tranf_2_4	PREVCOP_04171	-4.13604	0.000298591	#N/A	Biotin_lipoyl;Biotin_lipoyl_2;HlyD_D23
Amuc_2094	3.99067	8.66e-05	#N/A	Glycos_transf_2;Glyco_tranf_2_2;Glyco_tranf_2_3	PREVCOP_04173	-4.23607	0.00670663	#N/A	#N/A
Amuc_2095	4.74629	2.53e-09	#N/A	PS_pyruv_trans	PREVCOP_04174	-4.32762	2.79377e-05	#N/A	ParE_toxin
Amuc_2096	4.3388	0.000841737	#N/A	#N/A	PREVCOP_04175	-4.09477	0.000435937	#N/A	#N/A
Amuc_2097	4.842	7.96e-08	#N/A	Nitroreductase	PREVCOP_04176	-5.31279	0.000352232	#N/A	MUG113;T5orf172
Amuc_2098	5.86766	1.92e-12	#N/A	Acyl_transf_3	PREVCOP_04181	-5.39689	0.000220769	#N/A	#N/A
Amuc_2099	3.92044	2.71e-08	#N/A	#N/A	PREVCOP_04182	-4.30094	0.00329459	#N/A	#N/A
Amuc_2100	5.25482	6.77e-12	#N/A	APH	PREVCOP_04183	-4.50144	0.000308313	#N/A	NTP_transf_2
Amuc_2101	3.78278	7.6e-06	#N/A	RbsD_FucU	PREVCOP_04185	-5.74057	2.09027e-07	#N/A	Metallophos;Metallophos_2;SbcD_C
Amuc_2102	4.36625	1.73e-09	K14155:cystathione beta-lyase [EC:4.4.1.8]	Aminotran_1_2	PREVCOP_04186	-4.82219	1.0234e-06	#N/A	AAA_23;AAA_29;SbcCD_C
Amuc_2103	4.7043	7.73e-13	K01874:methionyl-tRNA synthetase [EC:6.1.1.10]	tRNA-synt_1;tRNA-synt_1e;tRNA-synt_1f;tRNA-synt_1g	PREVCOP_04187	-5.37622	1.75462e-07	K03655:ATP-dependent DNA helicase RecG [EC:3.6.4.12]	AlbA_2;HATPase_c_4
Amuc_2104	4.56623	1.3e-09	K02551:2-succinyl-5-enolpyruvyl-6-hydroxy-3-cyclohexene-1-carboxylate synthase [EC:2.2.1.9]	TPP_enzyme_N	PREVCOP_04191	-4.5245	0.000333191	K01579:aspartate 1-decarboxylase [EC:4.1.1.11]	Asp_decarbox
Amuc_2106	4.50344	2.22e-08	K00029:malate dehydrogenase (oxaloacetate-decarboxylating)(NADP+) [EC:1.1.1.40]	malic;Malic_M	PREVCOP_04192	-5.11514	2.12158e-06	K01918:pantoate--beta-alanine ligase [EC:6.3.2.1]	Pantoate_ligase
Amuc_2107	4.06589	1.36e-10	#N/A	PDZ_2	PREVCOP_04193	-3.91252	0.00613567	K00703:starch synthase [EC:2.4.1.21]	Glyco_transf_5
Amuc_2108	3.35284	2.03e-06	#N/A	Glyco_hydro_16	PREVCOP_04195	-4.11713	1.81631e-05	#N/A	#N/A
Amuc_2109	4.76056	9.55e-07	K01207:beta-N-acetylhexosaminidase [EC:3.2.1.52]	Glyco_hydro_3	PREVCOP_04196	-5.64913	2.13769e-05	#N/A	#N/A
Amuc_2110	4.5883	1.94e-07	K00762:orotate phosphoribosyltransferase [EC:2.4.2.10]	Pribosyltran	PREVCOP_04197	-5.34669	0.00154261	#N/A	#N/A
Amuc_2111	4.11855	6.62e-06	#N/A	YkuD	PREVCOP_04198	-3.52211	0.000354745	K03657:DNA helicase II / ATP-dependent DNA helicase PcrA [EC:3.6.4.12]	AAA_19;AAA_30;UvrD-helicase;UvrD_C;UvrD_C_2;Viral_helicase1
Amuc_2112	3.9788	1.2e-10	#N/A	#N/A	PREVCOP_04201	-5.22723	0.0252074	#N/A	#N/A
Amuc_2113	4.81304	6.3e-09	K02495:oxygen-independent coproporphyrinogen III oxidase [EC:1.3.99.22]	Radical_SAM	PREVCOP_04202	-3.82734	0.0186889	K01881:prolyl-tRNA synthetase [EC:6.1.1.15]	HGTP_anticodon;ProRS-C_1;tRNA-synt_2b
Amuc_2114	4.89995	2.76e-07	#N/A	#N/A	PREVCOP_04203	-4.62619	3.60938e-05	#N/A	#N/A
Amuc_2115	4.3753	2.93e-08	K01875:seryl-tRNA synthetase [EC:6.1.1.11]	Seryl_tRNA_N;tRNA-synt_2b	PREVCOP_04204	-5.11817	5.73401e-06	#N/A	#N/A
Amuc_2116	3.38053	1.87e-05	#N/A	ADH_N;ADH_zinc_N;Glu_dehyd_C	PREVCOP_04205	-4.0392	0.0037454	#N/A	HTH_18;HTH_AraC
Amuc_2117	3.31282	0.00198834	#N/A	#N/A	PREVCOP_04207	-3.45165	0.0216605	#N/A	Biotin_lipoyl_2;HlyD;HlyD_3;HlyD_D23
Amuc_2119	3.17907	8.53e-05	#N/A	AAA;AAA_3;AAA_5;MCM	PREVCOP_04209	-3.64356	0.00630081	K00764:amidophosphoribosyltransferase [EC:2.4.2.14]	GATase_7
Amuc_2120	2.98863	0.00213438	#N/A	DUF58	PREVCOP_04211	-6.4164	0.00109423	#N/A	#N/A
Amuc_2121	4.05946	6.24e-07	#N/A	Pept_tRNA_hydro	PREVCOP_04213	-4.62859	0.00082888	#N/A	SPOUT_MTase
Amuc_2122	4.39831	1.26e-10	#N/A	Transgly;Transpeptidase	PREVCOP_04214	-4.35049	6.22372e-05	K03701:excinuclease ABC subunit A	AAA_16;AAA_21;AAA_29;ABC_tran;DnaJ_CXXCXGXG;SMC_N
Amuc_2123	4.27213	3.14e-09	#N/A	#N/A	PREVCOP_04215	-4.25285	3.54515e-05	#N/A	McrBC
Amuc_2124	4.6226	1.36e-09	#N/A	#N/A	PREVCOP_04216	-3.97551	0.00011626	#N/A	AAA;AAA_5
Amuc_2125	4.546	2.96e-09	K01939:adenylosuccinate synthase [EC:6.3.4.4]	Adenylsucc_synt	PREVCOP_04217	-4.50595	0.00372043	#N/A	DUF1016
Amuc_2126	3.90439	2.2e-07	#N/A	#N/A	PREVCOP_04218	-5.24172	3.00119e-06	#N/A	#N/A
Amuc_2128	3.22167	0.000108468	K06282:hydrogenase small subunit [EC:1.12.99.6]	NiFe_hyd_SSU_C;Oxidored_q6	PREVCOP_04219	-5.39964	2.93079e-07	#N/A	DUF5053
Amuc_2129	2.99904	0.00322961	K06281:hydrogenase large subunit [EC:1.12.99.6]	NiFeSe_Hases	PREVCOP_04225	-5.00494	0.000211699	#N/A	AAA_14;DUF4143
Amuc_2130	3.49795	8.34e-07	#N/A	DUF4405;Ni_hydr_CYTB	PREVCOP_04229	-3.53036	0.0279317	#N/A	Abi_2
Amuc_2131	4.11159	1.57e-06	#N/A	HycI	PREVCOP_04231	-4.53287	0.00799113	#N/A	DUF1016
Amuc_2132	5.29797	3.47e-09	#N/A	HypA	PREVCOP_04240	-4.49258	0.00125788	#N/A	DUF1573
Amuc_2134	3.90194	5.58e-07	#N/A	DUF4870	PREVCOP_04241	-4.05856	0.0139621	#N/A	Fer4;Fer4_10;Fer4_16;Fer4_2;Fer4_21;Fer4_6;Fer4_7;Fer4_9
Amuc_2136	3.60984	3.95e-06	K12373:hexosaminidase [EC:3.2.1.52]	Glyco_hydro_20;Glyco_hydro_20b	PREVCOP_04242	-3.73265	0.0282848	#N/A	Peptidase_M6
Amuc_2138	3.60594	5.53e-06	K00817:histidinol-phosphate aminotransferase [EC:2.6.1.9]	Alliinase_C;Aminotran_1_2;Aminotran_5	PREVCOP_04243	-4.06055	0.00420612	#N/A	Ala_racemase_N;Orn_Arg_deC_N
Amuc_2141	3.49583	1.4e-05	#N/A	#N/A	PREVCOP_04245	-3.471	0.020174	K00812:aspartate aminotransferase [EC:2.6.1.1]	Aminotran_1_2;Aminotran_5;Cys_Met_Meta_PP;DegT_DnrJ_EryC1
Amuc_2142	4.34202	1.33e-06	#N/A	#N/A	PREVCOP_04246	-3.45188	0.0437165	K09808:lipoprotein-releasing system permease protein	FtsX;MacB_PCD
Amuc_2143	3.70677	0.00227423	#N/A	Acyl_transf_3	PREVCOP_04247	-4.24599	0.000557292	K01897:long-chain acyl-CoA synthetase [EC:6.2.1.3]	AMP-binding
Amuc_2144	3.92808	4.28e-11	K01676:fumarate hydratase, class I [EC:4.2.1.2]	Fumerase;Fumerase_C	PREVCOP_04248	-4.37832	4.18076e-05	K01897:long-chain acyl-CoA synthetase [EC:6.2.1.3]	AMP-binding
Amuc_2146	3.90144	0.00173619	K01737:6-pyruvoyltetrahydropterin/6-carboxytetrahydropterin synthase [EC:4.2.3.12 4.1.2.50]	PTPS	PREVCOP_04249	-4.20659	0.00347085	#N/A	cNMP_binding
Amuc_2147	3.65761	0.00360179	#N/A	DUF3313	PREVCOP_04250	-4.50774	6.45772e-06	K03596:GTP-binding protein LepA	EFG_C;EFG_II;GTP_EFTU;GTP_EFTU_D2;LepA_C;MMR_HSR1;Ras
Amuc_2148	5.00958	1.27e-07	K01207:beta-N-acetylhexosaminidase [EC:3.2.1.52]	Glyco_hydro_20;Glyco_hydro_20b	PREVCOP_04251	-4.17091	0.000553327	#N/A	#N/A
Amuc_2149	4.35466	3.09e-08	K03106:signal recognition particle subunit SRP54	CbiA;SRP54;SRP54_N;SRP_SPB	PREVCOP_04252	-4.22574	0.000284435	#N/A	TSCPD
Amuc_2150	3.79904	0.00487318	K03517:quinolinate synthase [EC:2.5.1.72]	NadA	PREVCOP_04253	-4.55761	3.88372e-05	#N/A	Transcrip_reg
Amuc_2151	4.7664	1.26e-05	#N/A	Methyltransf_28	PREVCOP_04254	-4.10731	0.00313173	K01890:phenylalanyl-tRNA synthetase beta chain [EC:6.1.1.20]	B3_4;B5;FDX-ACB;tRNA_bind
Amuc_2152	3.22285	7.32e-06	#N/A	RHS_repeat	PREVCOP_04255	-4.554	0.00016074	K05366:penicillin-binding protein 1A [EC:2.4.1.- 3.4.-.-]	Transgly;Transpeptidase
Amuc_2153	2.35997	0.0181971	#N/A	#N/A	PREVCOP_04256	-3.59003	0.0393648	K00609:aspartate carbamoyltransferase catalytic subunit [EC:2.1.3.2]	OTCace;OTCace_N
Amuc_2154	3.40064	2.45e-05	#N/A	#N/A	PREVCOP_04257	-4.49092	0.00350481	K00610:aspartate carbamoyltransferase regulatory subunit	PyrI;PyrI_C
Amuc_2155	3.12792	0.000464255	#N/A	#N/A	PREVCOP_04258	-3.51411	0.0208232	K00600:glycine hydroxymethyltransferase [EC:2.1.2.1]	Aminotran_1_2;Beta_elim_lyase;SHMT
Amuc_2157	3.02464	0.0132557	K00331:NADH-quinone oxidoreductase subunit B [EC:1.6.5.3]	Oxidored_q6	PREVCOP_04271	-4.08895	0.0187973	#N/A	Fer4_12;Fer4_14;Radical_SAM
Amuc_2158	3.09148	0.0066014	K00332:NADH-quinone oxidoreductase subunit C [EC:1.6.5.3]	Complex1_30kDa	PREVCOP_04272	-4.7734	1.84164e-05	#N/A	#N/A
Amuc_2159	3.17742	0.00398848	#N/A	RbsD_FucU	PREVCOP_04273	-4.00845	2.12767e-05	K00656:formate C-acetyltransferase [EC:2.3.1.54]	Gly_radical;PFL-like
Amuc_2160	4.80396	1.63e-07	#N/A	#N/A	PREVCOP_04275	-4.64032	6.36836e-07	K01938:formate--tetrahydrofolate ligase [EC:6.3.4.3]	FTHFS
Amuc_2161	4.61137	1.76e-09	K01911:O-succinylbenzoic acid--CoA ligase [EC:6.2.1.26]	AMP-binding	PREVCOP_04276	-3.96961	0.00433334	#N/A	DUF208
Amuc_2162	5.35053	0.0128115	#N/A	#N/A	PREVCOP_04277	-4.49104	0.000938611	#N/A	Metallophos;Metallophos_2
Amuc_2163	3.36892	1.95e-05	#N/A	Sel1	PREVCOP_04278	-3.80082	0.0293635	#N/A	Beta-lactamase
Amuc_2164	3.60895	8.24e-05	#N/A	BACON;Glyco_hydro_18;Laminin_G_2;Laminin_G_3	PREVCOP_04281	-3.89603	0.0345652	#N/A	#N/A
Amuc_2165	5.76602	2.46e-10	#N/A	VPEP	PREVCOP_04282	-3.72963	0.00383194	#N/A	ABC_tran;SMC_N
Amuc_2166	3.39207	7.76e-06	#N/A	GFO_IDH_MocA;GFO_IDH_MocA_C	PREVCOP_04283	-4.03684	0.00024374	#N/A	DUF4836
Amuc_2167	3.64535	1.6e-05	#N/A	Peptidase_M3	PREVCOP_04285	-4.78491	6.42005e-06	#N/A	UVR
Amuc_2169	5.26405	3.8e-13	K01887:arginyl-tRNA synthetase [EC:6.1.1.19]	Arg_tRNA_synt_N;DALR_1;tRNA-synt_1d	PREVCOP_04286	-3.99004	0.00112978	#N/A	MFS_1;MFS_1_like;Nuc_H_symport
Amuc_2170	4.65102	2.71e-07	#N/A	#N/A	PREVCOP_04289	-4.51142	2.34895e-06	#N/A	DUF3256
Amuc_2172	3.62844	0.0468055	#N/A	Acetyltransf_1;Acetyltransf_10;Acetyltransf_7	PREVCOP_04290	-4.97	0.000222819	#N/A	#N/A
Amuc_2173	4.35905	6.97e-10	#N/A	AhpC-TSA;Redoxin	PREVCOP_04292	-4.22744	2.76132e-06	K01006:pyruvate,orthophosphate dikinase [EC:2.7.9.1]	PEP-utilizers;PEP-utilizers_C;PPDK_N
Amuc_2174	4.41351	7.5e-07	#N/A	TfoX_N	PREVCOP_04294	-3.86285	0.0273042	#N/A	Methyltransf_15;Methyltransf_31;Met_10;TRAM;tRNA_U5-meth_tr
Amuc_2176	3.78829	5.4e-08	K03701:excinuclease ABC subunit A	AAA_15;AAA_16;AAA_18;AAA_21;AAA_22;AAA_23;AAA_25;AAA_28;AAA_29;AAA_33;ABC_tran;APS_kinase;ATPase;cobW;DnaJ_CXXCXGXG;NACHT;RsgA_GTPase;SMC_N	PREVCOP_04295	-4.83905	6.24552e-07	#N/A	Porin_4;Porin_O_P
Amuc_2177	4.8558	5.89e-16	K03070:preprotein translocase subunit SecA	SecA_DEAD;SecA_PP_bind;SecA_SW	PREVCOP_04297	-4.28687	0.000757572	#N/A	DUF3078
Amuc_2178	5.45131	2.87e-10	K14682:amino-acid N-acetyltransferase [EC:2.3.1.1]	Acetyltransf_1;Acetyltransf_10;Acetyltransf_7	PREVCOP_04298	-3.56019	0.0158537	K01937:CTP synthase [EC:6.3.4.2]	CTP_synth_N;GATase;Peptidase_C26
BAD_0422	-2.7792	0.0085385	K01805:xylose isomerase [EC:5.3.1.5]	AP_endonuc_2	PREVCOP_04300	-4.2125	0.00621232	#N/A	NTP_transf_2
BAD_0423	-4.56358	0.000277303	#N/A	Glyco_hydro_43	PREVCOP_04304	-4.3088	9.98187e-05	K01740:O-acetylhomoserine (thiol)-lyase [EC:2.5.1.49]	Aminotran_1_2;Aminotran_5;Cys_Met_Meta_PP
BAD_0426	-3.58702	0.0141874	K10118:raffinose/stachyose/melibiose transport system permease protein	BPD_transp_1	PREVCOP_04305	-4.28023	6.63043e-05	#N/A	Abhydrolase_1;DLH;DPPIV_N;Esterase;PD40;Peptidase_S15;Peptidase_S9
BAD_0428	-3.467	0.0413254	K01198:xylan 1,4-beta-xylosidase [EC:3.2.1.37]	DUF1349;Glyco_hydro_43	PREVCOP_04306	-3.20277	0.0167925	#N/A	MFS_1;PTR2
BAD_1036	-6.66128	0.00719608	#N/A	DUF5067	PREVCOP_04307	-4.18645	0.000990652	#N/A	Sigma70_r1_2;Sigma70_r2;Sigma70_r3;Sigma70_r4
BAD_1582	-5.58599	4.79e-07	K01190:beta-galactosidase [EC:3.2.1.23]	Bgal_small_N;DUF4981;Glyco_hydro_2;Glyco_hydro_2_C;Glyco_hydro_2_N	PREVCOP_04308	-4.23776	3.07564e-05	#N/A	#N/A
BAD_1593	-3.01416	0.0133996	K10112:multiple sugar transport system ATP-binding protein	ABC_tran;TOBE_2	PREVCOP_04309	-4.32175	0.00897087	#N/A	MFS_1
BT_0053	3.26155	0.002017	#N/A	Glycos_transf_1;Glyco_transf_4;Glyco_trans_1_2;Glyco_trans_1_4;Glyco_trans_4_4	PREVCOP_04310	-4.80575	0.000880226	#N/A	OMP_b-brl_2
BT_0061	3.02447	0.0118596	#N/A	AAA_31;CbiA;GNVR;MipZ	PREVCOP_04311	-4.96145	3.89e-05	#N/A	LysM
BT_0122	2.51714	0.0437916	K00648:3-oxoacyl-[acyl-carrier-protein] synthase III [EC:2.3.1.180]	ACP_syn_III;ACP_syn_III_C;Thiolase_N	PREVCOP_04313	-3.75814	0.000500185	K03701:excinuclease ABC subunit A	AAA_15;AAA_16;AAA_21;AAA_22;AAA_23;AAA_29;ABC_tran;DnaJ_CXXCXGXG;RsgA_GTPase;SMC_N
BT_0123	2.54867	0.00344684	K00334:NADH-quinone oxidoreductase subunit E [EC:1.6.5.3]	2Fe-2S_thioredx	PREVCOP_04314	-4.24277	0.00915426	#N/A	#N/A
BT_0124	3.4113	5.8e-06	K00336:NADH-quinone oxidoreductase subunit G [EC:1.6.5.3]	Fer2_4;Fer4;Fer4_10;Fer4_17;Fer4_21;Fer4_7;Fer4_9;Fe_hyd_lg_C;Fe_hyd_SSU;NADH-G_4Fe-4S_3	PREVCOP_04318	-4.03573	0.0188414	#N/A	#N/A
BT_0125	3.232	6.97e-06	K00335:NADH-quinone oxidoreductase subunit F [EC:1.6.5.3]	2Fe-2S_thioredx;Complex1_51K;Fer4;Fer4_10;Fer4_6;Fer4_7;NADH_4Fe-4S;SLBB	PREVCOP_04320	-4.32308	0.00348192	#N/A	#N/A
BT_0161	2.52267	0.0127069	#N/A	MFS_1;MFS_3	PREVCOP_04321	-4.79464	1.93668e-05	#N/A	AAA-ATPase_like;PDDEXK_9
BT_0198	2.96946	0.010281	#N/A	Fib_succ_major;Mfa_like_1	PREVCOP_04322	-6.96077	8.65593e-08	#N/A	DUF2179;YitT_membrane
BT_0206	5.3575	2.12e-13	#N/A	CarbopepD_reg_2;CarboxypepD_reg;Plug;TonB_dep_Rec	PREVCOP_04326	-3.92398	0.000404576	#N/A	Plug;TonB_dep_Rec
BT_0207	5.35233	9.87e-16	#N/A	SusD-like_3;SusD_RagB	PREVCOP_04327	-3.72835	4.08183e-05	#N/A	#N/A
BT_0208	5.41877	3.11e-11	#N/A	Calx-beta;DUF4843;DUF4984	PREVCOP_04328	-3.3409	0.0411953	#N/A	DUF4465
BT_0209	5.29837	6.76e-11	#N/A	DUF5003	PREVCOP_04330	-3.7179	0.0157873	#N/A	AAA_13;AAA_18;AAA_21;AAA_23;AAA_29;ABC_tran;ABC_tran_Xtn;MMR_HSR1;NB-ARC;SMC_N
BT_0210	5.15395	5.6e-11	#N/A	DUF4458;LRR_4;LRR_8	PREVCOP_04337	-5.58348	1.72163e-07	#N/A	#N/A
BT_0211	5.10236	1.35e-13	#N/A	BACON	PREVCOP_04338	-6.20844	1.13287e-07	#N/A	#N/A
BT_0212	4.99543	1.07e-11	#N/A	Peptidase_S8;Peptidase_S8_N	PREVCOP_04339	-5.94372	4.76659e-11	#N/A	#N/A
BT_0213	4.60139	3.46e-08	#N/A	DUF1573	PREVCOP_04340	-4.73367	0.0228494	#N/A	#N/A
BT_0214	5.10762	1.9e-09	#N/A	Lipocalin_4	PREVCOP_04342	-3.79875	0.000706342	#N/A	Acyl-CoA_dh_1;Acyl-CoA_dh_2;Acyl-CoA_dh_M;Acyl-CoA_dh_N;AcylCoA_dehyd_C
BT_0296	3.15138	3.49e-05	#N/A	#N/A	PREVCOP_04347	-4.67132	0.00220197	K01259:proline iminopeptidase [EC:3.4.11.5]	Abhydrolase_1;Abhydrolase_6;Hydrolase_4;Peptidase_S15
BT_0297	3.33755	6.13e-05	#N/A	OEP	PREVCOP_04349	-4.52781	0.00193994	#N/A	DUF262
BT_0298	3.00927	0.00386702	#N/A	HlyD_3;HlyD_D23	PREVCOP_04350	-4.02486	0.00148427	#N/A	AlbA_2;HATPase_c_4
BT_0299	2.9337	0.00146527	#N/A	ACR_tran;MMPL	PREVCOP_04351	-3.79582	0.015817	#N/A	Bac_DNA_binding
BT_0300	3.22387	0.00014067	#N/A	ACR_tran;MMPL	PREVCOP_04354	-5.10407	3.33395e-07	#N/A	#N/A
BT_0301	2.80462	0.00201306	#N/A	AAA_21;AAA_23;ABC_tran;SMC_N	PREVCOP_04355	-5.1475	8.91514e-05	#N/A	Thioredoxin;Thioredoxin_2;Thioredoxin_8;TraF
BT_0321	2.44378	0.00333603	#N/A	dCMP_cyt_deam_1;MafB19-deam	PREVCOP_04356	-4.1105	0.000375466	#N/A	AAA_14;DUF4143
BT_0348	-3.32788	0.000440701	K01209:alpha-N-arabinofuranosidase [EC:3.2.1.55]	Alpha-L-AF_C	PREVCOP_04357	-4.39834	0.00161216	#N/A	#N/A
BT_0349	-3.44965	0.011025	#N/A	DUF4986;Glyco_hydro_127	PREVCOP_04358	-4.46938	0.00131679	#N/A	#N/A
BT_0350	-2.99308	0.0153608	#N/A	FGGY_C;FGGY_N	PREVCOP_04359	-3.60973	0.000940821	#N/A	Glyco_hydro_115;Glyco_hydro_67N
BT_0351	-2.93083	0.00183722	K01804:L-arabinose isomerase [EC:5.3.1.4]	Arabinose_Isome;Arabinose_Iso_C	PREVCOP_04360	-4.52351	1.20191e-05	K02316:DNA primase [EC:2.7.7.-]	DnaB_bind;Toprim;Toprim_2;Toprim_4;Toprim_N;zf-CHC2
BT_0352	-2.86416	0.000127693	#N/A	23S_rRNA_IVP	PREVCOP_04361	-3.56023	0.0075727	K06131:cardiolipin synthase [EC:2.7.8.-]	PLDc;PLDc_2;PLDc_N
BT_0353	-2.74726	0.0212678	K03077:L-ribulose-5-phosphate 4-epimerase [EC:5.1.3.4]	Aldolase_II	PREVCOP_04363	-4.5793	0.000464105	#N/A	DUF3822
BT_0354	-3.29883	2.08e-06	#N/A	NUDIX	PREVCOP_04364	-3.72488	0.0103325	#N/A	#N/A
BT_0355	-3.51728	1.89e-06	#N/A	SSF	PREVCOP_04365	-3.69885	0.0119085	#N/A	AAA_19;AAA_30;PIF1;UvrD_C_2
BT_0356	-3.49896	8.79e-07	K01785:aldose 1-epimerase [EC:5.1.3.3]	Aldose_epim	PREVCOP_04370	-5.31215	1.507e-05	#N/A	#N/A
BT_0360	-3.90002	0.000333839	#N/A	Glyco_hydro_43	PREVCOP_04371	-7.71922	0.000132402	#N/A	N6_N4_Mtase
BT_0361	-3.32799	5.19e-05	#N/A	SusD-like_3;SusD_RagB	PREVCOP_04380	-3.99571	0.0010218	#N/A	Peptidase_M3
BT_0362	-3.57247	0.00539063	#N/A	CarbopepD_reg_2;CarboxypepD_reg;Plug;TonB_dep_Rec	PREVCOP_04381	-7.06891	0.00390179	#N/A	MFS_1
BT_0364	-4.22977	2.05e-05	#N/A	CarbopepD_reg_2;CarboxypepD_reg;Plug;TonB_dep_Rec	PREVCOP_04390	-3.79035	0.0145497	#N/A	N6_N4_Mtase
BT_0365	-3.84186	0.020434	#N/A	Laminin_G_3	PREVCOP_04392	-4.54202	6.28261e-05	#N/A	PLDc_2
BT_0415	2.48197	0.00374218	K00956:sulfate adenylyltransferase subunit 1 [EC:2.7.7.4]	GTP_EFTU;MMR_HSR1	PREVCOP_04399	-4.39748	0.00698827	#N/A	#N/A
BT_0421	2.6063	0.0111034	#N/A	TPR_1;TPR_11;TPR_12;TPR_14;TPR_16;TPR_17;TPR_19;TPR_2;TPR_6;TPR_8;TPR_9	PREVCOP_04416	-6.11285	0.000293674	#N/A	#N/A
BT_0427	2.8959	0.00807808	K03816:xanthine phosphoribosyltransferase [EC:2.4.2.22]	Pribosyltran	PREVCOP_04417	-7.6544	0.0158531	#N/A	#N/A
BT_0456	2.80889	0.00192966	#N/A	Glyco_hydro_20;Glyco_hydro_20b	PREVCOP_04420	-4.12649	0.00115461	#N/A	AAA_14;AAA_16;ATPase_2
BT_0457	2.66911	0.0016789	#N/A	Lipase_GDSL_2;SASA	PREVCOP_04424	-3.8667	0.00755134	K01051:pectinesterase [EC:3.1.1.11]	Pectinesterase
BT_0460	2.90599	0.000121084	K12373:hexosaminidase [EC:3.2.1.52]	F5_F8_type_C;Glyco_hydro_20;Glyco_hydro_20b	PREVCOP_04425	-3.64492	0.0435074	K00951:GTP pyrophosphokinase [EC:2.7.6.5]	ACT_4;HD;HD_4;RelA_SpoT;TGS
BT_0461	3.02671	0.000195112	K01190:beta-galactosidase [EC:3.2.1.23]	DUF4982;Glyco_hydro_2;Glyco_hydro_2_C;Glyco_hydro_2_N	PREVCOP_04426	-3.78887	0.0148959	#N/A	LysM;SLT
BT_0465	3.59881	0.000666624	K00067:dTDP-4-dehydrorhamnose reductase [EC:1.1.1.133]	Epimerase;GDP_Man_Dehyd;NAD_binding_4;Polysacc_synt_2;RmlD_sub_bind	PREVCOP_04427	-3.70342	0.019473	#N/A	#N/A
BT_0502	3.93296	9.61e-06	#N/A	CarbopepD_reg_2;CarboxypepD_reg;Plug;TonB_dep_Rec	PREVCOP_04430	-3.79752	0.00325338	#N/A	AAA_31;ArsA_ATPase;CbiA;CBP_BcsQ;Fer4_NifH;MipZ;ParA
BT_0504	3.34571	0.0073374	#N/A	CarbopepD_reg_2;CarboxypepD_reg;Plug;TonB_dep_Rec	PREVCOP_04431	-3.38887	0.0135377	K00748:lipid-A-disaccharide synthase [EC:2.4.1.182]	LpxB
BT_0506	2.29411	0.0271004	#N/A	CHB_HEX_C;CHB_HEX_C_1;Fn3_assoc;Glyco_hydro_20;Glyco_hydro_20b;PA14	PREVCOP_04433	-4.11037	0.0143741	K00981:phosphatidate cytidylyltransferase [EC:2.7.7.41]	CTP_transf_1
BT_0507	3.21754	2.21e-05	#N/A	TetR_N	PREVCOP_04434	-3.85309	0.0148433	#N/A	AAA;AAA_22;AAA_5;FtsH_ext;Peptidase_M41;TIP49
BT_0512	3.1189	0.000671791	#N/A	#N/A	PREVCOP_04435	-3.46108	0.0357969	#N/A	RsfS
BT_0513	2.83009	0.00389776	#N/A	#N/A	PREVCOP_04438	-3.77981	0.0315569	#N/A	DUF349
BT_0521	3.42971	7.25e-05	#N/A	Hexapep;Hexapep_2	PREVCOP_04440	-4.09402	0.00617559	#N/A	#N/A
BT_0522	3.56643	1.49e-05	#N/A	Glyco_trans_2_3	PREVCOP_04441	-3.70328	0.01755	K01270:dipeptidase D [EC:3.4.13.-]	Peptidase_M20
BT_0523	3.09262	4.03e-05	#N/A	Bac_transf	PREVCOP_04442	-4.09369	0.00400478	#N/A	LPG_synthase_TM
BT_0525	2.46496	0.0324819	#N/A	DUF4842	PREVCOP_04443	-4.80711	1.06531e-05	#N/A	RrnaAD
BT_0536	2.68769	0.0185139	#N/A	HATPase_c	PREVCOP_04444	-4.0938	0.00305557	#N/A	RRF
BT_0537	2.74991	0.000145311	#N/A	HisKA;PAS_4	PREVCOP_04445	-3.84034	0.000967188	#N/A	ATP_bind_1;FeoB_N;MMR_HSR1;RsgA_GTPase;RsgA_N
BT_0566	3.0375	0.000370176	#N/A	tRNA_SAD	PREVCOP_04446	-3.48211	0.0165506	#N/A	HTH_18
BT_0592	3.21906	0.0250752	#N/A	DUF4373	PREVCOP_04449	-4.87077	1.5087e-06	#N/A	Virulence_RhuM
BT_0616	2.72427	0.0306975	#N/A	RseC_MucC	PREVCOP_04450	-4.85813	4.86083e-05	#N/A	DUF3874;VirE;VirE_N
BT_0618	2.99509	0.00349507	#N/A	Complex1_51K;Fer4_10;Fer4_17;Fer4_2;Fer4_7;Fer4_9;NQRA;RnfC_N;SLBB	PREVCOP_04453	-4.41575	1.62629e-05	#N/A	HATPase_c;HisKA;HTH_18;HTH_AraC;Reg_prop;Response_reg;SGL;Y_Y_Y
BT_0619	2.99138	0.0200287	#N/A	NQR2_RnfD_RnfE	PREVCOP_04454	-4.10484	0.00325729	#N/A	OPT
BT_0622	2.88194	0.0282017	#N/A	Rnf-Nqr	PREVCOP_04455	-4.09236	0.00188812	#N/A	Aldose_epim
BT_0648	3.06641	0.00419408	#N/A	ThiF	PREVCOP_04458	-4.3664	0.000701114	#N/A	HTH_1;LysR_substrate
BT_0649	2.81052	0.0107201	K03150:thiamine biosynthesis ThiH	BATS;Radical_SAM	PREVCOP_04459	-4.44934	0.000483942	#N/A	ThrE;ThrE_2
BT_0650	2.74425	0.00568566	K03147:thiamine biosynthesis protein ThiC	ThiC-associated;ThiC_Rad_SAM	PREVCOP_04460	-3.61807	0.0357384	#N/A	Asp-Al_Ex;TrkA_C
BT_0652	2.7168	0.0203045	K00788:thiamine-phosphate pyrophosphorylase [EC:2.5.1.3]	NMO;TMP-TENI	PREVCOP_04461	-4.0033	0.000977421	K00566:tRNA-specific 2-thiouridylase [EC:2.8.1.-]	Asn_synthase;tRNA_Me_trans
BT_0659	2.47196	0.0236986	#N/A	TolB_like	PREVCOP_04463	-4.0361	0.0288157	#N/A	CitMHS;Na_sulph_symp;TrkA_C
BT_0662	2.85982	0.0478774	#N/A	ANAPC3;TPR_1;TPR_12;TPR_2;Wzy_C	PREVCOP_04464	-3.67317	0.0119494	#N/A	DDE_Tnp_1;DDE_Tnp_1_3
BT_0663	2.89179	0.0255706	#N/A	#N/A	PREVCOP_04465	-5.57352	0.00893814	#N/A	#N/A
BT_0664	3.08649	0.00475404	#N/A	DUF4934;DUF5128	PREVCOP_04466	-5.17753	0.0291397	#N/A	#N/A
BT_0669	2.62208	0.00507171	#N/A	Biotin_lipoyl_2;HlyD_3;HlyD_D23	PREVCOP_04473	-5.63228	0.0014834	#N/A	#N/A
BT_0670	2.45922	0.00203771	#N/A	ACR_tran;Patched;SecD_SecF	PREVCOP_04489	-4.22509	0.00149321	K01662:1-deoxy-D-xylulose-5-phosphate synthase [EC:2.2.1.7]	DXP_synthase_N;Transketolase_C;Transketolase_N;Transket_pyr
BT_0671	3.14566	4.41e-06	#N/A	OEP	PREVCOP_04494	-4.68833	2.67e-05	K02377:GDP-L-fucose synthase [EC:1.1.1.271]	Epimerase;GDP_Man_Dehyd;RmlD_sub_bind
BT_0676	2.82305	0.00697873	K01443:N-acetylglucosamine-6-phosphate deacetylase [EC:3.5.1.25]	Amidohydro_1;Amidohydro_3	PREVCOP_04496	-3.82002	0.000171506	#N/A	HAD;HAD_2;Hydrolase
BT_0678	3.32409	0.0276559	#N/A	OEP	PREVCOP_04497	-2.83165	0.0216507	K01810:glucose-6-phosphate isomerase [EC:5.3.1.9]	PGI
BT_0683	2.26392	0.00921112	#N/A	GH97_C;GH97_N;Glyco_hydro_97	PREVCOP_04498	-3.95007	0.00774463	K00057:glycerol-3-phosphate dehydrogenase (NAD(P)+) [EC:1.1.1.94]	NAD_Gly3P_dh_C;NAD_Gly3P_dh_N
BT_0684	2.63816	0.0318888	K01897:long-chain acyl-CoA synthetase [EC:6.2.1.3]	AMP-binding	PREVCOP_04499	-3.91162	0.00451027	K04567:lysyl-tRNA synthetase, class II [EC:6.1.1.6]	tRNA-synt_2;tRNA_anti-codon
BT_0752	3.36319	0.036245	#N/A	Sigma70_r4;Sigma70_r4_2	PREVCOP_04502	-3.63415	0.0185752	#N/A	Chorismate_bind
BT_0767	2.84074	0.00324153	K01665:para-aminobenzoate synthetase component I [EC:2.6.1.85]	Chorismate_bind	PREVCOP_04503	-4.39489	8.82429e-05	K02551:2-succinyl-5-enolpyruvyl-6-hydroxy-3-cyclohexene-1-carboxylate synthase [EC:2.2.1.9]	TPP_enzyme_C;TPP_enzyme_N
BT_0785	2.41705	0.00910422	K01915:glutamine synthetase [EC:6.3.1.2]	Gln-synt_C;Gln-synt_N	PREVCOP_04504	-3.56042	0.0373667	K01661:naphthoate synthase [EC:4.1.3.36]	ECH_1;ECH_2
BT_0818	3.95276	1.71e-07	#N/A	HATPase_c;HisKA;PAS_3;PAS_9;Response_reg	PREVCOP_04505	-5.94991	0.000293039	K09457:7-cyano-7-deazaguanine reductase [EC:1.7.1.13]	QueF;QueF_N
BT_0821	3.35208	6.39e-07	#N/A	MFS_1;PTR2	PREVCOP_04506	-4.44719	0.039019	#N/A	Vut_1
BT_0822	3.03637	0.00075786	#N/A	Lactamase_B;Lactamase_B_2	PREVCOP_04507	-5.16268	3.52453e-05	#N/A	PHO4
BT_0831	2.63302	0.00134625	#N/A	DEAD;Helicase_C;ResIII	PREVCOP_04510	-5.16881	0.0277553	#N/A	Abi_2
BT_0839	3.01105	0.00104258	#N/A	#N/A	PREVCOP_04513	-4.00961	0.0429457	#N/A	#N/A
BT_0840	2.97065	0.00101905	#N/A	#N/A	PREVCOP_04515	-3.93193	0.000188309	K00677:UDP-N-acetylglucosamine acyltransferase [EC:2.3.1.129]	Acetyltransf_11;Hexapep;Hexapep_2
BT_0841	3.04689	0.0149085	#N/A	#N/A	PREVCOP_04516	-4.0489	0.00307099	K16363:UDP-3-O-[3-hydroxymyristoyl] N-acetylglucosamine deacetylase / 3-hydroxyacyl-[acyl-carrier-protein] dehydratase [EC:3.5.1.108 4.2.1.59]	FabA;LpxC
BT_0842	2.71598	0.0358436	#N/A	#N/A	PREVCOP_04517	-4.08878	0.00135134	K02536:UDP-3-O-[3-hydroxymyristoyl] glucosamine N-acyltransferase [EC:2.3.1.191]	Hexapep;Hexapep_2;LpxD
BT_0843	3.28671	0.000105574	#N/A	#N/A	PREVCOP_04519	-3.86196	0.0455575	#N/A	PCRF;RF-1
BT_0844	2.97811	0.00056536	#N/A	#N/A	PREVCOP_04520	-4.33626	0.00176831	#N/A	PDDEXK_3
BT_0865	3.32108	2.39e-05	#N/A	DUF1735;F5_F8_type_C	PREVCOP_04522	-4.46884	8.50223e-06	K00014:shikimate dehydrogenase [EC:1.1.1.25]	Shikimate_dh_N
BT_0866	3.87598	1.73e-06	#N/A	SusD-like_3;SusD_RagB	PREVCOP_04523	-3.69294	0.00977236	K03183:ubiquinone/menaquinone biosynthesis methyltransferase [EC:2.1.1.163 2.1.1.201]	Methyltransf_11;Methyltransf_12;Methyltransf_20;Methyltransf_23;Methyltransf_25;Methyltransf_31;Ubie_methyltran
BT_0867	3.9282	1.81e-06	#N/A	CarbopepD_reg_2;CarboxypepD_reg;Plug;TonB_dep_Rec	PREVCOP_04524	-3.67532	0.0483587	K01923:phosphoribosylaminoimidazole-succinocarboxamide synthase [EC:6.3.2.6]	SAICAR_synt
BT_0960	2.74336	0.00353301	#N/A	OMP_b-brl_3;Plug;TonB_dep_Rec	PREVCOP_04525	-3.84603	0.000969657	#N/A	AAA_19;AAA_30;PhoH
BT_0972	2.5087	0.0123333	#N/A	adh_short;adh_short_C2;Epimerase;KR	PREVCOP_04527	-4.44479	0.000116604	#N/A	Na_H_Exchanger;TrkA_C
BT_1034	2.91463	0.000195228	#N/A	MFS_1	PREVCOP_04528	-3.80136	0.00561274	#N/A	M20_dimer;Peptidase_M20;Peptidase_M42
BT_1042	3.00404	0.0170934	#N/A	CarbopepD_reg_2;CarboxypepD_reg;Plug;STN;TonB_dep_Rec	PREVCOP_04532	-4.54636	7.24144e-05	K02343:DNA polymerase III subunit gamma/tau [EC:2.7.7.7]	AAA;AAA_22;AAA_5;DNA_pol3_delta2;DNA_pol3_gamma3;RuvB_N;TIP49
BT_1043	3.08239	0.00615362	#N/A	SusD-like;SusD-like_2;SusD-like_3	PREVCOP_04533	-4.08234	0.00779561	#N/A	DivIC
BT_1044	3.12369	0.0113634	#N/A	DUF4849;Glyco_hydro_18	PREVCOP_04535	-4.18159	7.46326e-06	#N/A	DUF4369
BT_1045	2.9387	0.0174631	#N/A	DUF1735;Laminin_G_3	PREVCOP_04536	-4.85201	8.52917e-08	K01465:dihydroorotase [EC:3.5.2.3]	Amidohydro_1;Amidohydro_3
BT_1046	3.34591	1.87e-06	#N/A	Plug;TonB_dep_Rec	PREVCOP_04537	-4.12921	0.00195316	#N/A	Met_synt_B12
BT_1047	3.44639	2.49e-07	#N/A	SusD-like;SusD-like_2;SusD-like_3	PREVCOP_04538	-3.89708	0.0183515	#N/A	Metallophos;Metallophos_2
BT_1048	3.43129	8.39e-08	#N/A	DUF4849;Glyco_hydro_18	PREVCOP_04539	-4.79276	0.000242892	K00655:1-acyl-sn-glycerol-3-phosphate acyltransferase [EC:2.3.1.51]	Acyltransferase
BT_1049	3.24534	6.74e-07	#N/A	DUF1735;Laminin_G_3	PREVCOP_04540	-4.94091	0.000785487	K00721:dolichol-phosphate mannosyltransferase [EC:2.4.1.83]	Glycos_transf_2;Glyco_tranf_2_3
BT_1050	3.50063	1.1e-06	#N/A	DUF4999;F5_F8_type_C	PREVCOP_04541	-4.6	3.47479e-05	K03723:transcription-repair coupling factor (superfamily II helicase) [EC:3.6.4.-]	CarD_CdnL_TRCF;DEAD;Helicase_C;TRCF
BT_1051	2.43616	0.0057077	K12373:hexosaminidase [EC:3.2.1.52]	CHB_HEX_C_1;F5_F8_type_C;Fn3_assoc;Glyco_hydro_20;Glyco_hydro_20b	PREVCOP_04542	-4.84857	1.82377e-05	K06001:tryptophan synthase beta chain [EC:4.2.1.20]	PALP
BT_1141	2.92231	0.0294801	#N/A	Cation_efflux;ZT_dimer	PREVCOP_04543	-7.50766	0.0272795	#N/A	#N/A
BT_1163	3.65395	1.02e-07	#N/A	OEP	PREVCOP_04544	-4.71785	0.0075486	K00432:glutathione peroxidase [EC:1.11.1.9]	AhpC-TSA;GSHPx
BT_1164	4.03	1.03e-07	#N/A	#N/A	PREVCOP_04548	-4.718	0.00025127	#N/A	HTH_18;HTH_AraC;Reg_prop;Response_reg;Y_Y_Y
BT_1165	3.527	2.5e-06	#N/A	Wzy_C	PREVCOP_04551	-5.11715	0.000128836	K01173:endonuclease G, mitochondrial	Endonuclease_NS
BT_1166	3.76898	3.85e-06	#N/A	Glycos_transf_2;Glyco_tranf_2_3;Glyco_trans_2_3	PREVCOP_04552	-4.4065	0.0174887	#N/A	#N/A
BT_1167	3.46468	5.35e-05	#N/A	Glycos_transf_2;Glyco_tranf_2_3;Glyco_transf_21;Glyco_trans_2_3	PREVCOP_04553	-4.64631	0.0138288	K02909:large subunit ribosomal protein L31	Ribosomal_L31
BT_1176	2.78662	0.00692214	#N/A	Glycos_transf_2;Glyco_tranf_2_2;Glyco_tranf_2_3	PREVCOP_04554	-3.57771	0.0360587	#N/A	#N/A
BT_1179	3.0564	0.000222114	#N/A	GT-D	PREVCOP_04557	-4.06348	0.00885008	K00876:uridine kinase [EC:2.7.1.48]	CoaE;PRK
BT_1180	3.43659	4.37e-07	#N/A	Glycos_transf_1;Glyco_trans_1_2;Glyco_trans_1_4	PREVCOP_04558	-3.83945	0.0251556	#N/A	#N/A
BT_1181	3.39051	0.000110785	#N/A	Glycos_transf_2;Glyco_tranf_2_3	PREVCOP_04559	-4.04925	0.00613572	#N/A	#N/A
BT_1182	3.32402	3.11e-05	#N/A	Polysacc_deac_3	PREVCOP_04560	-3.94561	0.00295589	K01960:pyruvate carboxylase subunit B [EC:6.4.1.1]	Biotin_lipoyl_2;HMGL-like;PYC_OADA
BT_1183	2.44616	0.00946208	#N/A	Glycos_transf_2;Glyco_tranf_2_3;Glyco_transf_21;Glyco_trans_2_3;HATPase_c;HisKA;PAS;PAS_4;Response_reg	PREVCOP_04561	-3.5989	0.0190134	#N/A	#N/A
BT_1184	2.95372	0.000133959	#N/A	Exo_endo_phos	PREVCOP_04562	-4.00897	0.030579	#N/A	#N/A
BT_1229	2.81736	0.00117563	#N/A	Asp-Al_Ex;TrkA_C	PREVCOP_04565	-3.72453	0.0151986	#N/A	DUF308
BT_1261	2.7112	0.017462	#N/A	DLH;DPPIV_N;Esterase;Peptidase_S15;Peptidase_S9	PREVCOP_04566	-5.04799	6.50046e-06	K15634:probable phosphoglycerate mutase [EC:5.4.2.12]	His_Phos_1
BT_1264	3.77016	1.53e-06	#N/A	HATPase_c;HisKA;PAS_3;Response_reg	PREVCOP_04567	-4.30381	3.18725e-05	#N/A	adh_short;adh_short_C2;KR
BT_1272	2.64343	0.00094512	#N/A	GntR;HTH_11;Peripla_BP_3	PREVCOP_04568	-3.70346	0.00183243	#N/A	#N/A
BT_1273	3.54376	4.6e-06	K01818:L-fucose isomerase [EC:5.3.1.25]	Fucose_iso_C;Fucose_iso_N1;Fucose_iso_N2	PREVCOP_04569	-3.96591	0.00627068	K00067:dTDP-4-dehydrorhamnose reductase [EC:1.1.1.133]	Epimerase;GDP_Man_Dehyd;NAD_binding_10;NAD_binding_4;Polysacc_synt_2;RmlD_sub_bind
BT_1274	3.15301	5.44e-05	#N/A	Aldolase_II	PREVCOP_04570	-4.5497	2.30751e-05	K01710:dTDP-glucose 4,6-dehydratase [EC:4.2.1.46]	3Beta_HSD;adh_short;Epimerase;GDP_Man_Dehyd;NAD_binding_4;Polysacc_synt_2;RmlD_sub_bind
BT_1275	3.55907	5.55e-08	K00879:L-fuculokinase [EC:2.7.1.51]	FGGY_C;FGGY_N	PREVCOP_04572	-3.93717	0.00305796	#N/A	PCMD
BT_1276	3.76459	4.8e-07	#N/A	rhaM	PREVCOP_04573	-3.46698	0.0490441	#N/A	Bac_surface_Ag;OMP_b-brl
BT_1277	3.66948	5.4e-09	#N/A	MFS_1	PREVCOP_04575	-4.17749	0.000141662	#N/A	Acetyltransf_1;CN_hydrolase
BT_1296	2.58027	0.0193922	K02123:V-type H+-transporting ATPase subunit I [EC:3.6.3.14]	V_ATPase_I	PREVCOP_04581	-4.81349	8.20737e-05	#N/A	#N/A
BT_1298	2.89417	9.13e-05	K02118:V-type H+-transporting ATPase subunit B [EC:3.6.3.14]	ATP-synt_ab;ATP-synt_ab_N	PREVCOP_04582	-4.7023	3.39397e-05	#N/A	#N/A
BT_1299	3.09821	3.92e-05	K02117:V-type H+-transporting ATPase subunit A [EC:3.6.3.14]	ATP-synt_ab;ATP-synt_ab_N;ATP-synt_ab_Xtn	PREVCOP_04583	-4.0292	0.00416269	#N/A	S4
BT_1300	3.02534	4.01e-05	#N/A	DUF2764;vATP-synt_AC39	PREVCOP_04584	-4.77328	2.90332e-05	#N/A	Pept_tRNA_hydro
BT_1301	2.61139	0.0277631	K02121:V-type H+-transporting ATPase subunit E [EC:3.6.3.14]	vATP-synt_E	PREVCOP_04585	-4.93883	0.000363011	K02897:large subunit ribosomal protein L25	Ribosomal_L25p;Ribosomal_TL5_C
BT_1326	2.71185	0.0199657	#N/A	NARP1;SRP_TPR_like;TPR_1;TPR_10;TPR_11;TPR_12;TPR_14;TPR_15;TPR_16;TPR_17;TPR_19;TPR_2;TPR_6;TPR_7;TPR_8;TPR_9	PREVCOP_04586	-5.5359	1.32371e-05	#N/A	#N/A
BT_1387	2.75884	0.0123982	#N/A	MatE;Polysacc_synt_C	PREVCOP_04587	-3.61739	0.0126981	#N/A	NusB
BT_1409	2.91331	0.00036173	#N/A	S-methyl_trans	PREVCOP_04589	-3.32501	0.00602521	#N/A	YbbR
BT_1410	2.79822	0.00482747	#N/A	Lactamase_B;Lactamase_B_2	PREVCOP_04592	-3.79599	0.011463	#N/A	#N/A
BT_1433	2.64386	0.017479	#N/A	3HCDH_N;adh_short;adh_short_C2;Epimerase;KR;Shikimate_DH;TrkA_N	PREVCOP_04593	-3.73772	0.0329076	#N/A	MatE;Polysacc_synt_C
BT_1434	3.9109	1.51e-08	#N/A	LacI;Peripla_BP_1;Peripla_BP_4	PREVCOP_04603	-5.29522	1.51134e-05	#N/A	HTH_19;HTH_25;HTH_26;HTH_3;HTH_31;HTH_37
BT_1458	2.78146	0.0207068	#N/A	His_kinase	PREVCOP_04604	-4.33216	2.90285e-05	#N/A	AIPR
BT_1459	2.61166	0.0126843	#N/A	His_kinase	PREVCOP_04605	-3.96275	0.000262748	#N/A	DEAD;Helicase_C;ResIII;WG_beta_rep
BT_1476	2.17808	0.0244265	K00812:aspartate aminotransferase [EC:2.6.1.1]	Aminotran_1_2;Aminotran_5;Cys_Met_Meta_PP;DegT_DnrJ_EryC1	PREVCOP_04606	-4.38368	2.19547e-05	K00558:DNA (cytosine-5)-methyltransferase 1 [EC:2.1.1.37]	DNA_methylase
BT_1543	3.17417	0.00889641	#N/A	AAA_21;AAA_23;AAA_29;ABC_tran;NACHT;SMC_N	PREVCOP_04608	-4.12209	0.00117228	#N/A	AAA_5
BT_1544	3.03473	0.00108042	K03426:NAD+ diphosphatase [EC:3.6.1.22]	DZR;NUDIX;NUDIX-like;zf-NADH-PPase	PREVCOP_04617	-4.6495	0.00901603	#N/A	Vsr
BT_1545	3.09396	0.000402235	#N/A	cNMP_binding	PREVCOP_04618	-3.88505	0.00521092	#N/A	DUF1016
BT_1574	2.55439	0.0280708	#N/A	OMP_b-brl;Toluene_X	PREVCOP_04619	-3.85664	0.00865409	#N/A	#N/A
BT_1595	2.81111	0.00607611	K03628:transcription termination factor Rho	ATP-synt_ab;Rho_N;Rho_RNA_bind	PREVCOP_04620	-4.33702	0.00126434	#N/A	NTP_transf_2
BT_1597	3.80551	2.48e-10	#N/A	HATPase_c;HisKA;TPR_10;TPR_12;TPR_14;TPR_2;TPR_7	PREVCOP_04622	-4.22914	0.0150696	#N/A	#N/A
BT_1598	3.81117	7.78e-11	#N/A	HisKA	PREVCOP_04624	-7.40596	0.00140262	#N/A	#N/A
BT_1608	2.76844	0.00188562	#N/A	PGA_cap	PREVCOP_04625	-4.08406	0.00034766	#N/A	AAA-ATPase_like;PDDEXK_9
BT_1617	3.01351	0.0399162	#N/A	GerE;HTH_23;HTH_38;HTH_40;Sigma70_ECF;Sigma70_r2;Sigma70_r4;Sigma70_r4_2	PREVCOP_04629	-4.67259	0.00221404	#N/A	#N/A
BT_1637	3.04359	0.039729	#N/A	VirE_N	PREVCOP_04630	-4.66386	0.00193106	#N/A	OMP_b-brl_3
BT_1661	2.22766	0.034415	#N/A	HATPase_c;HisKA;PAS;PAS_3;PAS_9	PREVCOP_04632	-4.72609	0.00031086	#N/A	Inhibitor_I69;LRR_5;Peptidase_C10
BT_1690	2.4975	0.01652	#N/A	ANAPC3;TPR_1;TPR_12;TPR_14;TPR_16;TPR_19;TPR_2	PREVCOP_04633	-5.5315	0.00166347	#N/A	#N/A
BT_1696	2.57644	0.0393392	K01572:oxaloacetate decarboxylase, beta subunit [EC:4.1.1.3]	OAD_beta	PREVCOP_04634	-4.97284	0.000221156	#N/A	Mem_trans
BT_1711	5.96098	0.0281115	#N/A	#N/A	PREVCOP_04635	-4.68698	5.04978e-06	K12251:N-carbamoylputrescine amidase [EC:3.5.1.53]	CN_hydrolase
BT_1714	5.60666	0.0349013	#N/A	NeuB;SAF	PREVCOP_04636	-4.73565	8.99741e-06	#N/A	PAD_porph
BT_1718	5.7091	0.0223169	#N/A	Aminotran_5;Beta_elim_lyase	PREVCOP_04637	-4.91245	1.93897e-06	#N/A	NIF3
BT_1727	4.0992	2.1e-07	#N/A	FecR	PREVCOP_04638	-3.739	0.00496651	#N/A	zf-RING_7
BT_1728	3.72702	8.5e-06	#N/A	Sigma70_ECF;Sigma70_r4;Sigma70_r4_2	PREVCOP_04639	-3.82674	0.00382053	#N/A	DnaJ;DUF533;TerB
BT_1738	3.03742	5.72e-05	#N/A	HATPase_c;HisKA	PREVCOP_04640	-4.21772	8.29912e-05	#N/A	MaoC_dehydratas
BT_1751	3.90484	1.54e-05	K02000:glycine betaine/proline transport system ATP-binding protein [EC:3.6.3.32]	AAA_21;ABC_tran;CBS	PREVCOP_04641	-4.57567	0.00160772	K00012:UDPglucose 6-dehydrogenase [EC:1.1.1.22]	NAD_Gly3P_dh_N;UDPG_MGDP_dh;UDPG_MGDP_dh_C;UDPG_MGDP_dh_N
BT_1768	2.51633	0.00379293	#N/A	Glyco_hydro_2;Glyco_hydro_2_C;Glyco_hydro_2_N	PREVCOP_04645	-3.92276	0.014638	K02340:DNA polymerase III subunit delta [EC:2.7.7.7]	DNA_pol3_delta
BT_1800	2.29314	0.0218205	#N/A	HATPase_c;HisKA	PREVCOP_04649	-3.64457	0.0287785	K02823:dihydroorotate dehydrogenase electron transfer subunit	DHODB_Fe-S_bind;NAD_binding_1
BT_1801	2.70999	0.00105123	#N/A	HisKA;TPR_12	PREVCOP_04653	-3.93569	0.00192853	K04518:prephenate dehydratase [EC:4.2.1.51]	PDT
BT_1802	2.81274	0.0205851	#N/A	HATPase_c;HisKA	PREVCOP_04656	-4.72099	7.63867e-05	#N/A	PDH
BT_1803	3.25601	0.00180376	#N/A	#N/A	PREVCOP_04660	-4.05486	0.00200494	K01491:methylenetetrahydrofolate dehydrogenase (NADP+) / methenyltetrahydrofolate cyclohydrolase [EC:1.5.1.5 3.5.4.9]	AlaDh_PNT_C;THF_DHG_CYH;THF_DHG_CYH_C
BT_1838	2.76526	0.000402093	#N/A	BAAT_C;DLH;Hydrolase_4;Peptidase_S15;Peptidase_S9	PREVCOP_04661	-3.3865	0.0455688	#N/A	Alpha-L-AF_C
BT_1884	5.33515	0.0254755	#N/A	CSD	PREVCOP_04665	-4.04147	0.00142945	K01653:acetolactate synthase I/III small subunit [EC:2.2.1.6]	ACT;ACT_5;ALS_ss_C
BT_1885	4.80906	0.0257539	K11927:ATP-dependent RNA helicase RhlE [EC:3.6.4.13]	DEAD;Helicase_C;ResIII	PREVCOP_04666	-3.80782	0.012022	#N/A	Acyl-ACP_TE
BT_1904	-3.25786	1.2e-05	#N/A	Cass2;GyrI-like;HTH_18;HTH_AraC	PREVCOP_04668	-3.97998	0.00297472	K03654:ATP-dependent DNA helicase RecQ [EC:3.6.4.12]	DEAD;Helicase_C;RecQ_Zn_bind
BT_1989	2.44156	0.0393326	#N/A	DUF1016	PREVCOP_04669	-3.84992	0.000878082	K07462:single-stranded-DNA-specific exonuclease [EC:3.1.-.-]	DHH;DHHA1
BT_2029	4.21503	0.019466	#N/A	#N/A	PREVCOP_04673	-3.67339	0.0189442	#N/A	Patatin
BT_2035	3.86865	9.66e-07	#N/A	AAA_15;AAA_16;AAA_21;AAA_29;ABC_tran;ABC_tran_Xtn;MMR_HSR1;NACHT;RsgA_GTPase;SMC_N	PREVCOP_04674	-4.15952	0.00143575	#N/A	tRNA_m1G_MT
BT_2060	2.20031	0.0335073	K00945:cytidylate kinase [EC:2.7.4.14]	AAA_18;Cytidylate_kin;Cytidylate_kin2	PREVCOP_04677	-3.70963	0.029625	K01647:citrate synthase [EC:2.3.3.1]	Citrate_synt
BT_2097	5.14001	7.77e-07	#N/A	Glyco_hydro_127	PREVCOP_04680	-4.04171	0.00897541	#N/A	#N/A
BT_2121	2.94429	0.0023819	#N/A	MatE;Polysacc_synt_C	PREVCOP_04681	-4.55551	0.00249237	#N/A	EFG_C;EFG_II;EFG_IV;GTP_EFTU;GTP_EFTU_D2
BT_2137	3.37142	0.0121414	#N/A	DDE_Tnp_IS240;rve;rve_3	PREVCOP_04685	-4.19147	0.000161224	K02990:small subunit ribosomal protein S6	Ribosomal_S6
BT_2223	2.54683	0.0101948	#N/A	TPR_1;TPR_12;TPR_2;TPR_8	PREVCOP_04686	-4.56595	0.000213488	K02963:small subunit ribosomal protein S18	Ribosomal_S18
BT_2244	2.31753	0.0181934	#N/A	CarboxypepD_reg	PREVCOP_04689	-3.62246	0.00381669	#N/A	Alpha-amylase;tRNA_SAD
BT_2245	2.2677	0.045801	#N/A	#N/A	PREVCOP_04691	-8.43619	6.66305e-07	#N/A	#N/A
BT_2246	2.50967	0.0017998	#N/A	#N/A	PREVCOP_04692	-8.02796	1.70211e-05	#N/A	#N/A
BT_2247	2.62592	0.0218975	#N/A	RyR	PREVCOP_04693	-8.61186	1.84338e-07	#N/A	CsgG;LpoB
BT_2275	2.34672	0.0155075	K00857:thymidine kinase [EC:2.7.1.21]	TK	PREVCOP_04694	-5.11953	6.77648e-06	#N/A	#N/A
BT_2280	2.81769	0.00234148	#N/A	#N/A	PREVCOP_04697	-4.43124	0.00103209	#N/A	AAA-ATPase_like;PDDEXK_9
BT_2338	3.0588	0.000841487	#N/A	HTH_18	PREVCOP_04698	-4.2719	0.00283405	#N/A	AAA-ATPase_like;PDDEXK_9
BT_2346	3.55154	0.0253323	#N/A	#N/A	PREVCOP_04702	-4.22503	0.0148961	#N/A	RNase_E_G
BT_2372	-3.642	1.27e-05	#N/A	Cass2;GyrI-like;HTH_18;HTH_AraC	PREVCOP_04703	-5.70771	0.000337488	#N/A	Bac_DNA_binding
BT_2374	2.38126	0.00338243	#N/A	DUF3857;Transglut_core	PREVCOP_04704	-4.24986	0.00107862	#N/A	TPM_phosphatase
BT_2397	3.0879	0.00619702	K00949:thiamine pyrophosphokinase [EC:2.7.6.2]	TPK_catalytic	PREVCOP_04705	-3.944	0.00969591	#N/A	LemA
BT_2417	2.39564	0.0166823	K07091:lipopolysaccharide export system permease protein	YjgP_YjgQ	PREVCOP_04707	-4.41331	0.000137561	K00873:pyruvate kinase [EC:2.7.1.40]	PK;PK_C
BT_2502	2.25992	0.0340679	#N/A	#N/A	PREVCOP_04708	-3.84182	0.00598516	#N/A	Poly_export;SLBB
BT_2504	2.88356	6.65e-05	#N/A	DUF4476	PREVCOP_04709	-4.04917	0.00296513	K00820:glucosamine--fructose-6-phosphate aminotransferase (isomerizing) [EC:2.6.1.16]	GATase_6;GATase_7;SIS
BT_2540	2.71716	0.00012694	#N/A	HATPase_c;HisKA	PREVCOP_04710	-4.16839	0.000334251	K00764:amidophosphoribosyltransferase [EC:2.4.2.14]	GATase_6;GATase_7
BT_2541	2.8383	0.00196661	#N/A	Cation_ATPase;Cation_ATPase_C;Cation_ATPase_N;E1-E2_ATPase;Hydrolase;Hydrolase_3	PREVCOP_04712	-4.04102	0.00725189	K01955:carbamoyl-phosphate synthase large subunit [EC:6.3.5.5]	ATP-grasp;ATP-grasp_3;ATPgrasp_Ter;CPSase_L_D2;CPSase_L_D3;Dala_Dala_lig_C;GARS_A;MGS;RimK
BT_2542	2.52567	0.0402136	#N/A	HAD_2;Hydrolase	PREVCOP_04714	-6.0758	3.26689e-07	#N/A	DUF4160
BT_2543	2.63616	0.0218922	K11753:riboflavin kinase / FMN adenylyltransferase [EC:2.7.1.26 2.7.7.2]	FAD_syn;Flavokinase	PREVCOP_04715	-4.57084	0.0032336	#N/A	DUF2442
BT_2574	2.90199	0.000111896	#N/A	HATPase_c;HisKA	PREVCOP_04717	-5.01626	0.0087046	#N/A	#N/A
BT_2684	2.66243	0.0175649	#N/A	#N/A	PREVCOP_04718	-4.47483	0.000594537	#N/A	#N/A
BT_2686	2.84408	0.000347	#N/A	ACR_tran;MMPL	PREVCOP_04719	-4.6626	0.000164486	#N/A	DUF4391
BT_2687	2.88267	0.00104666	#N/A	Biotin_lipoyl_2;HlyD_3;HlyD_D23	PREVCOP_04723	-4.89717	0.00159845	#N/A	#N/A
BT_2688	2.89332	0.0021945	#N/A	OEP	PREVCOP_04725	-4.13895	0.0438525	#N/A	AAA_14;DUF4143
BT_2689	2.75407	0.0271641	#N/A	TetR_N	PREVCOP_04728	-4.19374	0.00845891	#N/A	PHP;PHP_C
BT_2811	2.84451	0.0153739	#N/A	AlaDh_PNT_C;FAD_binding_2;FAD_oxidored;GIDA;HI0933_like;Pyr_redox;Pyr_redox_2;Pyr_redox_3;Thi4;Thioredoxin_3	PREVCOP_04729	-3.41699	0.0329493	K01673:carbonic anhydrase [EC:4.2.1.1]	Pro_CA
BT_2826	2.64939	0.0047994	#N/A	HATPase_c;HisKA;HTH_18;HTH_AraC;Reg_prop;Response_reg;SGL;Y_Y_Y	PREVCOP_04731	-3.99822	0.0118298	#N/A	Transgly_assoc
BT_2828	3.06788	7.17e-05	#N/A	DUF4114;DUF4842	PREVCOP_04732	-3.70137	0.00231604	#N/A	Hexapep;Hexapep_2
BT_2838	2.70834	0.00631696	K09808:lipoprotein-releasing system permease protein	FtsX;MacB_PCD	PREVCOP_04733	-4.44778	1.84685e-05	#N/A	GerE
BT_2847	3.63935	2.76e-06	#N/A	#N/A	PREVCOP_04734	-4.56338	3.95126e-05	#N/A	DUF1349
BT_2848	2.65205	0.00963734	#N/A	DUF4934;DUF5128	PREVCOP_04735	-4.49319	8.93406e-05	#N/A	AhpC-TSA;AhpC-TSA_2;Redoxin
BT_2849	3.42171	0.0251498	K01785:aldose 1-epimerase [EC:5.1.3.3]	Aldose_epim	PREVCOP_04737	-3.8655	0.0172295	#N/A	Abhydrolase_2;Esterase;Esterase_phd;Hydrolase_4;Peptidase_S9
BT_2938	2.77729	0.0370664	#N/A	Glycos_transf_1;Glyco_transf_4;Glyco_trans_1_4;Glyco_trans_4_4	PREVCOP_04738	-4.25665	0.00453839	#N/A	#N/A
BT_3004	2.13977	0.047003	#N/A	#N/A	PREVCOP_04739	-4.38932	0.000919337	#N/A	AraC_binding;Cupin_1;Cupin_2;MannoseP_isomer
BT_3005	2.34111	0.014166	#N/A	#N/A	PREVCOP_04740	-4.2225	5.73153e-05	K03885:NADH dehydrogenase [EC:1.6.99.3]	DAO;FAD_binding_2;HI0933_like;Lycopene_cycl;NAD_binding_8;Pyr_redox;Pyr_redox_2
BT_3031	3.24119	0.0193584	#N/A	ORF6N	PREVCOP_04742	-4.46695	0.00102487	#N/A	DUF4113;IMS;IMS_C
BT_3039	2.69598	7.58e-05	#N/A	#N/A	PREVCOP_04743	-4.46073	3.66702e-05	#N/A	Nitroreductase;TM1586_NiRdase
BT_3051	2.36629	0.0150635	#N/A	DUF4976;Phosphodiest;Sulfatase	PREVCOP_04744	-4.88226	6.39282e-08	#N/A	AAA_19;AAA_22;AAA_30;HTH_40;PIF1;UvrD_C_2
BT_3056	2.85168	0.0326577	#N/A	DUF4934;DUF5128	PREVCOP_04746	-4.13176	0.000122739	#N/A	DLH;Peptidase_S15;Peptidase_S9
BT_3065	2.89557	0.00249076	K07407:alpha-galactosidase [EC:3.2.1.22]	He_PIG;He_PIG_assoc;Melibiase_2;Melibiase_2_C	PREVCOP_04749	-3.76054	0.00109226	#N/A	#N/A
BT_3066	2.85328	0.000290226	#N/A	#N/A	PREVCOP_04750	-3.59948	0.0105681	#N/A	Radical_SAM;UPF0004
BT_3067	2.86581	0.0183522	#N/A	#N/A	PREVCOP_04751	-4.26088	0.0379254	#N/A	Radical_SAM;Radical_SAM_C
BT_3069	3.08549	0.000606958	#N/A	Thioredoxin;Thioredoxin_2;Thioredoxin_7;Thioredox_DsbH	PREVCOP_04754	-4.71927	9.82251e-06	#N/A	#N/A
BT_3070	2.9524	0.000343084	#N/A	DNA_processg_A	PREVCOP_04755	-3.79478	0.00178864	K01278:dipeptidyl-peptidase 4 [EC:3.4.14.5]	DPPIV_N;Peptidase_S15;Peptidase_S9
BT_3079	2.53414	0.0431791	#N/A	CotH	PREVCOP_04756	-3.83196	0.00221357	#N/A	#N/A
BT_3120	3.36908	0.000241036	#N/A	#N/A	PREVCOP_04760	-4.45728	0.00178181	#N/A	#N/A
BT_3155	2.5469	0.00981372	#N/A	Glyco_hyd_65N_2	PREVCOP_04762	-3.58254	0.0132493	K00558:DNA (cytosine-5)-methyltransferase 1 [EC:2.1.1.37]	DNA_methylase
BT_3169	2.87076	0.0012183	#N/A	DUF4968;DUF5110;F5_F8_type_C;Gal_mutarotas_2;Glyco_hydro_31	PREVCOP_04769	-3.67198	0.0496856	#N/A	DUF5053
BT_3198	2.55944	0.0104096	#N/A	DUF4373	PREVCOP_04775	-4.78128	0.000737542	#N/A	DUF3387;HSDR_N;ResIII
BT_3199	3.08521	0.0078617	#N/A	Bac_DNA_binding	PREVCOP_04778	-4.3352	0.00483892	#N/A	#N/A
BT_3200	3.52632	3.28e-05	#N/A	Amidase_2	PREVCOP_04779	-3.35417	0.0211054	#N/A	#N/A
BT_3201	2.86482	0.0145468	#N/A	#N/A	PREVCOP_04781	-3.45881	0.047442	#N/A	AAA;AAA_16;AAA_3;AAA_5;IstB_IS21
BT_3222	-6.16845	4.72e-16	#N/A	DUF4848	PREVCOP_04784	-3.83332	0.0075858	#N/A	#N/A
BT_3223	-5.58511	4.54e-12	#N/A	#N/A	PREVCOP_04786	-5.5129	0.000390116	#N/A	#N/A
BT_3228	2.84017	0.0101663	#N/A	Haemolytic	PREVCOP_04787	-6.11666	4.59118e-05	#N/A	DUF4468
BT_3240	2.54353	0.00223917	#N/A	CarbopepD_reg_2;Plug;TonB_dep_Rec	PREVCOP_04789	-5.36772	0.000226606	#N/A	#N/A
BT_3241	3.07094	0.000573249	#N/A	SusD-like_3	PREVCOP_04798	-4.42391	0.0109805	#N/A	Competence
BT_3242	2.5743	0.030423	#N/A	Peptidase_Mx;Peptidase_Mx1	PREVCOP_04800	-4.73741	0.000712389	#N/A	#N/A
BT_3243	2.5785	0.00205795	#N/A	DUF4302;DUF4987	PREVCOP_04801	-4.23427	5.92155e-05	#N/A	Amidase_2
BT_3244	2.69779	0.00518392	#N/A	BACON	PREVCOP_04802	-4.21312	0.00941044	#N/A	#N/A
BT_3255	2.59484	0.00743625	#N/A	THUMP;UPF0020	PREVCOP_04805	-6.57644	2.85723e-06	#N/A	Bac_DNA_binding
BT_3257	2.76656	0.000151497	#N/A	HATPase_c;His_kinase;TPR_1;TPR_12;TPR_19;TPR_2;TPR_8	PREVCOP_04806	-4.8698	8.5571e-07	#N/A	#N/A
BT_3303	3.69413	2.99e-05	K05592:ATP-dependent RNA helicase DeaD [EC:3.6.4.13]	DbpA;DEAD;Helicase_C;ResIII	PREVCOP_04808	-4.93066	0.00034347	#N/A	DUF4065
BT_3310	-2.94644	0.00111557	#N/A	CarbopepD_reg_2;CarboxypepD_reg;Plug;TonB_dep_Rec	PREVCOP_04814	-4.3602	3.81718e-05	#N/A	Bax1-I
BT_3311	-2.98253	0.00120647	#N/A	SusD-like_3;SusD_RagB	PREVCOP_04822	-3.72197	0.026034	K01940:argininosuccinate synthase [EC:6.3.4.5]	Arginosuc_synth
BT_3312	-3.07647	0.000320747	K01201:glucosylceramidase [EC:3.2.1.45]	Glyco_hydro_30;Glyco_hydro_30C	PREVCOP_04823	-4.93157	4.49794e-05	K00145:N-acetyl-gamma-glutamyl-phosphate reductase [EC:1.2.1.38]	Semialdhyde_dh
BT_3313	-3.12223	8.47e-05	#N/A	DUF5016;DUF5121;DUF5125	PREVCOP_04824	-3.73295	0.0342229	K00818:acetylornithine aminotransferase [EC:2.6.1.11]	Aminotran_3
BT_3314	-3.25076	6.32e-05	K05349:beta-glucosidase [EC:3.2.1.21]	Fn3-like;Glyco_hydro_3;Glyco_hydro_3_C	PREVCOP_04830	-3.499	0.00209413	K00286:pyrroline-5-carboxylate reductase [EC:1.5.1.2]	F420_oxidored;NAD_binding_2;P5CR_dimer
BT_3321	3.18957	1.13e-05	#N/A	DUF2851	PREVCOP_04831	-3.61421	0.00326055	#N/A	Cupin_2;HTH_19;HTH_3;HTH_31
BT_3322	3.21123	7.34e-07	#N/A	AhpC-TSA;Redoxin;Thioredoxin_8	PREVCOP_04832	-3.42675	0.0048022	K01895:acetyl-CoA synthetase [EC:6.2.1.1]	AMP-binding;AMP-binding_C
BT_3352	3.14104	0.0265386	#N/A	HAD;Hydrolase;Hydrolase_3;S6PP	PREVCOP_04836	-4.26377	0.0129602	#N/A	#N/A
BT_3355	2.46375	0.0470979	#N/A	GH3	PREVCOP_04838	-4.10991	0.000169659	#N/A	DDE_Tnp_1;DDE_Tnp_1_3
BT_3372	2.74699	0.00541181	#N/A	Glycos_transf_2;Glyco_tranf_2_3	PREVCOP_04839	-7.43821	9.67703e-06	K07407:alpha-galactosidase [EC:3.2.1.22]	Glyco_hydro_36C;Glyco_hydro_36N;Melibiase
BT_3373	2.7029	0.0072212	#N/A	Acetyltransf_1;Acetyltransf_10;Acetyltransf_7;FR47	PREVCOP_04840	-8.05585	1.24455e-05	#N/A	TonB_dep_Rec
BT_3374	3.20126	0.000353133	#N/A	ATP-grasp;ATP-grasp_3;ATP-grasp_4;ATPgrasp_Ter;CPSase_L_D2;Dala_Dala_lig_C	PREVCOP_04841	-4.71598	0.000118831	#N/A	#N/A
BT_3380	2.65011	0.00347792	#N/A	#N/A	PREVCOP_04842	-4.58195	0.00149956	#N/A	AAA_14;AAA_16;AAA_22;ATPase_2
BT_3385	3.40152	1.3e-06	#N/A	DUF3874;VirE;VirE_N	PREVCOP_04844	-4.57431	0.000261941	#N/A	Lipocalin_4
BT_3439	-2.97989	0.0323245	#N/A	MACPF	PREVCOP_04849	-3.98751	0.00889158	#N/A	Ribonuc_L-PSP
[truncated: 3,778 more rows]

## Sheet: Sheet 3
Up-regulation	Description	Number of genes
ABC_tran	ABC transporter	76
AAA_21	AAA domain, putative AbiEii toxin, Type IV TA system	54
HATPase_c	Histidine kinase-, DNA gyrase B-, and HSP90-like ATPase	49
MMR_HSR1	50S ribosome-binding GTPase	46
SMC_N	RecF/RecN/SMC N terminal domain	44
AAA	ATPase family associated with various cellular activities (AAA)	40
TPR_2	Tetratricopeptide repeat	38
HisKA	His Kinase A (phospho-acceptor) domain	36
Aminotran_1_2	Aminotransferase class I and II	35
Response_reg	Response regulator receiver domain	34
Down-regulation	Description	Number of genes
AAA_14	AAA domain	86
TonB_dep_Rec	TonB dependent receptor	50
DUF4143	Domain of unknown function (DUF4143)	47
HTH_18	Helix-turn-helix domain	46
CarboxypepD_reg	CarboxypepD_reg-like domain	45
AAA_21	AAA domain, putative AbiEii toxin, Type IV TA system	45
CarbopepD_reg_2	CarboxypepD_reg-like domain	43
Plug	TonB-dependent Receptor Plug Domain	43
HTH_AraC	Bacterial regulatory helix-turn-helix proteins, AraC family	42
ABC_tran	ABC transporter	41
