# Supplementary material for: Simplified Intestinal Microbiota to Study Microbe-Diet-Host Interactions in a Mouse Model
Source: Cell Rep. 2019 Mar 26;26(13):3772–3783.e6. doi: 10.1016/j.celrep.2019.02.090 (PMC6444000; doi:10.1016/j.celrep.2019.02.090)
Supplement: Table S3. Carbohydrate-Active Enzyme (CAZyme) Annotation of the 10 Genomes of the Bacteria in the SIM Community to dbCAN2 Using HMMER, DIAMOND, and Hotpep, Related to Figure 3 — Data are presented for carbohydrate esterase (CE), glycoside hydrolase (GH), polysaccharide lyase (PL), carbohydrate-binding modules (CBM), and glycosyl transferase (GT) families. Abbreviations: Amuc (A. muciniphila), BT (B. thetaiotaomicron), BAD (B. adolescentis), COLAER (C. aerofaciens), DESPIG (D. piger), EUBHAL (E. hallii), EUBREC (E. rectale), PREVCOP (P. copri), ROSEINA (R. inulinivorans), RBR (R. bromii). [file mmc3.xlsx]

## Sheet: SUMMARY
Table S3. Carbohydrate-active enzyme (CAZyme) annotation of the 10 genomes of the bacteria in the SIM community to dbCAN2 using HMMER, DIAMOND and Hotpep. Data are presented for carbohydrate esterase (CE), glycoside hydrolase (GH), polysaccharide lyase (PL), carbohydrate-binding modules (CBM) and glycosyl transferase (GT) families. Abbreviations: Amuc (A. muciniphila), BT (B. thetaiotaomicron), B…
	GH29(80-426)
	GH109(75-200)
	GH84(128-423)
	GH89(72-719)
	GH29(287-610)
	GT51(193-364)
	GH95(28-762)
	CE10(85-319)
	GT35(181-482)
	CBM32(62-178)
	GH20(161-511)
	GH29(52-358)
	GH20(163-438)
	GT4(190-313)
	GT30(39-217)
	CBM51(80-202)
	CE10(14-272)
	GH2(50-625)
	GH33(52-393)
	GT2(7-120)
	GT8(2-258)
	GT4(205-340)
	GT28(200-356)
	GH43_24(56-348)
	GH43_24(55-337)
	GH16(23-268)
	GT8(7-269)
	GT2(8-134)
	GT9(72-271)
	GT2(6-174)
	GT4(278-387)
	GT10(94-263)
	GT10(26-265)
	GH35(55-368)
	CBM32(54-176)
	CBM50(119-161)
	GH2(71-980)
	GH29(41-355)
	GH36(6-691)
	GH105(56-369)
	GH20(145-503)
	GH16(51-296)
	GT26(72-249)
	GH109(68-193)
	GT8(22-285)
	GT2(9-129)
	GT11(2-290)
	GT2(12-129)
	GT2(6-175)
	CE9(5-376)
	GT28(220-351)
	GH31(443-674)
	GH20(104-453)
	GT2(4-175)
	GT4(217-363)
	GH95(55-778)
	GT11(24-260)
	GT31(290-436)
	GH27(125-455)
	GH89(67-725)
	GT51(66-240)
	GH37(172-390)
	GT4(198-343)
	GH97(23-639)
	CBM51(546-634)
	GH110(92-588)
	AA4(7-223)
	CE4(85-201)
	GH33(62-331)
	GT2(8-158)
	GT2(5-146)
	CE4(182-321)
	GH77(15-558)
	GH13_38(14-393)
	GH2(47-938)
	GH2(40-593)
	GH20(164-516)
	GH35(41-353)
	GH13_8(224-514)
	GT2(56-225)
	GH13_5(30-370)
	GH20(176-455)
	GH33(324-656)
	GH57(6-318)
	GT4(253-401)
	GH31(226-669)
	CE11(6-275)
	GH20(119-403)
	GH20(106-449)
	GH20(118-465)
	CE3(51-302)
	GT19(8-357)
	GT2(4-142)
	GT4(213-353)
	GT4(218-363)
	GT4(216-355)
	GT11(110-250)
	GT4(188-322)
	GT4(194-332)
	GT4(211-336)
	GH16(38-287)
	GH3(58-274)
	GT51(76-258)
	GH20(228-541)
	GH20(162-515)
	GH18(766-988)
	GT2(6-163)
	GT2(5-152)
	GT2(5-117)
	GT101(54-287)
	GT2(7-166)
	GT2(4-145)
	GT4(197-347)
	GT4(185-338)
	GH27(513-757)
	GH28(193-440)
	GH97(23-640)
	GH127(121-555)
	GH43_10(3-177)
	GH88(71-395)
	CE1(31-261)
	GT51(70-227)
	GH23(302-413)
	GT2(8-175)
	PL27(1-463)
	GH43_24(214-366)
	GH43_24(45-295)
	GH35(35-346)
	GH25(37-212)
	GH141(24-582)
	GH31(283-715)
	GH51(15-514)
	GH127(209-559)
	GH43_4(161-529)
	GH43_4(60-372)
	GH51(197-658)
	GH43_29(32-310)
	GT4(214-357)
	GT4(189-337)
	GH89(64-723)
	CE2(149-351)
	GH33(193-532)
	GH20(140-412)
	GH2(24-780)
	GH20(154-509)
	GH20(151-498)
	GH2(26-770)
	GT2(5-118)
	GH20(153-509)
	CE1(446-688)
	GT4(188-329)
	GT94(104-305)
	CE9(5-378)
	GH97(13-666)
	GT51(56-244)
	GH2(27-596)
	GH13_8(220-511)
	GH13_38(33-400)
	CBM32(306-432)
	PL1_2(133-324)
	GH2(43-642)
	GH139(2-802)
	GH106(362-724)
	GH2(40-830)
	GH2(52-976)
	GH137(26-374)
	GH138(2-873)
	GH78(186-680)
	GH141(21-581)
	GH127(44-607)
	CE10(45-245)
	GH95(29-761)
	GH105(49-396)
	GH140(36-462)
	CBM67(144-329)
	GH28(53-421)
	CBM67(170-325)
	GH143(21-570)
	GH43_18(37-266)
	PL1_2(135-328)
	GH92(269-755)
	GH130(19-317)
	GH20(154-507)
	CE10(54-279)
	GT35(272-734)
	GT2(2-113)
	GT101(57-280)
	GT4(208-353)
	GT2(42-155)
	GT2(59-221)
	CE10(19-253)
	GT51(60-223)
	CE1(273-484)
	GH18(66-246)
	GT35(270-716)
	GT3(13-347)
	GT4(189-330)
	GT2(6-153)
	GT4(210-360)
	GT2(9-145)
	GT2(57-223)
	GH73(40-167)
	GH20(143-477)
	GH29(51-372)
	GH2(63-907)
	GH20(158-517)
	GH18(297-533)
	GT2(8-165)
	GT2(4-163)
	GT2(10-154)
	GT25(2-157)
	GH13_13(204-527)
	GT2(12-169)
	GT4(222-344)
	GH32(150-439)
	GH32(53-350)
	GH32(140-440)
	GH2(50-700)
	GH92(212-733)
	GH2(227-1021)
	GH95(321-984)
	GH3(64-305)
	GH3(202-422)
	GH43_2(76-362)
	CE10(593-813)
	GH29(23-355)
	GH97(11-661)
	GH3(98-319)
	GH43_17(49-307)
	GH92(244-732)
	GH76(47-395)
	GH127(39-620)
	GH92(523-1041)
	GH92(526-1035)
	GH43_24(51-311)
	GH38(297-568)
	CBM20(137-214)
	GT4(143-268)
	GT2(4-125)
	GH2(221-894)
	GH29(35-330)
	CBM32(180-309)
	GH92(236-741)
	PL10(61-350)
	GH28(194-450)
	GH2(24-716)
	GH3(108-331)
	GH20(107-444)
	GT51(435-588)
	CBM67(343-514)
	CBM67(144-318)
	CE7(145-445)
	GH16(38-262)
	GH97(11-648)
	GH67(27-693)
	GH76(164-487)
	GH92(237-742)
	GH76(68-369)
	GH125(70-466)
	GH27(100-284)
	GH2(22-472)
	GT30(43-205)
	GH123(59-596)
	GH16(137-367)
	GH18(46-334)
	GH36(29-704)
	GH43_10(37-295)
	GH3(104-323)
	GH2(63-759)
	GT4(189-341)
	GT4(198-341)
	GT4(200-349)
	GT2(9-140)
	GT14(4-256)
	GT14(9-236)
	GT32(82-159)
	GT8(5-252)
	GT2(8-119)
	GT2(10-141)
	GH93(62-332)
	GH43_31(47-310)
	GH43_31(45-307)
	GH43_3(26-309)
	GH43(35-296)
	GH116(413-780)
	GH127(287-551)
	GH43_26(27-326)
	GH88(67-392)
	GH105(46-358)
	GH2(51-485)
	GT4(209-354)
	GT4(221-371)
	GT4(251-384)
	GT2(11-136)
	GH92(410-891)
	GH76(101-310)
	GH115(26-777)
	GH43_24(48-286)
	GH105(48-365)
	PL8_3(347-599)
	GH2(21-692)
	GH29(23-382)
	GH3(58-304)
	CBM32(236-362)
	GH30_6(56-510)
	GH130(50-362)
	GH30_4(29-523)
	GH18(65-311)
	GH27(185-424)
	GH32(121-406)
	CE10(27-215)
	GH31(202-631)
	GH31(234-684)
	GH66(46-591)
	GH2(39-498)
	GH43(45-343)
	GH51(267-708)
	CE10(48-270)
	GH43_31(35-305)
	GH2(17-523)
	GH92(237-730)
	GH36(26-700)
	GH95(25-771)
	GH110(21-559)
	GH97(15-670)
	GH31(459-683)
	GH95(54-792)
	GH20(156-515)
	GH2(61-907)
	CE4(21-123)
	CE1(31-236)
	GH2(34-584)
	GH2(54-926)
	GH97(15-649)
	GH31(146-568)
	GH3(59-266)
	GH76(55-374)
	GH30(62-492)
	GH3(67-297)
	PL8_2(607-851)
	GH2(51-911)
	GH88(70-393)
	PL8_2(576-808)
	GT9(73-319)
	GT2(91-199)
	GT2(11-176)
	GT4(213-361)
	GT2(8-171)
	GT2(8-120)
	GT2(11-142)
	GT14(34-291)
	GT2(5-165)
	CE4(32-129)
	GT28(194-355)
	GH43_26(34-343)
	GH109(29-140)
	GH109(45-157)
	GH76(161-474)
	GH2(50-484)
	GH115(32-661)
	GH43_26(55-364)
	GH43(32-313)
	GH76(65-406)
	GH76(60-399)
	GH92(233-740)
	GH125(72-472)
	GH92(193-388)
	GH127(324-551)
	CBM62(187-263)
	GH144(33-445)
	GH3(96-318)
	GH109(42-154)
	GH109(53-165)
	CE9(7-389)
	GH89(63-721)
	CBM51(29-161)
	GH20(141-481)
	GH2(27-763)
	CE15(60-384)
	GT2(250-367)
	GH35(36-348)
	GH43_19(71-302)
	GH43_9(25-288)
	GH51(372-707)
	GH31(221-712)
	GH97(14-643)
	GH43(29-303)
	GH43_10(1-235)
	GH97(18-637)
	GH29(13-432)
	GH127(35-565)
	GH43(30-326)
	GH16(29-280)
	GH43_24(48-309)
	GH145(34-326)
	GH105(46-372)
	GT2(45-208)
	GH13(80-543)
	GH97(12-723)
	GH13(164-486)
	GH92(246-736)
	GH38(30-284)
	GT32(20-101)
	GT32(29-103)
	GH130(63-372)
	GH76(68-366)
	GH76(157-487)
	GH29(21-358)
	GH92(222-735)
	GH99(44-371)
	GH20(155-478)
	GH29(22-320)
	GH92(234-741)
	GH92(266-759)
	GH92(229-726)
	GH92(230-737)
	GH92(244-751)
	GH92(238-732)
	GH23(129-261)
	GT19(4-357)
	GH2(68-1004)
	GH38(12-265)
	GH92(290-772)
	GH2(70-826)
	CBM67(164-327)
	CE1(33-281)
	GH92(235-739)
	GH92(230-703)
	GH43_8(26-303)
	GH105(52-396)
	CE8(32-313)
	CE12(3-223)
	PL1_2(91-280)
	PL1_2(114-305)
	PL1_2(126-330)
	GH28(84-489)
	CBM32(258-386)
	GH29(52-372)
	GH106(20-914)
	GH28(48-395)
	GH28(83-341)
	CE12(163-367)
	GH2(21-699)
	GH43_18(56-294)
	GH28(75-418)
	CE4(33-159)
	GH28(62-439)
	GH2(43-724)
	CBM35(507-603)
	GH35(44-400)
	PL9(20-440)
	PL26(239-1094)
	CE12(46-265)
	GH105(61-354)
	PL11(28-600)
	GH105(97-432)
	CE4(261-380)
	CE6(91-183)
	GH2(21-602)
	PL9(19-427)
	GH43_10(39-309)
	GH28(85-482)
	CE11(4-224)
	GH2(37-940)
	GH109(57-182)
	GH110(27-582)
	GH109(21-144)
	GT4(191-334)
	GT2(6-129)
	GT4(215-372)
	GH133(285-636)
	GT4(240-385)
	GH57(20-327)
	GT5(1-193)
	GH20(194-559)
	GH89(73-737)
	GH20(155-514)
	GH84(151-443)
	GH23(104-240)
	GT2(4-167)
	GH97(15-704)
	CBM32(309-436)
	PL15_2(532-688)
	PL12_2(404-534)
	GH88(102-416)
	PL12_2(429-566)
	GH2(20-636)
	GH53(46-331)
	PL13(7-376)
	GH20(156-499)
	GH95(44-787)
	GH2(39-607)
	GH13_13(186-513)
	GH13_5(30-371)
	GH29(15-293)
	GH3(111-337)
	GT35(100-813)
	GH13_18(34-379)
	GT2(10-135)
	GH43_27(19-347)
	GH43_26(4-304)
	GH1(41-419)
	GT51(115-287)
	GH120(320-409)
	GH8(54-371)
	GH43_10(5-275)
	CE10(65-224)
	GH77(191-703)
	GH13_11(86-454)
	GT4(286-437)
	GT2(5-166)
	GH43_12(7-363)
	GH43_11(3-304)
	CE10(67-218)
	CE10(37-246)
	GH13_30(38-405)
	GT4(211-353)
	CE1(202-436)
	GH3(164-386)
	CBM48(165-238)
	CBM48(10-99)
	GH13_15(76-352)
	GH13_15(71-356)
	GT5(159-476)
	GT2(16-152)
	GH13_30(40-407)
	GH26(44-360)
	GT28(204-376)
	GH32(44-351)
	GH3(32-252)
	GH3(108-339)
	GH5_44(59-351)
	GH43_11(3-313)
	GH5_44(52-370)
	GH51(4-514)
	GH30_2(35-446)
	GH42(6-365)
	GH38(270-528)
	GH1(5-385)
	GH32(121-489)
	GT51(80-270)
	GT2(10-169)
	GT2(21-135)
	GT4(233-400)
	GT4(207-318)
	GH42(36-407)
	GH35(44-397)
	GH13_3(304-540)
	GT2(9-130)
	GT2(9-143)
	GT81(6-188)
	GH25(191-377)
	GH51(189-782)
	GH27(31-209)
	GH43_22(53-271)
	GH36(163-689)
	GH127(17-609)
	CE10(163-428)
	GH2(143-658)
	GH13_13(99-299)
	GH77(183-705)
	GH13_30(33-403)
	GH13_31(46-414)
	GH36(38-709)
	GH2(37-929)
	GH3(25-245)
	GH31(187-625)
	CE9(27-411)
	GH42(27-397)
	GH2(22-903)
	GH3(480-708)
	GH3(607-808)
	GH1(44-511)
	GH35(10-328)
	CE9(19-380)
	GT8(5-257)
	GT2(11-146)
	GT2(13-120)
	GT4(15-102)
	CE7(9-313)
	GH23(57-180)
	GT28(259-405)
	GT35(89-763)
	GH77(9-486)
	CE4(207-318)
	GH4(8-187)
	CE10(58-340)
	GT2(11-174)
	GT2(7-123)
	GT2(292-396)
	GT51(72-247)
	GH4(3-178)
	GH5_44(106-387)
	GH1(6-468)
	GH1(10-476)
	GH1(14-476)
	GH32(6-283)
	GH32(37-351)
	CE10(32-289)
	GH13_20(49-337)
	GH73(256-406)
	GH105(39-380)
	CE8(10-329)
	CE10(6-239)
	GH28(105-477)
	CBM48(49-135)
	GT35(95-807)
	GT5(30-503)
	GH13_20(194-524)
	GH32(33-377)
	GT2(6-164)
	GT2(7-130)
	GT32(115-194)
	GT4(238-382)
	GT4(200-339)
	GT28(196-357)
	GH1(3-472)
	GT2(9-134)
	GH13_30(23-390)
	GH103(95-335)
	GT2(7-167)
	GT2(3-125)
	GT2(8-124)
	GH23(110-251)
	GT9(93-353)
	GT4(196-326)
	GT51(57-235)
	AA4(3-238)
	GT4(225-377)
	GT2(165-328)
	GT4(218-371)
	CE4(69-189)
	GT2(8-128)
	GT2(10-147)
	GH102(150-287)
	GT66(96-655)
	GT83(237-692)
	GH13_33(123-435)
	GH108(10-127)
	GH108(10-107)
	GH108(11-102)
	AA6(2-122)
	GT4(176-322)
	GT21(45-251)
	GT4(465-618)
	GT3(12-355)
	GT4(308-452)
	GH133(300-656)
	GH23(116-221)
	GT28(182-339)
	GT2(9-122)
	GT81(3-203)
	GH13_20(198-578)
	GH53(96-401)
	GT2(5-127)
	GT2(2-105)
	GT2(11-153)
	GT2(7-131)
	GT51(89-263)
	CE4(156-269)
	GH73(203-352)
	GT2(4-162)
	GT5(3-476)
	GT4(293-444)
	GT4(231-378)
	GT2(12-149)
	GH77(19-501)
	GT51(71-248)
	CBM48(126-212)
	CE3(79-206)
	CBM48(37-120)
	CE10(30-286)
	CE10(134-373)
	GT2(4-136)
	GH77(8-472)
	GT5(3-478)
	AA7(41-236)
	CE9(175-450)
	GH2(33-895)
	GH73(178-328)
	GH25(11-181)
	GH3(124-354)
	GH13_20(38-327)
	GH25(89-265)
	GT2(7-197)
	GT4(186-329)
	GT4(175-322)
	GT4(186-330)
	CBM48(18-97)
	GT5(251-724)
	CE4(11-159)
	CE4(51-157)
	GT35(97-807)
	GT28(200-348)
	CE4(66-188)
	GT2(19-137)
	GT26(98-231)
	GT35(77-750)
	CBM48(28-115)
	GH18(217-566)
	GT28(189-339)
	GH112(7-719)
	GH32(28-336)
	CBM2(97-190)
	GH32(7-291)
	GH36(17-708)
	GH13_18(40-394)
	GH31(170-595)
	GH31(245-681)
	GH77(14-200)
	GH77(1-260)
	GH13_36(96-419)
	GH5_2(96-337)
	GH133(309-664)
	GT51(83-267)
	GH13_31(28-375)
	GH13_31(32-366)
	GH53(624-950)
	GH13_20(36-321)
	CE1(127-332)
	GH8(54-372)
	GH43_12(5-291)
	GH3(31-272)
	GT35(134-851)
	GH94(2-812)
	GH13(841-1153)
	CBM34(6-123)
	GH25(4-189)
	GH42(12-378)
	GH2(29-909)
	GH53(5-363)
	GH23(165-269)
	CE4(109-222)
	GH13_11(271-456)
	GH77(2-467)
	GH13_13(169-392)
	GT5(3-479)
	GT28(221-369)
	GH2(2-568)
	GH2(20-629)
	GH25(7-175)
	GT5(5-478)
	CE10(30-265)
	CE4(286-391)
	CE10(142-373)
	GH42(13-382)
	GH51(16-519)
	GT4(315-454)
	GT4(317-450)
	GT2(8-133)
	GH43_10(4-272)
	GH31(215-652)
	CE4(76-192)
	GT2(16-166)
	GT4(202-308)
	GT2(3-128)
	GH25(160-338)
	GT4(193-332)
	GT4(191-291)
	GT2(5-171)
	GH24(78-222)
	GT2(17-125)
	GT2(9-169)
	GT4(194-337)
	GT2(7-134)
	GT2(6-137)
	GT2(7-142)
	GH94(118-896)
	GH94(3-801)
	GH3(567-777)
	GH3(74-293)
	GH109(5-119)
	CE9(5-381)
	GT2(6-182)
	GH13_11(196-550)
	GT51(79-253)
	CBM34(6-119)
	GH25(97-289)
	GH36(11-709)
	GH13_31(28-369)
	GH73(38-165)
	GT35(124-708)
	GT3(13-345)
	GT4(184-337)
	GT94(132-333)
	GT26(50-224)
	GH30_4(29-521)
	GH35(39-351)
	CE10(321-486)
	CE6(89-199)
	GH43_2(28-298)
	GH43_7(44-295)
	GH31(240-734)
	GH3(61-305)
	GH43_29(22-291)
	GH43_29(31-329)
	GH95(30-745)
	GH43_10(51-266)
	GH32(139-431)
	GH115(314-693)
	CBM20(136-218)
	GH13_8(250-541)
	CE10(77-312)
	CE7(211-517)
	CE1(26-149)
	GH10(462-721)
	GH5_21(52-348)
	GH43_12(46-340)
	GT30(35-205)
	GT4(65-177)
	GT4(233-365)
	GT2(8-163)
	CE12(25-256)
	GH51(192-813)
	GH43_5(36-337)
	GH43_4(82-445)
	GH13(162-509)
	GH13_13(203-508)
	GH97(11-708)
	GH77(241-885)
	CE2(158-362)
	GH13_36(56-417)
	GH97(11-697)
	GH3(66-286)
	CE10(56-221)
	GT2(6-169)
	GT2(4-168)
	GT9(75-336)
	GT4(191-342)
	GT4(223-370)
	GT2(5-150)
	GH3(108-319)
	GH43_4(74-436)
	GH13_7(60-346)
	GT14(6-260)
	GT2(5-122)
	GT2(6-116)
	GT4(238-383)
	GH51(184-645)
	GH2(81-964)
	GH127(44-594)
	GH97(12-651)
	GT90(157-324)
	GT4(174-309)
	GT32(20-97)
	GH28(74-472)
	GH2(18-617)
	GH31(402-870)
	CE4(22-122)
	GH94(3-828)
	GH3(112-340)
	GH5_4(43-337)
	GH30(78-513)
	CE10(28-211)
	GH141(30-571)
	GH127(52-595)
	GH97(15-666)
	GH36(24-711)
	GT2(4-131)
	GH2(30-608)
	GH53(45-356)
	PL1(282-460)
	GT28(194-352)
	GH95(26-778)
	GH3(80-300)
	GH43_1(7-314)
	GH10(35-371)
	GH67(72-666)
	GH35(32-218)
	GH51(440-852)
	GH13_38(31-410)
	CE1(19-176)
	CE10(543-825)
	GT27(6-245)
	GH115(38-830)
	CE8(29-324)
	GH23(133-266)
	GT19(4-360)
	CE11(4-223)
	GT51(86-274)
	GT2(75-242)
	CE1(468-695)
	GT5(4-224)
	GT51(56-219)
	GT2(4-204)
	GH51(27-524)
	GT2(11-133)
	GH25(33-205)
	GH25(75-251)
	GH23(239-389)
	GH25(332-530)
	GH5_4(133-416)
	GH5_7(60-373)
	GH5_4(68-392)
	GH5_4(170-479)
	GH28(73-454)
	CE10(30-273)
	GH133(285-637)
	GT4(241-387)
	GH57(20-324)
	GH43_10(46-324)
	GH28(116-426)
	CE8(674-961)
	GH95(346-1131)
	PL1_2(74-276)
	GH28(75-455)
	GT2(252-369)
	GH31(260-716)
	GH77(8-236)
	GH77(1-186)
	GH3(33-238)
	GH2(19-933)
	GH53(4-361)
	GH94(80-897)
	GH55(30-319)
	GH25(126-318)
	GH30_1(32-444)
	GT51(75-251)
	GT5(4-270)
	GT2(11-170)
	GT4(15-162)
	GH105(32-373)
	GH3(645-847)
	GH2(44-644)
	GH3(75-296)
	GH13(603-914)
	GH42(12-377)
	GH31(230-669)
	GH3(155-386)
	GH1(2-448)
	GT5(29-504)
	CE9(6-376)
	GH3(91-312)
	GH3(74-334)
	GT2(9-139)
	GT2(6-173)
	GT2(81-254)
	GT2(7-170)
	GT2(5-131)
	GT32(100-176)
	GT2(5-157)
	GT2(11-177)
	GT2(32-166)
	GT4(208-368)
	GT2(7-132)
	GT4(196-305)
	GT2(5-136)
	GT2(94-204)
	GT2(5-160)
	GT4(206-356)
	GT2(4-147)
	GH94(2-810)
	GH5_2(92-332)
	GT2(13-157)
	GH13_31(44-391)
	GT35(97-814)
	CBM48(23-110)
	GH36(15-713)
	CBM51(36-196)
	GH29(6-337)
	CE10(81-315)
	GH25(690-871)
	GT28(206-356)
	CE8(27-313)
	GH13_11(188-542)
	GH112(8-720)
	GH95(3-330)
	GH95(6-270)
	GH29(21-172)
	GH136(29-555)
	GH3(703-871)
	GH2(2-608)
	CE4(80-206)
	GH20(1-157)
	GH77(2-465)
	CE10(52-315)
	GT51(106-290)
	CBM48(20-105)
	CBM34(40-135)
	GH77(26-507)
	GH13_36(99-428)
	GH133(305-663)
	GH19(29-185)
	GH94(2-768)
	GH3(566-780)
	GH3(104-331)
	GH36(8-719)
	GH2(2-544)
	GH13_11(270-457)
	CE4(120-241)
	GH3(687-891)
	GH2(11-563)
	GH18(253-566)
	GT28(238-388)
	GH3(554-772)
	GH13_20(36-322)
	GT2(8-174)
	CE4(66-173)
	GT2(6-177)
	GT2(80-216)
	GH31(134-611)
	GT51(98-270)
	CE1(17-254)
	GH23(57-195)
	CBM48(27-112)
	GH13(186-637)
	CBM26(36-98)
	GH13(176-583)
	CE10(21-264)
	GT35(87-784)
	GH77(9-488)
	GT2(6-170)
	GH13_20(191-520)
	GH13_19(107-478)
	GT2(8-155)
	GT4(227-374)
	GT8(2-264)
	GT28(205-358)
	GH13_36(76-395)
	GH13(27-363)
	GH25(102-285)
	CE4(50-170)
	GT28(193-358)
	GH13_13(259-456)
	GT5(2-469)
	CBM48(27-111)
	GH13(20-317)
	GT4(186-296)
	GT2(6-109)
	GH13_13(236-433)
	GH13_13(270-470)
	CBM74(242-568)
	GH3(137-363)
	GH13_20(35-323)
	GH13_11(178-532)
	CBM13(285-405)
	GH13_28(59-342)
	CBM57(1086-1247)
	GH33(920-1275)
	CBM32(1293-1415)
	CBM48(983-1070)
	CBM23(722-886)
	GH43_10(481-745)
	GH98(389-711)
	GH2(141-811)
	CBM32(581-700)
	GH110(218-767)
	GH123(186-706)
	CBM32(1131-1257)
	CBM32(580-698)
	CBM32(1154-1284)
	GH2(377-820)
	GH78(357-887)
	GH78(365-903)
	GH142(634-1101)
	CBM32(498-598)
	GH43_2(405-671)
	GH77(240-885)
	CBM32(724-837)
	GH78(569-1102)
	GH78(347-856)
	CBM35(400-504)
	CBM32(738-846)
	GH106(539-1104)
	CBM32(1149-1270)
	GH43_3(337-620)
	GH92(393-650)
	CBM62(270-333)
	GH27(362-564)
	GH43_19(537-793)
	GH43_24(307-600)
	CBM32(1077-1195)
	CBM32(1212-1338)
	GH78(351-855)
	CE8(239-511)
	GH42(333-707)
	CE12(297-512)
	GH13_9(301-601)
	GH13_11(179-532)
	CBM41(756-879)
	CBM23(526-698)
	GT27(551-809)
	GH13_9(225-521)
	GH77(727-1082)
	GT35(792-1193)
	GH53(443-823)
	GH13_9(196-495)
	GH13_9(167-456)
	GH13_9(190-489)
	CBM2(201-293)
	GH13_20(183-477)
	GT8(325-576)
	GH13_20(170-469)
	CE1(397-623)
	GH8(499-827)
	CBM6(314-441)
	CBM6(351-477)
	CBM77(658-765)
	GH105(497-867)
	GT27(349-579)
	GH13_9(182-482)
	CBM51(212-373)
	GH13_13(182-415)
	GH13_20(194-575)
	GH13_9(179-480)
	CBM26(842-907)
	GH13_9(178-478)

## Sheet: AMUC
Gene ID	Transcript ID	HMMER	Hotpep	DIAMOND	Signalp	#ofTools
Amuc_0010	ACD03857	GH29(80-426)	GH29	GH29	N	3
Amuc_0017	ACD03864	GH109(75-200)	GH109	GH109	Y(1-30)	3
Amuc_0052	ACD03898	GH84(128-423)	GH84	GH84	Y(1-24)	3
Amuc_0060	ACD03906	GH89(72-719)	GH89	GH89	Y(1-22)	3
Amuc_0146	ACD03990	GH29(287-610)	N	GH29	Y(1-27)	2
Amuc_0177	ACD04021	GT51(193-364)	GT51	GT51	N	3
Amuc_0186	ACD04030	GH95(28-762)	N	GH95	Y(1-25)	2
Amuc_0188	ACD04032	CE10(85-319)	N	N	Y(1-23)	1
Amuc_0235	ACD04078	GT35(181-482)	GT35	GT35	N	3
Amuc_0290	ACD04132	CBM32(62-178)+GH2(141-811)	GH2	GH2	Y(1-23)	3
Amuc_0369	ACD04208	GH20(161-511)	GH20	GH20	Y(1-20)	3
Amuc_0392	ACD04231	GH29(52-358)+CBM32(581-700)	GH29	GH29	Y(1-42)	3
Amuc_0397	ACD04236	GH20(163-438)	N	GH20	N	2
Amuc_0442	ACD04280	GT4(190-313)	GT4	GT4	N	3
Amuc_0474	ACD04312	GT30(39-217)	GT30	GT30	N	3
Amuc_0480	ACD04318	CBM51(80-202)+GH110(218-767)	GH110	CBM51+GH110	N	3
Amuc_0519	ACD04357	CE10(14-272)	N	N	N	1
Amuc_0539	ACD04377	GH2(50-625)	GH2	GH2	Y(1-32)	3
Amuc_0625	ACD04462	GH33(52-393)	N	GH33	Y(1-39)	2
Amuc_0633	ACD04470	GT2(7-120)	GT2	GT2	N	3
Amuc_0634	ACD04471	GT8(2-258)	N	GT8	N	2
Amuc_0638	ACD04475	GT4(205-340)	N	GT0	N	2
Amuc_0659	ACD04496	GT28(200-356)	GT28	GT28	N	3
Amuc_0697	ACD04534	GH43_24(56-348)	GH43	GH43_24	Y(1-24)	3
Amuc_0698	ACD04535	GH43_24(55-337)	GH43	GH43_24	Y(1-22)	3
Amuc_0724	ACD04561	GH16(23-268)	N	GH16	N	2
Amuc_0753	ACD04589	GT8(7-269)	N	GT8	N	2
Amuc_0754	ACD04590	GT2(8-134)	N	GT2	N	2
Amuc_0755	ACD04591	GT9(72-271)	N	GT9	N	2
Amuc_0757	ACD04593	GT2(6-174)	N	GT2	N	2
Amuc_0759	ACD04595	GT4(278-387)	N	GT4	N	2
Amuc_0760	ACD04596	GT10(94-263)	N	GT10	N	2
Amuc_0762	ACD04598	GT10(26-265)	N	GT0	N	2
Amuc_0771	ACD04606	GH35(55-368)	GH35	GH35	Y(1-25)	3
Amuc_0803	ACD04636	CBM32(54-176)+GH123(186-706)	N	CBM32+GH123	Y(1-23)	2
Amuc_0821	ACD04654	CBM50(119-161)	N	N	Y(1-35)	1
Amuc_0824	ACD04657	GH2(71-980)+CBM32(1131-1257)	GH2	GH2	Y(1-22)	3
Amuc_0846	ACD04679	GH29(41-355)+CBM32(580-698)	GH29	GH29	Y(1-25)	3
Amuc_0855	ACD04688	GH36(6-691)	GH36	GH36	N	3
Amuc_0863	ACD04696	GH105(56-369)	N	GH105	Y(1-35)	2
Amuc_0868	ACD04701	GH20(145-503)	GH20	GH20	Y(1-29)	3
Amuc_0875	ACD04708	GH16(51-296)	GH16	GH16	Y(1-23)	3
Amuc_0879	ACD04712	GT26(72-249)	GT26	GT26	N	3
Amuc_0920	ACD04752	GH109(68-193)	GH109	GH109	Y(1-32)	3
Amuc_0939	ACD04771	GT8(22-285)	N	GT8	N	2
Amuc_0941	ACD04773	GT2(9-129)	N	GT2	N	2
Amuc_0942	ACD04774	GT11(2-290)	GT11	GT11	N	3
Amuc_0943	ACD04775	GT2(12-129)	N	GT2	N	2
Amuc_0945	ACD04777	GT2(6-175)	N	GT2	N	2
Amuc_0948	ACD04780	CE9(5-376)	CE9	CE9	N	3
Amuc_0973	ACD04805	GT28(220-351)	N	GT28	N	2
Amuc_1008	ACD04834	GH31(443-674)	GH31+CBM32	GH31	Y(1-31)	3
Amuc_1032	ACD04858	GH20(104-453)	GH20	GH20	Y(1-18)	3
Amuc_1070	ACD04896	GT2(4-175)	N	GT2	N	2
Amuc_1077	ACD04903	GT4(217-363)	N	GT4	N	2
Amuc_1120	ACD04946	GH95(55-778)	GH95	GH95	N	3
Amuc_1141	ACD04967	GT11(24-260)	N	GT11	N	2
Amuc_1142	ACD04968	GT31(290-436)	N	GT32	N	2
Amuc_1187	ACD05012	GH27(125-455)	GH27	GH27	Y(1-33)	3
Amuc_1220	ACD05045	GH89(67-725)	N	GH89	Y(1-25)	2
Amuc_1241	ACD05066	GT51(66-240)	N	GT51	N	2
Amuc_1260	ACD05085	GH37(172-390)	N	GH63	N	2
Amuc_1405	ACD05228	GT4(198-343)	N	GT4	N	2
Amuc_1420	ACD05243	GH97(23-639)	N	GH97	Y(1-29)	2
Amuc_1438	ACD05260	CBM51(546-634)	N	CBM51	Y(1-27)	2
Amuc_1463	ACD05285	GH110(92-588)	N	GH110	Y(1-22)	2
Amuc_1466	ACD05288	AA4(7-223)	N	N	N	1
Amuc_1500	ACD05322	CE4(85-201)	CE4	CE4	Y(1-27)	3
Amuc_1547	ACD05368	GH33(62-331)	N	GH33	Y(1-19)	2
Amuc_1581	ACD05401	GT2(8-158)	N	GT2	N	2
Amuc_1582	ACD05402	GT2(5-146)	GT2	GT2	N	3
Amuc_1616	ACD05436	CE4(182-321)	N	CE4	Y(1-21)	2
Amuc_1621	ACD05441	GH77(15-558)	N	GH77	N	2
Amuc_1637	ACD05457	GH13_38(14-393)	GH13	GH13_38	N	3
Amuc_1666	ACD05484	GH2(47-938)+CBM32(1154-1284)	GH2	GH2	Y(1-23)	3
Amuc_1667	ACD05485	GH2(40-593)	N	GH2	Y(1-21)	2
Amuc_1669	ACD05487	GH20(164-516)	GH20	GH20	Y(1-25)	3
Amuc_1686	ACD05504	GH35(41-353)	GH35	CBM32+GH35	Y(1-18)	3
Amuc_1751	ACD05569	GH13_8(224-514)	GH13+CBM48	GH13_8	N	3
Amuc_1766	ACD05584	GT2(56-225)	GT2	GT2	N	3
Amuc_1812	ACD05630	GH13_5(30-370)	GH13	GH13_5	N	3
Amuc_1815	ACD05633	GH20(176-455)	N	GH20	Y(1-24)	2
Amuc_1835	ACD05653	GH33(324-656)	GH33	GH33	N	3
Amuc_1868	ACD05682	GH57(6-318)	N	GH57	N	2
Amuc_1869	ACD05683	GT4(253-401)	GT4	GT4	N	3
Amuc_1870	ACD05684	GH31(226-669)	GH31	GH31	N	3
Amuc_1918	ACD05731	CE11(6-275)	CE11	CE11	N	3
Amuc_1924	ACD05737	GH20(119-403)	GH20	GH20	Y(1-24)	3
Amuc_2018	ACD05828	GH20(106-449)	GH20	GH20	Y(1-24)	3
Amuc_2019	ACD05829	GH20(118-465)	GH20	GH20	Y(1-32)	3
Amuc_2045	ACD05855	CE3(51-302)	N	N	Y(1-42)	1
Amuc_2052	ACD05862	GT19(8-357)	GT19	GT19	N	3
Amuc_2081	ACD05890	GT2(4-142)	GT2	GT2	N	3
Amuc_2082	ACD05891	GT4(213-353)	N	GT4	N	2
Amuc_2083	ACD05892	GT4(218-363)	N	GT4	N	2
Amuc_2084	ACD05893	GT4(216-355)	N	GT4	N	2
Amuc_2087	ACD05896	GT11(110-250)	N	GT0	N	2
Amuc_2088	ACD05897	GT4(188-322)	N	GT4	N	2
Amuc_2089	ACD05898	GT4(194-332)	N	GT4	N	2
Amuc_2090	ACD05899	GT4(211-336)	N	GT4	N	2
Amuc_2094	ACD05903	GT2(6-175)	N	GT2	N	2
Amuc_2108	ACD05917	GH16(38-287)	GH16	GH16	Y(1-24)	3
Amuc_2109	ACD05918	GH3(58-274)	GH3	GH3	N	3
Amuc_2122	ACD05931	GT51(76-258)	N	GT51	N	2
Amuc_2136	ACD05945	GH20(228-541)	GH20	GH20	Y(1-20)	3
Amuc_2148	ACD05956	GH20(162-515)	GH20	GH20	Y(1-26)	3
Amuc_2164	ACD05971	GH18(766-988)	N	GH18	Y(1-27)	2
Amuc_1216	ACD05041	N	GH0	GH0	Y(1-31)	2
Amuc_1593	ACD05413	N	GH0	N	Y(1-24)	1
Amuc_1437	ACD05259	N	GH0	CBM35+GH0	N	2
Amuc_0993	ACD04821	N	GH33	N	N	1
Amuc_0517	ACD04355	N	GH36	GH36	Y(1-24)	2
Amuc_0968	ACD04800	N	GT26	N	N	1
Amuc_0216	ACD04059	N	N	GH36	Y(1-25)	1
Amuc_0364	ACD04203	N	N	GH0	Y(1-27)	1
Amuc_0499	ACD04337	N	N	GT2	N	1
Amuc_0623	ACD04460	N	N	GH33	Y(1-22)	1
Amuc_0632	ACD04469	N	N	GT2	N	1
Amuc_0637	ACD04474	N	N	GT0	N	1
Amuc_0731	ACD04568	N	N	GT4	N	1
Amuc_0799	ACD04633	N	N	GT2	N	1
Amuc_1076	ACD04902	N	N	GT4	N	1
Amuc_1140	ACD04966	N	N	GT4	N	1
Amuc_1290	ACD05114	N	N	CBM51	N	1
Amuc_1527	ACD05348	N	N	CE12	N	1
Amuc_1541	ACD05362	N	N	GT0	N	1
Amuc_1630	ACD05450	N	N	GH13_11	N	1
Amuc_1655	ACD05474	N	N	GH117	Y(1-17)	1
Amuc_1726	ACD05544	N	N	GT4	N	1
Amuc_1732	ACD05550	N	N	GH28	N	1
Amuc_1755	ACD05573	N	N	GH0	Y(1-24)	1
Amuc_2093	ACD05902	N	N	GT2	N	1

## Sheet: BT
Gene ID	Transcript ID	HMMER	Hotpep	DIAMOND	Signalp	#ofTools
BT_0044	AAO75151	GT2(6-163)	N	GT2	N	2
BT_0046	AAO75153	GT2(5-152)	N	GT2	N	2
BT_0047	AAO75154	GT2(5-117)	N	N	N	1
BT_0049	AAO75156	GT101(54-287)	GT0	GT101	N	3
BT_0050	AAO75157	GT2(7-166)	N	GT2	N	2
BT_0051	AAO75158	GT2(4-145)	N	GT2	N	2
BT_0053	AAO75160	GT4(197-347)	N	GT4	N	2
BT_0055	AAO75162	GT4(185-338)	N	GT4	N	2
BT_0065	AAO75172	GH27(513-757)	N	GH27	Y(1-27)	2
BT_0127	AAO75234	GH28(193-440)	GH28	CBM6+GH28	Y(1-22)	3
BT_0132	AAO75239	GH97(23-640)	GH97	GH97	Y(1-19)	3
BT_0137	AAO75244	GH127(121-555)	N	CBM35	Y(1-23)	2
BT_0145	AAO75252	GH43_10(3-177)	GH43	GH43_10	N	3
BT_0146	AAO75253	GH88(71-395)	GH88	GH88	Y(1-19)	3
BT_0152	AAO75259	CE1(31-261)	CE1	CE1	Y(1-22)	3
BT_0162	AAO75269	GT51(70-227)	GT51	GT51	N	3
BT_0183	AAO75290	GH23(302-413)	GH23	GH23	N	3
BT_0251	AAO75358	GT2(8-175)	GT2	GT2	N	3
BT_0263	AAO75370	PL27(1-463)	N	PL27	N	2
BT_0264	AAO75371	GH43_24(214-366)	N	GH43_24	Y(1-30)	2
BT_0265	AAO75372	GH43_24(45-295)	GH43	GH43_24	Y(1-19)	3
BT_0290	AAO75397	GH35(35-346)	GH35+CBM32	CBM32+GH35	Y(1-24)	3
BT_0308	AAO75415	GH25(37-212)	GH25	GH25	N	3
BT_0338	AAO75445	GH141(24-582)	N	GH141	Y(1-28)	2
BT_0339	AAO75446	GH31(283-715)	GH31	GH31	N	3
BT_0348	AAO75455	GH51(15-514)	GH51	GH51	Y(1-31)	3
BT_0349	AAO75456	GH127(209-559)	N	GH97	N	2
BT_0360	AAO75467	GH43_4(161-529)	GH43	GH43_4	Y(1-19)	3
BT_0367	AAO75474	GH43_4(60-372)	GH43	GH43_4	Y(1-40)	3
BT_0368	AAO75475	GH51(197-658)	GH51	GH51	Y(1-22)	3
BT_0369	AAO75476	GH43_29(32-310)	GH43	GH43_29	Y(1-30)	3
BT_0391	AAO75498	GT4(214-357)	N	GT4	N	2
BT_0394	AAO75501	GT4(189-337)	N	GT4	N	2
BT_0438	AAO75545	GH89(64-723)	GH89	GH89	N	3
BT_0445	AAO75552	CE2(149-351)	CE2	CE2	Y(1-21)	3
BT_0455	AAO75562	GH33(193-532)	GH33	GH33	Y(1-23)	3
BT_0456	AAO75563	GH20(140-412)	GH20	GH20	N	3
BT_0458	AAO75565	GH2(24-780)	GH2	GH2	Y(1-26)	3
BT_0459	AAO75566	GH20(154-509)	GH20	GH20	N	3
BT_0460	AAO75567	GH20(151-498)	GH20	GH20	Y(1-29)	3
BT_0461	AAO75568	GH2(26-770)	GH2	GH2	N	3
BT_0479	AAO75586	GT2(5-118)	N	GT2	N	2
BT_0506	AAO75613	GH20(153-509)	GH20	GH20	Y(1-27)	3
BT_0587	AAO75694	CE1(446-688)	N	N	Y(1-25)	1
BT_0608	AAO75715	GT4(188-329)	N	GT4	N	2
BT_0609	AAO75716	GT94(104-305)	N	GT4	N	2
BT_0675	AAO75782	CE9(5-378)	CE9	CE9	N	3
BT_0676	AAO75783	CE9(5-378)	CE9	CE9	N	3
BT_0683	AAO75790	GH97(13-666)	GH97	GH97	Y(1-29)	3
BT_0743	AAO75850	GT51(56-244)	GT51	GT51	N	3
BT_0757	AAO75864	GH2(27-596)	GH2	GH2	Y(1-27)	3
BT_0771	AAO75878	GH13_8(220-511)	GH13+CBM48	GH13_8	N	3
BT_0773	AAO75880	GH13_38(33-400)	GH13	GH13_38	N	3
BT_0865	AAO75972	CBM32(306-432)	CBM32	CBM32	N	3
BT_0980	AAO76087	PL1_2(133-324)	CE8+PL1	PL1_2	Y(1-23)	3
BT_0983	AAO76090	GH2(43-642)	GH2	GH2	Y(1-23)	3
BT_0984	AAO76091	GH139(2-802)	N	GH139	Y(1-24)	2
BT_0986	AAO76093	GH106(362-724)	GH106	GH106	Y(1-26)	3
BT_0992	AAO76099	GH2(40-830)	GH2	GH2	Y(1-20)	3
BT_0993	AAO76100	GH2(52-976)	GH2	GH2	Y(1-19)	3
BT_0996	AAO76103	GH137(26-374)+GH2(377-820)+CBM57(1086-1247)	GH2+CBM57	CBM57+GH2	Y(1-26)	3
BT_0997	AAO76104	GH138(2-873)	N	GH138	N	2
BT_1001	AAO76108	GH78(186-680)	GH78	GH78	N	3
BT_1002	AAO76109	GH141(21-581)	N	GH141	Y(1-20)	2
BT_1003	AAO76110	GH127(44-607)	GH127	GH127	Y(1-21)	3
BT_1008	AAO76115	CE10(45-245)	N	N	N	1
BT_1010	AAO76117	GH95(29-761)	GH95	GH95	Y(1-24)	3
BT_1011	AAO76118	GH105(49-396)	GH105	GH105	Y(1-27)	3
BT_1012	AAO76119	GH140(36-462)	N	GH140	Y(1-23)	2
BT_1013	AAO76120	CBM67(144-329)+GH78(357-887)+GH33(920-1275)	GH33+GH78	GH33+GH78	Y(1-24)	3
BT_1018	AAO76125	GH28(53-421)	GH28	GH28	Y(1-22)	3
BT_1019	AAO76126	CBM67(170-325)+GH78(365-903)	GH78	GH78	N	3
BT_1020	AAO76127	GH143(21-570)+GH142(634-1101)	N	GH142+GH143	Y(1-23)	2
BT_1021	AAO76128	GH43_18(37-266)	GH43	GH43_18	N	3
BT_1023	AAO76130	PL1_2(135-328)	CE8+PL1	PL1_2	Y(1-24)	3
BT_1032	AAO76139	GH92(269-755)	GH92	GH92	Y(1-20)	3
BT_1033	AAO76140	GH130(19-317)	GH130	GH130	N	3
BT_1051	AAO76158	GH20(154-507)	GH20	GH20	Y(1-27)	3
BT_1087	AAO76194	CE10(54-279)	N	N	Y(1-19)	1
BT_1100	AAO76207	GT35(272-734)	GT35	GT35	N	3
BT_1176	AAO76283	GT2(2-113)	N	GT2	N	2
BT_1179	AAO76286	GT101(57-280)	GT0	GT101	N	3
BT_1180	AAO76287	GT4(208-353)	N	GT4	N	2
BT_1181	AAO76288	GT2(42-155)	N	GT2	N	2
BT_1183	AAO76290	GT2(59-221)	GT2	GT2	N	3
BT_1192	AAO76299	CE10(19-253)	N	N	Y(1-24)	1
BT_1195	AAO76302	GT51(60-223)	GT51	GT51	N	3
BT_1261	AAO76368	CE1(273-484)	N	GH43_29	N	2
BT_1285	AAO76392	GH18(66-246)	N	GH18	Y(1-22)	2
BT_1293	AAO76400	GT35(270-716)	GT35	GT35	N	3
BT_1294	AAO76401	GT3(13-347)	GT3	GT3	N	3
BT_1344	AAO76451	GT4(189-330)	N	GT4	N	2
BT_1347	AAO76454	GT2(6-153)	N	GT2	N	2
BT_1352	AAO76459	GT4(210-360)	N	GT4	N	2
BT_1353	AAO76460	GT2(9-145)	GT2+GT8	GT2	N	3
BT_1472	AAO76579	GT2(57-223)	N	GT2	N	2
BT_1538	AAO76645	GH73(40-167)	GH73+CBM50	CBM50+GH73	N	3
BT_1621	AAO76728	GH20(143-477)	GH20	GH20	Y(1-21)	3
BT_1625	AAO76732	GH29(51-372)+CBM32(498-598)	GH29	GH29	N	3
BT_1626	AAO76733	GH2(63-907)	GH2	GH2	Y(1-23)	3
BT_1627	AAO76734	GH20(158-517)	GH20	GH20	Y(1-21)	3
BT_1632	AAO76739	GH18(297-533)	N	GH18	Y(1-21)	2
BT_1645	AAO76752	GT2(8-165)	GT2	GT2	N	3
BT_1646	AAO76753	GT2(4-163)	N	GT2	N	2
BT_1648	AAO76755	GT2(10-154)	N	GT2	N	2
BT_1649	AAO76756	GT25(2-157)	N	GT25	N	2
BT_1663	AAO76770	GH13_13(204-527)	GH13+CBM41+CBM48	GH13_14	N	3
BT_1709	AAO76816	GT2(12-169)	GT2	GT2	N	3
BT_1712	AAO76819	GT4(222-344)	N	GT4	N	2
BT_1759	AAO76866	GH32(150-439)	GH32	GH32	N	3
BT_1760	AAO76867	GH32(53-350)	N	GH32	Y(1-23)	2
BT_1765	AAO76872	GH32(140-440)	GH32	GH32	N	3
BT_1768	AAO76875	GH2(50-700)	N	GH2	Y(1-27)	2
BT_1769	AAO76876	GH92(212-733)	GH92	GH92	Y(1-29)	3
BT_1776	AAO76883	GH2(227-1021)	N	GH2	Y(1-23)	2
BT_1777	AAO76884	GH95(321-984)	GH95	GH95	Y(1-26)	3
BT_1778	AAO76885	GH3(64-305)	GH3	GH3	Y(1-27)	3
BT_1780	AAO76887	GH3(202-422)	N	GH3	Y(1-18)	2
BT_1781	AAO76888	GH43_2(76-362)+GH43_2(405-671)	GH43	GH43_2	N	3
BT_1838	AAO76945	CE10(593-813)	N	N	N	1
BT_1842	AAO76949	GH29(23-355)	GH29	GH29	Y(1-25)	3
BT_1871	AAO76978	GH97(11-661)	GH97	GH97	Y(1-20)	3
BT_1872	AAO76979	GH3(98-319)	GH3	GH3	N	3
BT_1873	AAO76980	GH43_17(49-307)	N	GH43_17	Y(1-23)	2
BT_1878	AAO76985	GH92(244-732)	GH92	GH92	Y(1-31)	3
BT_1883	AAO76990	GH76(47-395)	GH76	GH76	Y(1-20)	3
BT_2097	AAO77204	GH127(39-620)	GH127	GH127	Y(1-27)	3
BT_2105	AAO77212	GH92(523-1041)	GH92	GH92	N	3
BT_2111	AAO77218	GH92(526-1035)	GH92	GH92	Y(1-21)	3
BT_2112	AAO77219	GH43_24(51-311)	GH43	GH43_24	Y(1-22)	3
BT_2113	AAO77220	GH38(297-568)	N	GH0	Y(1-24)	2
BT_2146	AAO77253	CBM20(137-214)+GH77(240-885)	GH77+CBM20	CBM20+GH77	N	3
BT_2148	AAO77255	GT4(143-268)	N	GT4	N	2
BT_2151	AAO77258	GT2(4-125)	GT2	GT2	N	3
BT_2191	AAO77298	GH2(221-894)	GH2	GH2	Y(1-22)	3
BT_2192	AAO77299	GH29(35-330)	GH29	GH29	Y(1-22)	3
BT_2194	AAO77301	CBM32(180-309)	N	CBM0	N	2
BT_2199	AAO77306	GH92(236-741)	GH92	GH92	Y(1-21)	3
BT_2254	AAO77361	PL10(61-350)	CE8+PL10	PL10_1	Y(1-22)	3
BT_2378	AAO77485	GH28(194-450)	GH28	GH28	Y(1-22)	3
BT_2432	AAO77539	GH2(24-716)+CBM32(724-837)	GH2	CBM32+GH2	N	3
BT_2439	AAO77546	GH3(108-331)	GH3	GH3	N	3
BT_2459	AAO77566	GH20(107-444)	GH20	GH20	N	3
BT_2501	AAO77608	GT51(435-588)	GT51	GT51	N	3
BT_2523	AAO77630	CBM67(343-514)+GH78(569-1102)	GH78	GH78	Y(1-20)	3
BT_2524	AAO77631	CBM67(144-318)+GH78(347-856)	GH78	GH78	Y(1-23)	3
BT_2525	AAO77632	CE7(145-445)	CE7	CE7	Y(1-38)	3
BT_2550	AAO77657	GH16(38-262)	GH16	GH16	Y(1-23)	3
BT_2620	AAO77727	GH97(11-648)	GH97	GH97	Y(1-20)	3
BT_2622	AAO77729	GH67(27-693)	GH67	GH67	N	3
BT_2623	AAO77730	GH76(164-487)	N	GH76	N	2
BT_2629	AAO77736	GH92(237-742)	GH92	GH92	Y(1-26)	3
BT_2631	AAO77738	GH76(68-369)	GH76	GH76	Y(1-20)	3
BT_2632	AAO77739	GH125(70-466)	GH125	GH125	Y(1-22)	3
BT_2662	AAO77769	GH27(100-284)+CBM35(400-504)	GH27+CBM35	CBM35+GH27	N	3
BT_2680	AAO77786	GH2(22-472)	GH2	GH2	N	3
BT_2747	AAO77853	GT30(43-205)	GT30	GT30	N	3
BT_2751	AAO77857	GH123(59-596)	GH123	GH123	Y(1-21)	3
BT_2824	AAO77930	GH16(137-367)	GH16	GH16	Y(1-20)	3
BT_2825	AAO77931	GH18(46-334)	N	GH18	Y(1-25)	2
BT_2851	AAO77957	GH36(29-704)	GH36	GH36	Y(1-24)	3
BT_2852	AAO77958	GH43_10(37-295)	GH43	GH43_10	Y(1-21)	3
BT_2854	AAO77960	GH3(104-323)	GH3	GH3	Y(1-24)	3
BT_2855	AAO77961	GH2(63-759)+CBM32(738-846)	GH2+CBM32	CBM32+GH2	Y(1-31)	3
BT_2864	AAO77970	GT4(189-341)	N	GT4	N	2
BT_2865	AAO77971	GT4(198-341)	N	GT0	N	2
BT_2866	AAO77972	GT4(200-349)	N	GT4	N	2
BT_2868	AAO77974	GT2(9-140)	N	GT2	N	2
BT_2870	AAO77976	GT14(4-256)	GT14	GT14	N	3
BT_2871	AAO77977	GT14(9-236)	GT14	GT14	N	3
BT_2872	AAO77978	GT32(82-159)	N	GT32	N	2
BT_2873	AAO77979	GT8(5-252)	N	GT8	N	2
BT_2876	AAO77982	GT2(8-119)	N	GT2	N	2
BT_2882	AAO77988	GT2(10-141)	N	GT2	N	2
BT_2892	AAO77998	GH93(62-332)	N	GH93	Y(1-31)	2
BT_2895	AAO78001	GH43_31(47-310)	GH43	GH43_31	Y(1-26)	3
BT_2898	AAO78004	GH43_31(45-307)	GH43	GH43_31	Y(1-23)	3
BT_2900	AAO78006	GH43_3(26-309)	GH43	GH43_3	Y(1-20)	3
BT_2901	AAO78007	GH43(35-296)	N	N	N	1
BT_2908	AAO78014	GH116(413-780)	GH116	GH116	N	3
BT_2911	AAO78017	GH127(287-551)	N	GH43_34+GH43_34+GH43_34+GH43_34	Y(1-31)	2
BT_2912	AAO78018	GH43_26(27-326)+GH106(539-1104)	GH106	GH106+GH43_26	N	3
BT_2913	AAO78019	GH88(67-392)	GH88	GH88	Y(1-27)	3
BT_2921	AAO78027	GH105(46-358)	GH105	GH105	Y(1-21)	3
BT_2922	AAO78028	GH2(51-485)	GH2	GH2	Y(1-22)	3
BT_2936	AAO78042	GT4(209-354)	N	GT4	N	2
BT_2938	AAO78044	GT4(221-371)	N	GT4	N	2
BT_2946	AAO78052	GT4(251-384)	GT4	GT4	N	3
BT_2947	AAO78053	GT2(11-136)	GT2	GT2	N	3
BT_2948	AAO78054	GH92(410-891)	N	GH92	Y(1-27)	2
BT_2949	AAO78055	GH76(101-310)	N	GH76	Y(1-27)	2
BT_2958	AAO78064	GH115(26-777)	GH115	GH115	N	3
BT_2959	AAO78065	GH43_24(48-286)	GH43	GH43_24	N	3
BT_2963	AAO78069	GH105(48-365)	GH105	GH105+PL0	Y(1-21)	3
BT_2964	AAO78070	PL8_3(347-599)	N	PL8_3	N	2
BT_2969	AAO78075	GH2(21-692)	GH2	GH2	Y(1-22)	3
BT_2970	AAO78076	GH29(23-382)	GH29	GH29	Y(1-30)	3
BT_3009	AAO78115	GH3(58-304)	GH3	GH3	Y(1-21)	3
BT_3015	AAO78121	CBM32(236-362)	N	CBM32	Y(1-21)	2
BT_3026	AAO78132	GH30_6(56-510)	N	GH30_6	Y(1-22)	2
BT_3028	AAO78134	GH130(50-362)	GH130	GH130	N	3
BT_3043	AAO78149	GH30_4(29-523)	GH30	GH30_4	Y(1-21)	3
BT_3050	AAO78156	GH18(65-311)	N	GH18	N	2
BT_3065	AAO78171	GH27(185-424)	GH27	GH27	Y(1-24)	3
BT_3082	AAO78188	GH32(121-406)	GH32	GH32	Y(1-21)	3
BT_3084	AAO78190	CE10(27-215)	N	N	Y(1-26)	1
BT_3085	AAO78191	GH31(202-631)	GH31	GH31	Y(1-24)	3
BT_3086	AAO78192	GH31(234-684)	GH31	GH31	Y(1-23)	3
BT_3087	AAO78193	GH66(46-591)	GH66	GH66	N	3
BT_3092	AAO78198	GH2(39-498)	GH2	GH2	Y(1-22)	3
BT_3094	AAO78200	GH43(45-343)	N	GH43	Y(1-24)	2
BT_3096	AAO78202	GH51(267-708)	GH51	GH51	N	3
BT_3100	AAO78206	CE10(48-270)	N	N	N	1
BT_3108	AAO78214	GH43_31(35-305)	GH43	GH43_31	Y(1-24)	3
BT_3114	AAO78220	GH2(17-523)	N	GH2	N	2
BT_3130	AAO78236	GH92(237-730)	GH92	GH92	Y(1-21)	3
BT_3131	AAO78237	GH36(26-700)	GH36	GH36	Y(1-21)	3
BT_3155	AAO78261	GH95(25-771)	GH95	GH95	N	3
BT_3160	AAO78266	GH110(21-559)	GH110	GH110	N	3
BT_3163	AAO78269	GH97(15-670)	GH97	GH97	Y(1-24)	3
BT_3169	AAO78275	GH31(459-683)	GH31+CBM32	GH31	Y(1-34)	3
BT_3173	AAO78279	GH95(54-792)	GH95	GH95	Y(1-20)	3
BT_3178	AAO78284	GH20(156-515)	GH20	GH20	Y(1-21)	3
BT_3179	AAO78285	GH2(61-907)	GH2	GH2	Y(1-29)	3
BT_3246	AAO78352	CE4(21-123)	CE4	CE4	N	3
BT_3286	AAO78392	CE1(31-236)	CE0	CE0	Y(1-20)	3
BT_3292	AAO78398	GH2(34-584)	GH2	GH2	Y(1-20)	3
BT_3293	AAO78399	GH2(54-926)+CBM32(1149-1270)+CBM32(1293-1415)	GH2	GH2	Y(1-23)	3
BT_3294	AAO78400	GH97(15-649)	GH97	GH97	Y(1-21)	3
BT_3299	AAO78405	GH31(146-568)	GH31	GH31	N	3
BT_3300	AAO78406	GH3(59-266)	GH3	GH3	Y(1-22)	3
BT_3301	AAO78407	GH76(55-374)	GH76	GH76	Y(1-26)	3
BT_3312	AAO78418	GH30(62-492)	GH30	GH30_3	Y(1-20)	3
BT_3314	AAO78420	GH3(67-297)	GH3	GH3	Y(1-25)	3
BT_3324	AAO78430	PL8_2(607-851)	PL8	PL8_2	N	3
BT_3340	AAO78446	GH2(51-911)	GH2	GH2	Y(1-22)	3
BT_3348	AAO78454	GH88(70-393)	GH88	GH88	Y(1-24)	3
BT_3350	AAO78456	PL8_2(576-808)	PL8	PL8_2	Y(1-20)	3
BT_3362	AAO78468	GT9(73-319)	GT9	GT9	N	3
BT_3365	AAO78471	GT2(91-199)	GT2	GT0+GT2	N	3
BT_3366	AAO78472	GT2(11-176)	GT2	GT2	N	3
BT_3368	AAO78474	GT4(213-361)	N	GT4	N	2
BT_3370	AAO78476	GT2(8-171)	N	GT2	N	2
BT_3371	AAO78477	GT2(8-120)	N	GT2	N	2
BT_3372	AAO78478	GT2(11-142)	GT2	GT2	N	3
BT_3377	AAO78483	GT14(34-291)	GT14	GT14	N	3
BT_3379	AAO78485	GT2(5-165)	GT2	GT2	N	3
BT_3387	AAO78493	CE4(32-129)	CE0	CE0	N	3
BT_3448	AAO78554	GT28(194-355)	GT28	GT28	N	3
BT_3467	AAO78573	GH43_26(34-343)	GH43	GH43_26	Y(1-23)	3
BT_3470	AAO78576	GH109(29-140)	N	N	N	1
BT_3472	AAO78578	GH109(45-157)	N	N	N	1
BT_3501	AAO78607	GH76(161-474)	N	GH76	N	2
BT_3513	AAO78619	GH2(50-484)	GH2	GH2	Y(1-21)	3
BT_3514	AAO78620	GH115(32-661)	GH115	GH115	Y(1-27)	3
BT_3515	AAO78621	GH43_26(55-364)	GH43	GH43_26	Y(1-43)	3
BT_3516	AAO78622	GH43(32-313)+GH43_3(337-620)	GH43	GH43_34	Y(1-21)	3
BT_3521	AAO78627	GH76(65-406)	GH76	GH76	Y(1-29)	3
BT_3524	AAO78630	GH76(60-399)	GH76	GH76	Y(1-23)	3
BT_3527	AAO78633	GH92(233-740)	GH92	GH92	Y(1-20)	3
BT_3528	AAO78634	GH125(72-472)	GH125	GH125	Y(1-26)	3
BT_3530	AAO78636	GH92(193-388)+GH92(393-650)	N	GH92	N	2
BT_3531	AAO78637	GH127(324-551)	N	CBM13	Y(1-24)	2
BT_3542	AAO78648	CBM62(187-263)+CBM62(270-333)	N	CBM0	N	2
BT_3566	AAO78672	GH144(33-445)	N	GH144	Y(1-31)	2
BT_3567	AAO78673	GH3(96-318)	GH3	GH3	Y(1-21)	3
BT_3581	AAO78686	GH109(42-154)	N	N	N	1
BT_3583	AAO78688	GH109(53-165)	N	N	N	1
BT_3588	AAO78693	CE9(7-389)	CE9	CE9	N	3
BT_3590	AAO78695	GH89(63-721)	GH89	GH89	N	3
BT_3592	AAO78697	CBM51(29-161)+GH27(362-564)	GH27	CBM51+GH27	N	3
BT_3598	AAO78703	GH20(141-481)	GH20	GH20	Y(1-24)	3
BT_3599	AAO78704	GH2(27-763)	N	GH2	Y(1-20)	2
BT_3608	AAO78713	CE15(60-384)	CE15	GH33	Y(1-29)	3
BT_3622	AAO78727	GT2(250-367)	N	GT2	N	2
BT_3654	AAO78759	GH35(36-348)	GH35+CBM32	CBM32+GH35	Y(1-23)	3
BT_3655	AAO78760	GH43_19(71-302)	GH43	GH43_19	N	3
BT_3656	AAO78761	GH43_9(25-288)+GH43_19(537-793)	GH43	GH43_19	Y(1-18)	3
BT_3657	AAO78762	GH51(372-707)	GH51	GH51	Y(1-22)	3
BT_3659	AAO78764	GH31(221-712)	GH31	GH31	Y(1-30)	3
BT_3661	AAO78766	GH97(14-643)	GH97	GH97	Y(1-20)	3
BT_3662	AAO78767	GH43(29-303)	N	CBM32+GH43_34	Y(1-22)	2
BT_3663	AAO78768	GH43_10(1-235)	N	GH43_10	N	2
BT_3664	AAO78769	GH97(18-637)	GH97	GH97	N	3
BT_3665	AAO78770	GH29(13-432)	GH29	GH29	Y(1-21)	3
BT_3674	AAO78779	GH127(35-565)	GH127	GH127	N	3
BT_3675	AAO78780	GH43(30-326)	GH43	GH43_34	Y(1-24)	3
BT_3683	AAO78788	GH16(29-280)+GH43_24(307-600)	GH16+GH43	GH16+GH43_24	Y(1-22)	3
BT_3685	AAO78790	GH43_24(48-309)	GH43	GH43_24	Y(1-22)	3
BT_3686	AAO78791	GH145(34-326)	N	GH145	Y(1-21)	2
BT_3687	AAO78792	GH105(46-372)	GH105	GH105	Y(1-31)	3
BT_3694	AAO78799	GT2(45-208)	GT2	GT2	N	3
BT_3698	AAO78803	GH13(80-543)	N	CBM58+GH13	Y(1-25)	2
BT_3703	AAO78808	GH97(12-723)	GH97	GH97	Y(1-22)	3
BT_3704	AAO78809	GH13(164-486)	GH13	GH13	Y(1-23)	3
BT_3773	AAO78878	GH92(246-736)	GH92	GH92	Y(1-23)	3
BT_3774	AAO78879	GH38(30-284)+CBM32(1077-1195)	GH38	GH38	Y(1-21)	3
BT_3775	AAO78880	GT32(20-101)	N	GT32	N	2
BT_3776	AAO78881	GT32(29-103)	GT32	GT32	N	3
BT_3780	AAO78885	GH130(63-372)	GH130	GH130	Y(1-28)	3
BT_3781	AAO78886	GH125(70-466)	GH125	GH125	Y(1-22)	3
BT_3782	AAO78887	GH76(68-366)	GH76	GH76	Y(1-32)	3
BT_3784	AAO78889	GH92(237-742)	GH92	GH92	N	3
BT_3792	AAO78897	GH76(157-487)	GH76	GH76	Y(1-23)	3
BT_3798	AAO78903	GH29(21-358)	GH29	GH29	Y(1-20)	3
BT_3858	AAO78963	GH92(222-735)	GH92	GH92	Y(1-26)	3
BT_3862	AAO78967	GH99(44-371)	GH99	GH99	N	3
BT_3868	AAO78973	GH20(155-478)	GH20	GH20	Y(1-27)	3
BT_3956	AAO79061	GH29(22-320)	GH29	GH29	Y(1-21)	3
BT_3962	AAO79067	GH92(234-741)	GH92	GH92	Y(1-23)	3
BT_3963	AAO79068	GH92(266-759)	GH92	GH92	Y(1-23)	3
BT_3965	AAO79070	GH92(229-726)	GH92	GH92	N	3
BT_3990	AAO79095	GH92(230-737)	GH92	GH92	Y(1-20)	3
BT_3991	AAO79096	GH92(244-751)	GH92	GH92	N	3
BT_3994	AAO79099	GH92(238-732)	GH92	GH92	Y(1-25)	3
BT_3999	AAO79104	GH23(129-261)	GH23	CBM50+GH23	Y(1-24)	3
BT_4004	AAO79109	GT19(4-357)	GT19	GT19	N	3
BT_4050	AAO79155	GH2(68-1004)+CBM32(1212-1338)	GH2+CBM32	GH2	Y(1-21)	3
BT_4072	AAO79177	GH38(12-265)	GH38	GH38	N	3
BT_4073	AAO79178	GH92(290-772)	GH92	GH92	Y(1-24)	3
BT_4074	AAO79179	GH2(70-826)	GH2	CBM32+GH2	Y(1-24)	3
BT_4076	AAO79181	CBM67(164-327)+GH78(351-855)	GH78	GH78	Y(1-26)	3
BT_4077	AAO79182	CE1(33-281)	CE1	CE1	Y(1-21)	3
BT_4092	AAO79197	GH92(235-739)	GH92	GH92	Y(1-20)	3
BT_4093	AAO79198	GH92(230-703)	GH92	GH92	Y(1-26)	3
BT_4094	AAO79199	GH130(63-372)	GH130	GH130	N	3
BT_4095	AAO79200	GH43_8(26-303)	GH43	GH43_8	N	3
BT_4108	AAO79213	GH105(52-396)	GH105	GH105	Y(1-25)	3
BT_4109	AAO79214	CE8(32-313)	CE8	CE8	Y(1-23)	3
BT_4110	AAO79215	CE12(3-223)+CE8(239-511)	CE4+CE8+CE12	CE12+CE8	N	3
BT_4115	AAO79220	PL1_2(91-280)	CE8+PL1	PL1_2	Y(1-21)	3
BT_4116	AAO79221	PL1_2(114-305)	CE8+PL1	PL1_2	Y(1-22)	3
BT_4119	AAO79224	PL1_2(126-330)	CE8+PL1	PL1_2	N	3
BT_4123	AAO79228	GH28(84-489)	GH28	GH28	N	3
BT_4132	AAO79237	CBM32(258-386)	N	CBM32	N	2
BT_4136	AAO79241	GH29(52-372)	GH29	GH29	Y(1-23)	3
BT_4145	AAO79250	GH106(20-914)	GH106	GH106	Y(1-21)	3
BT_4146	AAO79251	GH28(48-395)	GH28	GH28	Y(1-20)	3
BT_4149	AAO79254	GH28(83-341)	GH28	GH28	Y(1-26)	3
BT_4150	AAO79255	CE12(163-367)	CE12	CE12	Y(1-19)	3
BT_4151	AAO79256	GH2(21-699)	GH2	GH2	Y(1-19)	3
BT_4152	AAO79257	GH43_18(56-294)+GH42(333-707)	GH42+GH43	GH42+GH43_18	N	3
BT_4153	AAO79258	GH28(75-418)	GH28	GH28	Y(1-19)	3
BT_4154	AAO79259	CE4(33-159)	CE4	CE4	N	3
BT_4155	AAO79260	GH28(62-439)	GH28	GH28	N	3
BT_4156	AAO79261	GH2(43-724)	GH2	GH2	Y(1-28)	3
BT_4157	AAO79262	CBM35(507-603)	GH27	CBM35+GH27	N	3
BT_4160	AAO79265	GH35(44-400)	GH35	GH35	Y(1-21)	3
BT_4170	AAO79275	PL9(20-440)	PL9	PL9_1	Y(1-22)	3
BT_4172	AAO79277	PL26(239-1094)	N	PL26	Y(1-19)	2
BT_4173	AAO79278	CE12(46-265)+CE12(297-512)	CE12	CE12	N	3
BT_4174	AAO79279	GH105(61-354)	GH105	GH105	Y(1-25)	3
BT_4175	AAO79280	PL11(28-600)	PL11	PL11_1	Y(1-20)	3
BT_4176	AAO79281	GH105(97-432)	GH105	GH105	Y(1-20)	3
BT_4179	AAO79284	CE4(261-380)	CE4	CE4	N	3
BT_4180	AAO79285	CE6(91-183)	CE6	CE6	Y(1-25)	3
BT_4181	AAO79286	GH2(21-602)	GH2	GH2	Y(1-23)	3
BT_4183	AAO79288	PL9(19-427)	PL9	PL9_1	Y(1-21)	3
BT_4185	AAO79290	GH43_10(39-309)	GH43	GH43_10	Y(1-21)	3
BT_4187	AAO79292	GH28(85-482)	GH28	GH28	Y(1-29)	3
BT_4206	AAO79311	CE11(4-224)	CE11	CE11	N	3
BT_4241	AAO79346	GH2(37-940)	GH2	GH2	N	3
BT_4243	AAO79348	GH109(57-182)	GH109	GH109	Y(1-23)	3
BT_4251	AAO79356	GH110(27-582)	N	GH110	Y(1-24)	2
BT_4252	AAO79357	GH109(21-144)	GH109	GH109	N	3
BT_4280	AAO79385	GT4(191-334)	GT0	GT0	N	3
BT_4281	AAO79386	GT2(6-129)	N	GT2	N	2
BT_4282	AAO79387	GT4(215-372)	N	GT4	N	2
BT_4303	AAO79408	GH133(285-636)	GH133	GH133	N	3
BT_4304	AAO79409	GT4(240-385)	GT4	GT4	N	3
BT_4305	AAO79410	GH57(20-327)	GH57	GH57	N	3
BT_4307	AAO79412	GT5(1-193)	GT5	GT5	N	3
BT_4337	AAO79442	GH20(194-559)	GH20	GH20	N	3
BT_4359	AAO79464	GH89(73-737)	GH89	GH89	Y(1-40)	3
BT_4394	AAO79499	GH20(155-514)	GH20	GH20	Y(1-21)	3
BT_4395	AAO79500	GH84(151-443)	GH84	GH84	Y(1-22)	3
BT_4487	AAO79592	GH23(104-240)	GH23	GH23	N	3
BT_4564	AAO79669	GT2(4-167)	GT2	GT2	N	3
BT_4581	AAO79686	GH97(15-704)	GH97	GH97	Y(1-25)	3
BT_4632	AAO79737	CBM32(309-436)	N	CBM32	N	2
BT_4652	AAO79757	PL15_2(532-688)	PL15	PL15_2	N	3
BT_4657	AAO79762	PL12_2(404-534)	PL12	PL12_2	N	3
BT_4658	AAO79763	GH88(102-416)	GH88	GH88	Y(1-28)	3
BT_4662	AAO79767	PL12_2(429-566)	PL12	PL12_2	Y(1-20)	3
BT_4667	AAO79772	GH2(20-636)	GH2	GH2	Y(1-24)	3
BT_4668	AAO79773	GH53(46-331)	GH53	GH53	Y(1-23)	3
BT_4675	AAO79780	PL13(7-376)	PL13	PL13	N	3
BT_4681	AAO79786	GH20(156-499)	GH20	GH20	Y(1-30)	3
BT_4682	AAO79787	GH95(44-787)	GH95	GH95	Y(1-21)	3
BT_4684	AAO79789	GH2(39-607)	GH2	GH2	Y(1-26)	3
BT_4689	AAO79794	GH13_13(186-513)	GH13+CBM41	GH13_14	N	3
BT_4690	AAO79795	GH13_5(30-371)	GH13	GH13_5	N	3
BT_4713	AAO79818	GH29(15-293)	GH29	GH29	N	3
BT_4714	AAO79819	GH3(111-337)	GH3	GH3	N	3
BT_1737	AAO76844	N	GH0	GH0	Y(1-21)	2
BT_3985	AAO79090	N	GH0	GH0	Y(1-28)	2
BT_3133	AAO78239	N	GH36	GH36	N	2
BT_3797	AAO78902	N	GH36	GH36	N	2
BT_4410	AAO79515	N	PL0	PL0	Y(1-26)	2
BT_0235	AAO75342	N	GT0	GT0	N	2
BT_0668	AAO75775	N	CBM62	CBM0	Y(1-24)	2
BT_0054	AAO75161	N	N	GT0	N	1
BT_0126	AAO75233	N	N	PL0	Y(1-19)	1
BT_0250	AAO75357	N	N	CE9	N	1
BT_0277	AAO75384	N	N	CBM0	Y(1-33)	1
BT_0356	AAO75463	N	N	GH43_3	Y(1-24)	1
BT_0383	AAO75490	N	N	GT0	N	1
BT_0392	AAO75499	N	N	GT4	N	1
BT_0422	AAO75529	N	N	GH28	N	1
BT_0471	AAO75578	N	N	GT0	N	1
BT_0473	AAO75580	N	N	GT2	N	1
BT_0478	AAO75585	N	N	GT4	N	1
BT_0522	AAO75629	N	N	GT0	N	1
BT_0577	AAO75684	N	N	CBM50	Y(1-24)	1
BT_0601	AAO75708	N	N	GT0	N	1
BT_0610	AAO75717	N	N	GT4	N	1
BT_0738	AAO75845	N	N	GH13_11	N	1
BT_0829	AAO75936	N	N	GT2	N	1
BT_0886	AAO75993	N	N	GH78	N	1
BT_1017	AAO76124	N	N	GH28+GH28	Y(1-19)	1
BT_1035	AAO76142	N	N	CBM0	Y(1-26)	1
BT_1038	AAO76145	N	N	GH18	N	1
BT_1044	AAO76151	N	N	GH18	N	1
BT_1048	AAO76155	N	N	GH18	Y(1-21)	1
BT_1059	AAO76166	N	N	GT4	N	1
BT_1166	AAO76273	N	N	GT2	N	1
BT_1167	AAO76274	N	N	GT2	N	1
BT_1175	AAO76282	N	N	GT0	N	1
BT_1178	AAO76285	N	N	GT4	N	1
BT_1222	AAO76329	N	N	GT30	N	1
BT_1282	AAO76389	N	N	GH0	Y(1-21)	1
BT_1284	AAO76391	N	N	GH18	Y(1-24)	1
BT_1340	AAO76447	N	N	GT2	N	1
BT_1341	AAO76448	N	N	GT2	N	1
BT_1432	AAO76539	N	N	GH35	N	1
BT_1447	AAO76554	N	N	GT2	N	1
BT_1629	AAO76736	N	N	GH16	N	1
BT_1747	AAO76854	N	N	GT2	N	1
BT_1775	AAO76882	N	N	CBM0	N	1
BT_2190	AAO77297	N	N	GH2	N	1
BT_2326	AAO77433	N	N	GH23	N	1
BT_2807	AAO77913	N	N	GH0	Y(1-22)	1
BT_2874	AAO77980	N	N	GT2	N	1
BT_2916	AAO78022	N	N	GH88	Y(1-22)	1
BT_2937	AAO78043	N	N	GT4	N	1
BT_2944	AAO78050	N	N	GT0	N	1
BT_3014	AAO78120	N	N	CBM0	Y(1-22)	1
BT_3021	AAO78127	N	N	GH105	N	1
BT_3093	AAO78199	N	N	GH43	N	1
BT_3107	AAO78213	N	N	GH43	N	1
BT_3176	AAO78282	N	N	GH0	Y(1-23)	1
BT_3367	AAO78473	N	N	GT4	N	1
BT_3369	AAO78475	N	N	GT4	N	1
BT_3388	AAO78494	N	N	GT2	N	1
BT_3389	AAO78495	N	N	GT2	N	1
BT_3420	AAO78526	N	N	CBM0	N	1
BT_3487	AAO78593	N	N	GH43	Y(1-21)	1
BT_3488	AAO78594	N	N	GH43	N	1
BT_3529	AAO78635	N	N	GH43_3	Y(1-22)	1
BT_3532	AAO78638	N	N	GH43_3	Y(1-22)	1
BT_3621	AAO78726	N	N	GT2	N	1
BT_3676	AAO78781	N	N	GH105	N	1
BT_3677	AAO78782	N	N	GH105	Y(1-30)	1
BT_3753	AAO78858	N	N	GH18	N	1
BT_3796	AAO78901	N	N	GH117	Y(1-26)	1
BT_3926	AAO79031	N	N	CBM50	Y(1-25)	1
BT_3960	AAO79065	N	N	CBM0	Y(1-31)	1
BT_3987	AAO79092	N	N	GH18	Y(1-23)	1
BT_4040	AAO79145	N	N	CBM32	N	1
BT_4091	AAO79196	N	N	GH11	Y(1-21)	1
BT_4159	AAO79264	N	N	GH97	N	1
BT_4244	AAO79349	N	N	CBM32	Y(1-23)	1
BT_4245	AAO79350	N	N	CBM0	Y(1-24)	1
BT_4270	AAO79375	N	N	CBM0	N	1
BT_4272	AAO79377	N	N	CBM32	Y(1-26)	1
BT_4295	AAO79400	N	N	CBM0	N	1
BT_4406	AAO79511	N	N	GH18	N	1
BT_4709	AAO79814	N	N	GH18	N	1
BT_4749	AAO79854	N	N	GH23	N	1

## Sheet: BAD
Gene ID	Transcript ID	HMMER	Hotpep	DIAMOND	Signalp	#ofTools
BAD_0030	BAF38811	GT35(100-813)	GT35	GT35	N	3
BAD_0078	BAF38859	GH13_18(34-379)	GH13	GH13_18	N	3
BAD_0109	BAF38890	GT2(10-135)	GT2	GT2	N	3
BAD_0149	BAF38930	GH43_27(19-347)	GH43	GH43_27	N	3
BAD_0152	BAF38933	GH43_26(4-304)	GH43	GH43_26	N	3
BAD_0156	BAF38937	GH1(41-419)	N	GH1	N	2
BAD_0157	BAF38938	GT51(115-287)	GT51	GT51	Y(1-55)	3
BAD_0299	BAF39080	GH120(320-409)	GH120	GH120	N	3
BAD_0300	BAF39081	GH8(54-371)	GH8	GH8	N	3
BAD_0301	BAF39082	GH43_10(5-275)	GH43	GH43_10	N	3
BAD_0302	BAF39083	CE10(65-224)	N	N	N	1
BAD_0308	BAF39089	GH77(191-703)	GH77	GH77	N	3
BAD_0311	BAF39092	GH13_11(86-454)	GH13	GH13_11	N	3
BAD_0396	BAF39177	GT4(286-437)	GT4	GT4	N	3
BAD_0404	BAF39185	GT2(5-166)	GT2	GT2	N	3
BAD_0423	BAF39204	GH43_12(7-363)	GH43	GH43_12	N	3
BAD_0428	BAF39209	GH43_11(3-304)	GH43	GH43_11	N	3
BAD_0430	BAF39211	CE10(67-218)	N	N	N	1
BAD_0438	BAF39219	CE10(37-246)	N	N	N	1
BAD_0452	BAF39233	GH13_30(38-405)	GH13	GH13_30	N	3
BAD_0526	BAF39307	GT4(211-353)	N	GT4	N	2
BAD_0626	BAF39407	CE1(202-436)	N	N	N	1
BAD_0640	BAF39421	GH3(164-386)	GH3	GH3	N	3
BAD_0667	BAF39448	CBM48(165-238)+GH13_9(301-601)	GH13+CBM48	CBM48+GH13_9	N	3
BAD_0683	BAF39464	CBM48(10-99)+GH13_11(179-532)	GH13+GH77+CBM41+CBM48	CBM48+GH13_11	N	3
BAD_0707	BAF39488	GH13_15(76-352)	GH13	GH13_32	Y(1-40)	3
BAD_0708	BAF39489	GH13_15(71-356)+CBM41(756-879)+CBM48(983-1070)+GH13_13(1176-1476)	GH13+CBM25+CBM41	CBM41+CBM48+GH13_32	Y(1-36)	3
BAD_0751	BAF39532	GT5(159-476)	GT4	GT4	N	3
BAD_0958	BAF39739	GT2(16-152)	N	GT2	N	2
BAD_0971	BAF39752	GH13_30(40-407)	GH13	GH13_30	N	3
BAD_1030	BAF39811	GH26(44-360)+CBM23(526-698)+CBM23(722-886)	CBM23	CBM23+GH26	Y(1-29)	3
BAD_1101	BAF39882	GT28(204-376)	GT28	GT28	N	3
BAD_1150	BAF39931	GH32(44-351)	GH32	GH32	N	3
BAD_1194	BAF39975	GH3(32-252)	GH3	GH3	N	3
BAD_1197	BAF39978	GH3(108-339)	GH3	GH3	N	3
BAD_1202	BAF39983	GH5_44(59-351)	GH5	GH5_44	N	3
BAD_1203	BAF39984	GH43_11(3-313)	GH43	GH43_11	N	3
BAD_1204	BAF39985	GH5_44(52-370)	GH5	GH5_44	N	3
BAD_1205	BAF39986	GH51(4-514)	GH51	GH51	N	3
BAD_1208	BAF39989	GH30_2(35-446)	GH30	GH30_2	N	3
BAD_1211	BAF39992	GH42(6-365)	GH42	GH42	N	3
BAD_1238	BAF40019	GH38(270-528)	GH38	GH38	N	3
BAD_1287	BAF40068	GH1(5-385)	GH1	GH1	N	3
BAD_1325	BAF40106	GH32(121-489)	GH32	GH32	N	3
BAD_1336	BAF40117	GT51(80-270)	GT51	GT51	Y(1-44)	3
BAD_1382	BAF40163	GT2(10-169)	GT2	GT2	N	3
BAD_1385	BAF40166	GT2(21-135)	GT2	GT2	N	3
BAD_1387	BAF40168	GT4(233-400)	N	GT4	N	2
BAD_1388	BAF40169	GT4(207-318)	GT4	GT4	N	3
BAD_1401	BAF40182	GH42(36-407)	GH42	GH42	N	3
BAD_1402	BAF40183	GH35(44-397)	GH35	GH35	N	3
BAD_1435	BAF40216	GH13_3(304-540)	GH13	GH13_3	Y(1-24)	3
BAD_1498	BAF40279	GT2(9-130)	GT2	GT2	N	3
BAD_1499	BAF40280	GT2(9-143)	N	GT2	N	2
BAD_1505	BAF40286	GT81(6-188)	GT2	GT2	N	3
BAD_1511	BAF40292	GH25(191-377)	GH25	GH25	Y(1-31)	3
BAD_1524	BAF40305	GH51(189-782)	GH51	GH51	N	3
BAD_1525	BAF40306	GH27(31-209)	GH27	GH27	N	3
BAD_1527	BAF40308	GH43_22(53-271)	GH43	GH43_22	N	3
BAD_1528	BAF40309	GH36(163-689)	GH36	GH36	N	3
BAD_1529	BAF40310	GH127(17-609)	GH127	GH127	N	3
BAD_1532	BAF40313	CE10(163-428)	N	N	N	1
BAD_1534	BAF40315	GH2(143-658)	GH2	GH2	N	3
BAD_1559	BAF40340	GH13_13(99-299)	GH13+CBM41	GH13_14	N	3
BAD_1560	BAF40341	GH77(183-705)	GH77	GH77	N	3
BAD_1561	BAF40342	GH13_30(33-403)	GH13	GH13_30	N	3
BAD_1571	BAF40352	GH13_31(46-414)	GH13	GH13_31	N	3
BAD_1576	BAF40357	GH36(38-709)	GH36	GH36	N	3
BAD_1582	BAF40363	GH2(37-929)	GH2	GH2	N	3
BAD_1598	BAF40379	GH3(25-245)	GH3	GH3	N	3
BAD_1599	BAF40380	GH31(187-625)	GH31	GH31	N	3
BAD_1602	BAF40383	CE9(27-411)	CE9	CE9	N	3
BAD_1603	BAF40384	GH42(27-397)	GH42	GH42	N	3
BAD_1605	BAF40386	GH2(22-903)	GH2	GH2	N	3
BAD_1610	BAF40391	GH3(480-708)	GH3	GH3	N	3
BAD_1611	BAF40392	GH3(607-808)	GH3	GH3	N	3
BAD_1263	BAF40044	N	GH23	GH23	N	2
BAD_1614	BAF40395	N	GH23	GH23	Y(1-33)	2
BAD_1350	BAF40131	N	GH23	GH23	N	2
BAD_0146	BAF38927	N	GH43	GH43_27	N	2
BAD_0406	BAF39187	N	GT2	GT2	N	2
BAD_0660	BAF39441	N	GT2	GT2	N	2
BAD_0312	BAF39093	N	CBM48	N	N	1
BAD_0067	BAF38848	N	N	GT47	N	1
BAD_0435	BAF39216	N	N	GH42	N	1
BAD_0439	BAF39220	N	N	GH94	N	1
BAD_0800	BAF39581	N	N	GH28	N	1
BAD_0873	BAF39654	N	N	CE12	N	1
BAD_1321	BAF40102	N	N	GH16	N	1
BAD_1566	BAF40347	N	N	GH49	N	1

## Sheet: COLAER
Gene ID	Transcript ID	HMMER	Hotpep	DIAMOND	Signalp	#ofTools
COLAER_02373	EBA38520	GH1(44-511)	GH1	GH1	Y(1-25)	3
COLAER_02339	EBA38550	GH35(10-328)	GH35	GH35	N	3
COLAER_02347	EBA38558	CE9(19-380)	CE9	CE9	N	3
COLAER_02302	EBA38582	GT8(5-257)	GT8	N	N	2
COLAER_02303	EBA38583	GT2(11-146)	N	N	N	1
COLAER_02305	EBA38585	GT2(13-120)	GT2	N	N	2
COLAER_02310	EBA38590	GT4(15-102)	N	N	N	1
COLAER_02225	EBA38652	CE7(9-313)	N	CE7	N	2
COLAER_02241	EBA38668	GH23(57-180)	GH23	N	Y(1-34)	2
COLAER_02077	EBA38798	GT28(259-405)	N	GT28	N	2
COLAER_01952	EBA38867	GT35(89-763)	GT35	GT35	N	3
COLAER_01953	EBA38868	GH77(9-486)	GH77	GH77	N	3
COLAER_01814	EBA38953	CE4(207-318)	N	CE4	N	2
COLAER_01858	EBA38997	GH4(8-187)	GH4	GH4	N	3
COLAER_01894	EBA39032	CE10(58-340)	N	N	N	1
COLAER_01645	EBA39350	GT2(11-174)	N	N	N	1
COLAER_01647	EBA39352	GT2(7-123)	GT2	N	N	2
COLAER_01648	EBA39353	GT2(292-396)+GT27(551-809)	GT2	GT2	N	3
COLAER_01347	EBA39414	GT51(72-247)	GT51	GT51	N	3
COLAER_01415	EBA39480	GH4(3-178)	GH4	GH4	N	3
COLAER_01141	EBA39557	GH5_44(106-387)	N	GH5	N	2
COLAER_00874	EBA39727	GH1(6-468)	GH1	GH1	N	3
COLAER_00878	EBA39731	GH1(10-476)	GH1	GH1	N	3
COLAER_00880	EBA39733	GH1(14-476)	GH1	GH1	N	3
COLAER_00919	EBA39772	GH32(6-283)	GH32	GH32	N	3
COLAER_00921	EBA39774	GH32(37-351)	GH32	GH32	N	3
COLAER_01059	EBA39904	CE10(32-289)	N	N	N	1
COLAER_01062	EBA39907	GH13_20(49-337)	GH13	GH13	N	3
COLAER_00695	EBA40171	GH73(256-406)	GH73	GH73	N	3
COLAER_00814	EBA40289	GH105(39-380)	N	GH105	N	2
COLAER_00819	EBA40294	CE8(10-329)	CE8	N	N	2
COLAER_00820	EBA40295	CE10(6-239)	N	N	N	1
COLAER_00822	EBA40297	GH28(105-477)	GH28	GH28	N	3
COLAER_00008	EBA40344	CBM48(49-135)+GH13_9(225-521)	GH13	CBM48+GH13_9	N	3
COLAER_00009	EBA40345	GT35(95-807)	GT35	GT35	N	3
COLAER_00012	EBA40348	GT5(30-503)	GT5	GT5	N	3
COLAER_00014	EBA40350	GH13_20(194-524)+GH77(727-1082)	GH13	GH13_39+GH77	N	3
COLAER_00132	EBA40465	GH32(33-377)	GH32	GH32	N	3
COLAER_00140	EBA40473	GT4(286-437)	GT4	GT4	N	3
COLAER_00153	EBA40486	GT2(6-164)	N	N	N	1
COLAER_00158	EBA40491	GT2(7-130)	N	N	N	1
COLAER_00159	EBA40492	GT32(115-194)	GT32	GT32	N	3
COLAER_00160	EBA40493	GT4(238-382)	N	GT4	N	2
COLAER_00161	EBA40494	GT4(200-339)	N	GT4	N	2
COLAER_00336	EBA40664	GT28(196-357)	GT28	GT28	N	3
COLAER_00361	EBA40689	GH1(3-472)	GH1	GH1	N	3
COLAER_00366	EBA40694	GT2(9-134)	GT2	GT2	N	3
COLAER_00484	EBA40810	GH13_30(23-390)	GH13	GH13_30	N	3
COLAER_02124	EBA38674	N	GT2	GT2	N	2
COLAER_00085	EBA40419	N	N	GT2	N	1
COLAER_00165	EBA40498	N	N	GH28	N	1
COLAER_01643	EBA39348	N	N	GT2	N	1
COLAER_01233	EBA39646	N	N	GT2	N	1

## Sheet: DESPIG
Gene ID	Transcript ID	HMMER	Hotpep	DIAMOND	Signalp	#ofTools
DESPIG_03023	EEB32103	GH103(95-335)	GH103	GH103	Y(1-26)	3
DESPIG_03044	EEB32124	GT2(7-167)	N	N	N	1
DESPIG_03045	EEB32125	GT2(3-125)	N	N	N	1
DESPIG_03046	EEB32126	GT2(8-124)	N	N	N	1
DESPIG_02954	EEB32212	GH23(110-251)	N	CBM50+GH23	N	2
DESPIG_02835	EEB32216	GT9(93-353)	GT9	GT9	N	3
DESPIG_02615	EEB32437	GT4(196-326)	GT4	GT4	N	3
DESPIG_02352	EEB32742	GT51(57-235)	GT51	GT51	N	3
DESPIG_02393	EEB32783	AA4(3-238)	N	N	N	1
DESPIG_02221	EEB32853	GT4(225-377)	N	GT4	N	2
DESPIG_01992	EEB33125	GT2(5-166)	GT2	GT2	N	3
DESPIG_01837	EEB33240	GT2(165-328)	N	GT2	N	2
DESPIG_01847	EEB33250	GT4(218-371)	GT4	GT4	N	3
DESPIG_01883	EEB33282	CE4(69-189)	N	CE4	Y(1-20)	2
DESPIG_01627	EEB33486	GT2(8-128)	N	N	N	1
DESPIG_01628	EEB33487	GT2(10-147)	N	N	N	1
DESPIG_01603	EEB33541	GH102(150-287)	N	GH102	N	2
DESPIG_01515	EEB33568	GT66(96-655)	GT66	GT66	N	3
DESPIG_01525	EEB33578	GT83(237-692)	N	N	N	1
DESPIG_01526	EEB33579	GH13_33(123-435)	N	GH13	N	2
DESPIG_01398	EEB33684	GH108(10-127)	N	GH108	N	2
DESPIG_01297	EEB33782	GH108(10-107)	N	N	N	1
DESPIG_01133	EEB33843	GH108(11-102)	N	N	N	1
DESPIG_01075	EEB34108	AA6(2-122)	N	N	N	1
DESPIG_00878	EEB34191	GH108(11-102)	N	N	N	1
DESPIG_00914	EEB34226	GT4(176-322)	N	GT4	N	2
DESPIG_00916	EEB34228	GT21(45-251)	N	GT21	N	2
DESPIG_00918	EEB34230	GT4(465-618)	N	GT4	N	2
DESPIG_00920	EEB34232	GT3(12-355)+GT35(792-1193)	GT3+GT35	GT35+GT3	N	3
DESPIG_00921	EEB34233	GH57(6-318)	GH57	GH57	N	3
DESPIG_00922	EEB34234	GT4(308-452)	GT4	GT4	N	3
DESPIG_00923	EEB34235	GH133(300-656)	GH133	GH133	N	3
DESPIG_00713	EEB34328	GH23(116-221)	GH23	N	N	2
DESPIG_00370	EEB34718	GT28(182-339)	GT28	GT28	N	3
DESPIG_00005	EEB35001	GT2(9-122)	GT2	GT2	N	3
DESPIG_00024	EEB35020	GT81(3-203)	GT2	GT2	N	3
DESPIG_02616	EEB32438	N	CE11	N	N	1
DESPIG_01922	EEB33170	N	GH0	N	Y(1-27)	1
DESPIG_01641	EEB33458	N	GH23	N	N	1
DESPIG_00028	EEB35024	N	N	GT1	N	1
DESPIG_00084	EEB34965	N	N	GT4	N	1
DESPIG_00209	EEB34886	N	N	GH13_11	N	1
DESPIG_00266	EEB34801	N	N	GT2	N	1
DESPIG_00267	EEB34802	N	N	GT2	N	1
DESPIG_00268	EEB34803	N	N	GT2	N	1
DESPIG_00335	EEB34685	N	N	GT4	N	1
DESPIG_03043	EEB32123	N	N	GT2	N	1
DESPIG_02167	EEB32955	N	N	GT2	N	1
DESPIG_02220	EEB32852	N	N	GT4	N	1
DESPIG_02442	EEB32591	N	N	GT4	N	1
DESPIG_02477	EEB32626	N	N	GH28	N	1

## Sheet: EUBHAL
Gene ID	Transcript ID	HMMER	Hotpep	DIAMOND	Signalp	#ofTools
EUBHAL_03250	EEG34942	GH13_20(198-578)	GH13+CBM34	CBM34+GH13	N	3
EUBHAL_03139	EEG35035	GH53(96-401)+GH53(443-823)	GH53	GH53	N	3
EUBHAL_03032	EEG35119	GT2(5-127)	N	GT2	N	2
EUBHAL_03033	EEG35120	GT2(2-105)	N	GT2	N	2
EUBHAL_03034	EEG35121	GT2(11-153)	N	N	N	1
EUBHAL_03037	EEG35124	GT2(7-131)	N	N	N	1
EUBHAL_02969	EEG35209	GT51(89-263)	GT51	GT51	N	3
EUBHAL_02792	EEG35365	CE4(156-269)	CE4	N	Y(1-40)	2
EUBHAL_02734	EEG35419	GH73(203-352)	N	N	Y(1-29)	1
EUBHAL_02690	EEG35469	GT2(4-162)	N	N	N	1
EUBHAL_02667	EEG35487	GT5(3-476)	GT5	GT5	N	3
EUBHAL_02521	EEG35637	GT4(293-444)	GT4	GT4	N	3
EUBHAL_02524	EEG35640	GT4(231-378)	N	GT4	N	2
EUBHAL_02529	EEG35645	GT2(12-149)	N	GT2	N	2
EUBHAL_02439	EEG35688	GH77(19-501)	GH77	GH77	N	3
EUBHAL_02487	EEG35736	GT51(71-248)	GT51	GT51	N	3
EUBHAL_02313	EEG35853	CBM48(126-212)	N	N	N	1
EUBHAL_02165	EEG35990	CE3(79-206)	N	N	N	1
EUBHAL_02168	EEG35993	CBM48(37-120)+GH13_9(196-495)	GH13+CBM48	CBM48+GH13_9	N	3
EUBHAL_02048	EEG36048	CE10(30-286)	N	N	N	1
EUBHAL_02074	EEG36073	CE10(134-373)	N	N	N	1
EUBHAL_02086	EEG36085	GT2(4-136)	N	N	N	1
EUBHAL_02018	EEG36114	GH77(8-472)	GH77	GH77	N	3
EUBHAL_02038	EEG36134	GT5(3-478)	GT5	GT5	N	3
EUBHAL_01954	EEG36218	AA7(41-236)	N	N	N	1
EUBHAL_01857	EEG36325	CE9(175-450)	CE9	CE9	N	3
EUBHAL_01689	EEG36447	GH2(33-895)	GH2	GH2	N	3
EUBHAL_01623	EEG36519	GH73(178-328)	GH73	N	Y(1-15)	2
EUBHAL_01497	EEG36603	GH25(11-181)	N	N	N	1
EUBHAL_01522	EEG36628	GH3(124-354)	GH3	N	Y(1-22)	2
EUBHAL_01527	EEG36633	GT2(6-174)	GT2	GT2	N	3
EUBHAL_01355	EEG36772	GH13_20(38-327)	GH13	GH13	N	3
EUBHAL_01419	EEG36836	GH25(89-265)	N	N	Y(1-35)	1
EUBHAL_01152	EEG36988	GT2(7-197)	N	GT2	N	2
EUBHAL_01153	EEG36989	GT4(186-329)	N	GT4	N	2
EUBHAL_01155	EEG36991	GT4(175-322)	N	N	N	1
EUBHAL_01156	EEG36992	GT4(186-330)	N	N	N	1
EUBHAL_00956	EEG37174	CBM48(18-97)+GH13_9(167-456)	GH13+CBM48	CBM48+GH13_9	N	3
EUBHAL_00902	EEG37230	GT2(4-162)	N	N	N	1
EUBHAL_00832	EEG37283	GT5(251-724)	GT5	GT5	N	3
EUBHAL_00650	EEG37499	CE4(11-159)	N	N	N	1
EUBHAL_00651	EEG37500	CE4(51-157)	N	N	N	1
EUBHAL_00532	EEG37608	GT35(97-807)	GT35	GT35	N	3
EUBHAL_00330	EEG37785	GT28(200-348)	GT28	GT28	N	3
EUBHAL_00334	EEG37789	CE4(66-188)	CE4	N	N	2
EUBHAL_00116	EEG37994	GT2(19-137)	GT2	N	N	2
EUBHAL_00064	EEG38065	GT26(98-231)	N	N	N	1
EUBHAL_00027	EEG38095	GT35(77-750)	GT35	GT35	N	3
EUBHAL_01875	EEG36283	N	GH0	N	N	1
EUBHAL_00425	EEG37644	N	GH23	N	N	1
EUBHAL_02159	EEG35984	N	GT2	GT2	N	2
EUBHAL_02525	EEG35641	N	GT2	GT2	N	2
EUBHAL_00273	EEG37849	N	N	GT2	N	1
EUBHAL_00433	EEG37652	N	N	GH23	N	1
EUBHAL_01889	EEG36250	N	N	GH13_11	N	1
EUBHAL_01427	EEG36844	N	N	GT2	N	1
EUBHAL_01493	EEG36646	N	N	GH23	N	1
EUBHAL_00972	EEG37164	N	N	GH28	N	1
EUBHAL_02933	EEG35249	N	N	GH28	N	1

## Sheet: EUBREC
Gene ID	Transcript ID	HMMER	Hotpep	DIAMOND	Signalp	#ofTools
EUBREC_0027	ACR73832	CBM48(28-115)+GH13_9(190-489)	GH13+CBM48	CBM48+GH13_9	N	3
EUBREC_0030	ACR73835	GH18(217-566)	N	GH18	N	2
EUBREC_0054	ACR73859	GT28(189-339)	GT28	GT28	N	3
EUBREC_0138	ACR73943	GH112(7-719)	GH112	GH112	N	3
EUBREC_0257	ACR74061	GH32(28-336)	GH32	GH32	N	3
EUBREC_0268	ACR74072	CBM2(97-190)+CBM2(201-293)	N	CBM2	Y(1-29)	2
EUBREC_0282	ACR74086	GH32(7-291)	GH32	GH32	N	3
EUBREC_0489	ACR74280	GH36(17-708)	GH36	GH36	N	3
EUBREC_0490	ACR74281	GH13_18(40-394)	N	GH13_18	N	2
EUBREC_0499	ACR74290	GH31(170-595)	GH31	GH31	N	3
EUBREC_0500	ACR74291	GH31(245-681)	GH31	GH31	N	3
EUBREC_0540	ACR74330	GH77(14-200)	N	GH77	N	2
EUBREC_0541	ACR74331	GH77(1-260)	N	GH77	N	2
EUBREC_0546	ACR74336	GH13_36(96-419)	GH13	GH13_36	Y(1-51)	3
EUBREC_0616	ACR74405	GH5_2(96-337)	GH5	GH5_2	Y(1-27)	3
EUBREC_0681	ACR74468	GH133(309-664)	GH133	GH133	N	3
EUBREC_0703	ACR74490	GT51(83-267)	GT51	GT51	N	3
EUBREC_0891	ACR74661	GH13_31(28-375)	GH13	GH13_31	N	3
EUBREC_0892	ACR74662	GH13_31(32-366)	GH13	GH13_31	N	3
EUBREC_1006	ACR74768	GH53(624-950)	GH53	GH53	N	3
EUBREC_1014	ACR74776	GH13_20(36-321)	GH13	GH13	N	3
EUBREC_1030	ACR74792	GT2(6-175)	GT2	GT2	N	3
EUBREC_1039	ACR74801	CE1(127-332)	CE1	CE1	N	3
EUBREC_1040	ACR74802	GH8(54-372)	GH8	GH8	N	3
EUBREC_1042	ACR74804	GH43_12(5-291)	GH43	GH43_12	N	3
EUBREC_1044	ACR74806	GH3(31-272)	GH3	GH3	N	3
EUBREC_1054	ACR74816	GT35(134-851)	GT35	GT35	N	3
EUBREC_1072	ACR74834	GH94(2-812)	GH94	GH94	N	3
EUBREC_1081	ACR74843	GH13(841-1153)	CBM41	GH13_41	Y(1-43)	3
EUBREC_1186	ACR74948	CBM34(6-123)+GH13_20(183-477)	GH13+CBM34	CBM34+GH13_20	N	3
EUBREC_1308	ACR75068	GH25(4-189)	N	GH25	N	2
EUBREC_1317	ACR75077	GH42(12-378)	GH42	GH42	N	3
EUBREC_1385	ACR75145	GH2(29-909)	GH2	GH2	N	3
EUBREC_1386	ACR75146	GH53(5-363)	GH53	GH53	N	3
EUBREC_1456	ACR75210	GH23(165-269)	GH23	GH23	N	3
EUBREC_1773	ACR75517	CE4(109-222)	CE4	CE4	N	3
EUBREC_1819	ACR75563	GH13_11(271-456)	GH13	CBM48+GH13_11	N	3
EUBREC_1840	ACR75584	GH77(2-467)	GH77	GH77	N	3
EUBREC_1843	ACR75587	GH13_13(169-392)	GH13+CBM41	CBM48+GH13_14	N	3
EUBREC_1960	ACR75702	GT5(3-479)	GT5	GT5	N	3
EUBREC_2007	ACR75748	GT28(221-369)	GT28	GT28	N	3
EUBREC_2020	ACR75761	GH2(2-568)	GH2	GH2	N	3
EUBREC_2034	ACR75775	GH2(20-629)	GH2	GH2	N	3
EUBREC_2079	ACR75820	GH25(7-175)	GH25	CBM50+GH25	N	3
EUBREC_2169	ACR75909	GT5(5-478)	GT5	GT5	N	3
EUBREC_2297	ACR76036	CE10(30-265)	N	N	N	1
EUBREC_2389	ACR76120	CE4(286-391)	CE4	CE4	N	3
EUBREC_2418	ACR76149	CE10(142-373)	N	N	N	1
EUBREC_2426	ACR76157	GT35(77-750)	GT35	GT35	N	3
EUBREC_2453	ACR76184	GH42(13-382)	GH42	GH42	N	3
EUBREC_2454	ACR76185	GH51(16-519)	GH51	GH51	N	3
EUBREC_2507	ACR76238	GT4(315-454)	GT4	GT4	N	3
EUBREC_2518	ACR76249	GT4(317-450)	N	GT4	N	2
EUBREC_2520	ACR76251	GT2(8-133)+GT8(325-576)	N	GT2+GT8	N	2
EUBREC_2578	ACR76309	GH43_10(4-272)	GH43	GH43_10	N	3
EUBREC_2592	ACR76323	GH31(215-652)	GH31	GH31	N	3
EUBREC_2600	ACR76331	CE4(76-192)	CE4	CE4	N	3
EUBREC_2616	ACR76347	GT2(16-166)	N	GT2	N	2
EUBREC_2625	ACR76356	GT4(202-308)	N	GT4	N	2
EUBREC_2626	ACR76357	GT2(3-128)	N	GT2	N	2
EUBREC_2636	ACR76367	GH25(160-338)	N	GH25	Y(1-30)	2
EUBREC_2658	ACR76389	GT4(193-332)	N	GT4	N	2
EUBREC_2659	ACR76390	GT4(191-291)	N	GT4	N	2
EUBREC_2668	ACR76399	GT2(5-171)	GT2	GT2	N	3
EUBREC_2755	ACR76485	GH24(78-222)	GH24	GH24	N	3
EUBREC_2764	ACR76494	GT2(17-125)	N	GT0+GT2	N	2
EUBREC_2769	ACR76499	GT2(9-169)	N	GT2	N	2
EUBREC_2770	ACR76500	GT4(194-337)	GT4	GT4	N	3
EUBREC_2776	ACR76506	GT2(7-134)	N	GT2	N	2
EUBREC_2777	ACR76507	GT2(6-137)	N	GT2	N	2
EUBREC_2778	ACR76508	GT2(7-142)	GT2	GT2	N	3
EUBREC_2816	ACR76545	GH94(118-896)	GH94	GH94	N	3
EUBREC_2817	ACR76546	GH94(3-801)	GH94	GH94	N	3
EUBREC_2820	ACR76549	GH3(567-777)	GH3	GH3	N	3
EUBREC_2879	ACR76608	GH3(74-293)	GH3	GH3	N	3
EUBREC_2880	ACR76609	GH109(5-119)	N	N	N	1
EUBREC_2926	ACR76655	CE9(5-381)	CE9	CE9	N	3
EUBREC_2933	ACR76662	GT2(6-182)	N	GT2	N	2
EUBREC_2964	ACR76692	GH13_11(196-550)	GH13	CBM48+GH13_11	N	3
EUBREC_3151	ACR76878	GT51(79-253)	GT51	GT51	N	3
EUBREC_3295	ACR77021	CBM34(6-119)+GH13_20(170-469)	GH13	CBM34+GH13_20	N	3
EUBREC_3299	ACR77025	GH25(97-289)	GH25	GH25	Y(1-39)	3
EUBREC_3387	ACR77113	GH36(11-709)	GH36	GH36	N	3
EUBREC_3678	ACR77404	GH13_31(28-369)	GH13	GH13_31	N	3
EUBREC_3687	ACR77413	GH1(3-472)	GH1	GH1	N	3
EUBREC_3142	ACR76869	N	CE11	N	N	1
EUBREC_3573	ACR77299	N	GH23	N	N	1
EUBREC_3561	ACR77287	N	GH23	N	N	1
EUBREC_2308	ACR76042	N	GH73	GH73	Y(1-33)	2
EUBREC_2660	ACR76391	N	GT1	N	N	1
EUBREC_2661	ACR76392	N	GT1	N	N	1
EUBREC_3074	ACR76802	N	GT2	GT2	N	2
EUBREC_2506	ACR76237	N	GT8	GT8	N	2
EUBREC_2759	ACR76489	N	GT26	N	N	1
EUBREC_0711	ACR74497	N	N	GT0	N	1
EUBREC_1119	ACR74881	N	N	GH13_11	N	1
EUBREC_1472	ACR75226	N	N	GT2	N	1
EUBREC_2033	ACR75774	N	N	GH2	N	1
EUBREC_2259	ACR75998	N	N	GH28	N	1
EUBREC_2498	ACR76229	N	N	CE12	N	1
EUBREC_2519	ACR76250	N	N	GT8	N	1
EUBREC_2754	ACR76484	N	N	GH24	Y(1-43)	1
EUBREC_2760	ACR76490	N	N	GT2	N	1
EUBREC_3246	ACR76973	N	N	GT0	N	1
EUBREC_3386	ACR77112	N	N	GH36	N	1
EUBREC_3564	ACR77290	N	N	GH23	N	1

## Sheet: PREVCOP
Gene ID	Transcript ID	HMMER	Hotpep	DIAMOND	Signalp	#ofTools
PREVCOP_06883	EFB33661	GH73(38-165)	GH73	CBM50+GH73	Y(1-22)	3
PREVCOP_06836	EFB33724	GT35(124-708)	GT35	GT35	N	3
PREVCOP_06837	EFB33725	GT3(13-345)	GT3	GT3	N	3
PREVCOP_06807	EFB33736	GT4(184-337)	N	N	N	1
PREVCOP_06808	EFB33737	GT94(132-333)	N	N	N	1
PREVCOP_06793	EFB33752	GT26(50-224)	GT26	N	N	2
PREVCOP_06773	EFB33803	GH30_4(29-521)	GH30	GH30_4	Y(1-24)	3
PREVCOP_06774	EFB33804	GH35(39-351)	GH35	CBM32+GH35	Y(1-26)	3
PREVCOP_06680	EFB33923	CE10(321-486)	N	N	N	1
PREVCOP_06449	EFB34042	CE6(89-199)+CE1(397-623)	CE1+CE6	CE1+CE6	N	3
PREVCOP_06452	EFB34045	GH43_2(28-298)+GH8(499-827)	GH8+GH43	CE15+GH8	Y(1-19)	3
PREVCOP_06454	EFB34047	GH43_7(44-295)	GH43	CBM13+GH43_7	Y(1-36)	3
PREVCOP_06456	EFB34049	GH31(240-734)	GH31	GH31	Y(1-25)	3
PREVCOP_06458	EFB34051	GH3(61-305)	GH3	GH3	Y(1-24)	3
PREVCOP_06462	EFB34055	GH43_29(22-291)+CBM6(314-441)	GH43	CBM6+GH43_29	Y(1-17)	3
PREVCOP_06463	EFB34056	GH43_29(31-329)+CBM6(351-477)+GH43_10(481-745)	GH43	GH43_10	Y(1-30)	3
PREVCOP_06464	EFB34057	GH95(30-745)	GH95	CE6+GH95	N	3
PREVCOP_06465	EFB34058	GH43_10(51-266)	GH43	GH43_10	Y(1-21)	3
PREVCOP_06489	EFB34081	GH32(139-431)	GH32	GH32	Y(1-23)	3
PREVCOP_06493	EFB34085	GH115(314-693)	N	GH115	Y(1-25)	2
PREVCOP_06344	EFB34176	CBM20(136-218)	N	N	N	1
PREVCOP_06348	EFB34180	GH13_8(250-541)	GH13+CBM48	CBM48+GH13_8	N	3
PREVCOP_06249	EFB34250	CE10(77-312)	N	CE6	Y(1-23)	2
PREVCOP_06251	EFB34252	CE7(211-517)	CE7	CE7	N	3
PREVCOP_06082	EFB34363	CE1(26-149)	N	N	Y(1-24)	1
PREVCOP_06086	EFB34367	GH10(462-721)	GH10+CBM4	CBM0+GH10	Y(1-23)	3
PREVCOP_06092	EFB34373	GH5_21(52-348)	N	GH5_21	Y(1-31)	2
PREVCOP_06096	EFB34377	GH43_12(46-340)	GH43	GH43_12	Y(1-20)	3
PREVCOP_06183	EFB34459	GT30(35-205)	GT30	GT30	N	3
PREVCOP_05942	EFB34508	GT4(65-177)	N	N	N	1
PREVCOP_05953	EFB34519	GT4(233-365)	N	GT4	N	2
PREVCOP_05954	EFB34520	GT2(8-163)	N	N	N	1
PREVCOP_05991	EFB34556	CE12(25-256)	CE4+CE12	CE12	Y(1-35)	3
PREVCOP_05844	EFB34675	GH51(192-813)	GH51	GH51	Y(1-22)	3
PREVCOP_05848	EFB34679	GH43_5(36-337)	GH43	GH43_5	Y(1-26)	3
PREVCOP_05849	EFB34680	GH43_4(82-445)	GH43	GH43_4	Y(1-25)	3
PREVCOP_05856	EFB34687	GH13(162-509)	GH13	GH13	Y(1-20)	3
PREVCOP_05857	EFB34688	GH13_13(203-508)	GH13+CBM41	GH13_14	Y(1-23)	3
PREVCOP_05858	EFB34689	GH97(11-708)	GH97	GH97	Y(1-20)	3
PREVCOP_05859	EFB34690	GH77(241-885)	GH77+CBM20	CBM20+GH77	N	3
PREVCOP_05808	EFB34718	CE2(158-362)	CE2	CE2	Y(1-21)	3
PREVCOP_05758	EFB34778	GH13_36(56-417)	GH13	GH13	Y(1-26)	3
PREVCOP_05759	EFB34779	GH97(11-697)	GH97	GH97	Y(1-21)	3
PREVCOP_05794	EFB34814	GH3(66-286)	GH3	GH3	Y(1-21)	3
PREVCOP_05797	EFB34817	GH3(111-337)	GH3	GH3	Y(1-23)	3
PREVCOP_05579	EFB34860	CE10(56-221)	N	N	Y(1-20)	1
PREVCOP_05533	EFB34953	GT2(6-169)	N	N	N	1
PREVCOP_05540	EFB34960	GT2(4-168)	GT2	N	N	2
PREVCOP_05545	EFB34965	GT9(75-336)	GT9	GT9	N	3
PREVCOP_05504	EFB35021	GT4(191-342)	GT4	GT4	N	3
PREVCOP_05506	EFB35023	GT4(223-370)	N	GT4	N	2
PREVCOP_05448	EFB35037	GT2(5-150)	GT2	GT2	N	3
PREVCOP_05455	EFB35044	GH3(108-319)	GH3	GH3	Y(1-29)	3
PREVCOP_05219	EFB35085	GH43_4(74-436)	GH43	GH43_4	Y(1-31)	3
PREVCOP_05257	EFB35123	GH13_7(60-346)	N	GH13	Y(1-23)	2
PREVCOP_05282	EFB35148	GT14(6-260)	GT14	N	N	2
PREVCOP_05285	EFB35151	GT2(5-122)	N	N	N	1
PREVCOP_05296	EFB35162	GT2(6-116)	GT2	N	N	2
PREVCOP_05297	EFB35163	GT4(238-383)	GT4	GT4	N	3
PREVCOP_05317	EFB35183	GH51(184-645)	GH51	GH51	Y(1-22)	3
PREVCOP_05319	EFB35185	GH2(81-964)	GH2	GH2	Y(1-21)	3
PREVCOP_05326	EFB35192	GH127(44-594)	GH127	GH127	Y(1-21)	3
PREVCOP_05329	EFB35195	GH97(12-651)	GH97	GH97	Y(1-21)	3
PREVCOP_05427	EFB35289	GT90(157-324)	N	N	N	1
PREVCOP_05428	EFB35290	GT4(174-309)	GT4	GT4	N	3
PREVCOP_05429	EFB35291	GT32(20-97)	N	N	N	1
PREVCOP_04993	EFB35327	GH28(74-472)	CE12+GH28	GH28	Y(1-20)	3
PREVCOP_05008	EFB35342	GH2(18-617)	GH2	GH2	Y(1-20)	3
PREVCOP_05009	EFB35343	GH31(402-870)	GH31	GH31	Y(1-23)	3
PREVCOP_05035	EFB35369	CE4(22-122)	CE4	N	N	2
PREVCOP_05090	EFB35423	GH94(3-828)	GH94	GH94	N	3
PREVCOP_05096	EFB35429	GH3(112-340)	GH3	GH3	Y(1-20)	3
PREVCOP_05101	EFB35434	GH5_4(43-337)	GH5	GH5_4	N	3
PREVCOP_05107	EFB35440	GH30(78-513)	GH30	GH30_3	Y(1-22)	3
PREVCOP_05110	EFB35443	CE10(28-211)	N	N	Y(1-20)	1
PREVCOP_05175	EFB35507	GH141(30-571)	N	GH141	Y(1-21)	2
PREVCOP_05176	EFB35508	GH127(52-595)	GH127	GH127	Y(1-28)	3
PREVCOP_05177	EFB35509	GH97(15-666)	GH97	GH97	Y(1-23)	3
PREVCOP_04839	EFB35559	GH36(24-711)	GH36	GH36	Y(1-21)	3
PREVCOP_04860	EFB35580	GT2(4-131)	GT2	GT2	N	3
PREVCOP_04887	EFB35607	GH2(30-608)	GH2	GH2	Y(1-31)	3
PREVCOP_04888	EFB35608	GH53(45-356)	GH53	GH53	Y(1-26)	3
PREVCOP_04892	EFB35612	PL1(282-460)+CBM77(658-765)	PL1	PL1	Y(1-21)	3
PREVCOP_04930	EFB35648	GT28(194-352)	GT28	GT28	N	3
PREVCOP_04939	EFB35657	GH95(26-778)	GH95	GH95	Y(1-20)	3
PREVCOP_04944	EFB35662	GH3(80-300)	GH3	GH3	Y(1-25)	3
PREVCOP_04951	EFB35669	GH43_1(7-314)	GH43	GH43_1	N	3
PREVCOP_04952	EFB35670	GH10(35-371)	GH10	GH10	Y(1-20)	3
PREVCOP_04956	EFB35674	GH67(72-666)	GH67	GH67	Y(1-20)	3
PREVCOP_04957	EFB35675	GH35(32-218)	GH35	GH35	Y(1-20)	3
PREVCOP_04661	EFB35757	GH51(440-852)	GH51	GH51	Y(1-23)	3
PREVCOP_04689	EFB35785	GH13_38(31-410)	GH13	GH13_38	N	3
PREVCOP_04737	EFB35833	CE1(19-176)	N	N	N	1
PREVCOP_04746	EFB35842	CE10(543-825)	N	N	Y(1-27)	1
PREVCOP_04752	EFB35848	GT27(6-245)	GT2	GT2	N	3
PREVCOP_04359	EFB35941	GH115(38-830)	GH115	GH115	Y(1-25)	3
PREVCOP_04424	EFB36005	CE8(29-324)	CE8	CE8	Y(1-20)	3
PREVCOP_04426	EFB36007	GH23(133-266)	GH23	CBM50+GH23	Y(1-21)	3
PREVCOP_04431	EFB36012	GT19(4-360)	GT19	GT19	N	3
PREVCOP_04516	EFB36094	CE11(4-223)	CE11	CE11	N	3
PREVCOP_04540	EFB36117	GT2(6-174)	GT2	GT2	N	3
PREVCOP_04564	EFB36141	GT51(86-274)	GT51	GT51	N	3
PREVCOP_04255	EFB36209	GT51(76-258)	GT51	GT51	N	3
PREVCOP_04268	EFB36222	GT2(75-242)	N	GT2	N	2
PREVCOP_04305	EFB36259	CE1(468-695)	N	N	Y(1-21)	1
PREVCOP_04193	EFB36304	GT5(4-224)	GT5	GT5	N	3
PREVCOP_04199	EFB36310	GT51(56-219)	GT51	GT51	N	3
PREVCOP_04036	EFB36346	GT2(4-204)	GT2	GT2	N	3
PREVCOP_04061	EFB36367	GH51(27-524)	GH51	GH51	Y(1-22)	3
PREVCOP_04088	EFB36392	GT2(11-133)	N	N	N	1
PREVCOP_03863	EFB36485	GH25(33-205)	GH25	N	Y(1-20)	2
PREVCOP_03898	EFB36520	GH25(75-251)	GH25	GH25	N	3
PREVCOP_03909	EFB36531	GH23(239-389)	N	GH23	N	2
PREVCOP_03994	EFB36612	GH25(332-530)	GH25	GH25	Y(1-40)	3
PREVCOP_03633	EFB36836	GH5_4(133-416)	GH5+GH26	N	Y(1-20)	2
PREVCOP_03640	EFB36843	GH5_7(60-373)	GH5	GH5_7	Y(1-20)	3
PREVCOP_03641	EFB36844	GH5_4(68-392)	GH5	N	Y(1-18)	2
PREVCOP_03642	EFB36845	GH5_4(170-479)	GH5	N	Y(1-22)	2
PREVCOP_03526	EFB36887	GT2(4-168)	GT2	GT2	N	3
PREVCOP_03537	EFB36896	GH28(73-454)	GH28	GH28	Y(1-20)	3
PREVCOP_03544	EFB36902	CE10(30-273)	N	N	Y(1-20)	1
PREVCOP_03562	EFB36920	GH133(285-637)	GH133	GH133	N	3
PREVCOP_03563	EFB36921	GT4(241-387)	GT4	GT4	N	3
PREVCOP_03564	EFB36922	GH57(20-324)	GH57	GH57	N	3
PREVCOP_03565	EFB36923	GH43_10(46-324)	GH43	GH43_10	Y(1-24)	3
PREVCOP_03566	EFB36924	GH28(116-426)	N	N	Y(1-24)	1
PREVCOP_03574	EFB36932	CE8(674-961)	N	CE8	Y(1-24)	2
PREVCOP_03575	EFB36933	GH95(346-1131)	GH95	GH95	Y(1-29)	3
PREVCOP_03578	EFB36936	PL1_2(74-276)	CE8+PL1	CE8+PL1_2	Y(1-22)	3
PREVCOP_03579	EFB36937	GH28(75-455)+GH105(497-867)	GH28	GH105+GH28	Y(1-22)	3
PREVCOP_03608	EFB36964	GT2(252-369)	N	GT2	N	2
PREVCOP_06590	EFB34024	N	GH2	GH2	Y(1-20)	2
PREVCOP_06192	EFB34468	N	GH33	N	Y(1-29)	1
PREVCOP_06455	EFB34048	N	GH43	N	N	1
PREVCOP_04091	EFB36395	N	GT26	N	N	1
PREVCOP_05947	EFB34513	N	N	GT4	N	1
PREVCOP_05984	EFB34550	N	N	GH0	Y(1-25)	1
PREVCOP_04536	EFB36113	N	N	CE9	N	1
PREVCOP_03634	EFB36837	N	N	GH26	Y(1-21)	1
PREVCOP_03943	EFB36565	N	N	GT2	N	1
PREVCOP_04055	EFB36361	N	N	GH43_3	Y(1-29)	1
PREVCOP_04149	EFB36453	N	N	GH28	N	1
PREVCOP_04311	EFB36177	N	N	CBM50	N	1
PREVCOP_06291	EFB34224	N	N	PL10_1	Y(1-21)	1
PREVCOP_05264	EFB35130	N	N	CBM50	Y(1-26)	1

## Sheet: ROSEINA
Gene ID	Transcript ID	HMMER	Hotpep	DIAMOND	Signalp	#ofTools
ROSEINA2194_04470	EEG91711	CE9(5-376)	CE9	CE9	N	3
ROSEINA2194_04268	EEG91791	CBM34(6-119)+GH13_20(170-469)	N	GH13_20	N	2
ROSEINA2194_04292	EEG91815	GH31(260-716)	N	GH31	N	2
ROSEINA2194_04300	EEG91823	GH77(8-236)	GH77	N	N	2
ROSEINA2194_04301	EEG91824	GH77(1-186)	GH77	N	N	2
ROSEINA2194_04390	EEG91911	GH3(33-238)	GH3	GH3	N	3
ROSEINA2194_04219	EEG91953	GH2(19-933)	GH2	GH2	N	3
ROSEINA2194_04220	EEG91954	GH53(4-361)	GH53	GH53	N	3
ROSEINA2194_04108	EEG92017	GH94(80-897)	GH94	GH94	N	3
ROSEINA2194_04109	EEG92018	GH55(30-319)	N	CBM32+CBM54+GH16+GH55	N	2
ROSEINA2194_04081	EEG92101	GH25(126-318)	GH25	GH25	N	3
ROSEINA2194_03975	EEG92105	GH30_1(32-444)	GH30	GH30_1	N	3
ROSEINA2194_03986	EEG92116	GT51(75-251)	GT51	GT51	N	3
ROSEINA2194_03807	EEG92307	GT5(4-270)	GT5	GT5	N	3
ROSEINA2194_03834	EEG92334	GH32(28-336)	GH32	GH32	N	3
ROSEINA2194_03661	EEG92508	GT2(11-170)	N	N	N	1
ROSEINA2194_03662	EEG92509	GT4(15-162)	N	N	N	1
ROSEINA2194_03669	EEG92516	GH105(32-373)	GH105	GH105	N	3
ROSEINA2194_03599	EEG92544	GH3(645-847)	GH3	GH3	N	3
ROSEINA2194_03620	EEG92565	GH2(44-644)	GH2	GH2	N	3
ROSEINA2194_03393	EEG92773	GH3(75-296)	GH3	GH3	N	3
ROSEINA2194_03334	EEG92832	GH13(603-914)	CBM41	CBM48+GH13_41	N	3
ROSEINA2194_03335	EEG92833	GH42(12-377)	GH42	GH42	N	3
ROSEINA2194_02907	EEG93244	GH31(230-669)	GH31	GH31	N	3
ROSEINA2194_02872	EEG93284	GH3(155-386)	N	GH3	N	2
ROSEINA2194_02875	EEG93287	GH1(2-448)	GH1	GH1	N	3
ROSEINA2194_02735	EEG93349	GT5(29-504)	GT5	GT5	N	3
ROSEINA2194_02712	EEG93440	CE9(6-376)	CE9	CE9	N	3
ROSEINA2194_02689	EEG93456	GH3(91-312)	GH3	GH3	N	3
ROSEINA2194_02648	EEG93494	GH3(74-334)	GH3	GH3	N	3
ROSEINA2194_02500	EEG93533	GT2(9-139)	GT2	GT2	N	3
ROSEINA2194_02504	EEG93537	GT2(6-173)	N	GT2	N	2
ROSEINA2194_02506	EEG93539	GT2(81-254)	N	N	N	1
ROSEINA2194_02533	EEG93566	GT2(7-170)	GT2	GT2	N	3
ROSEINA2194_02537	EEG93570	GT2(5-131)	N	N	N	1
ROSEINA2194_02538	EEG93571	GT32(100-176)	N	N	N	1
ROSEINA2194_02549	EEG93582	GT2(5-157)	N	GT2	N	2
ROSEINA2194_02559	EEG93592	GT2(11-177)	N	N	N	1
ROSEINA2194_02573	EEG93606	GT2(4-168)	GT2	N	N	2
ROSEINA2194_02579	EEG93612	GT2(32-166)	N	N	N	1
ROSEINA2194_02582	EEG93615	GT4(208-368)	N	N	N	1
ROSEINA2194_02583	EEG93616	GT2(7-132)	N	N	N	1
ROSEINA2194_02586	EEG93619	GT2(6-173)	GT2	N	N	2
ROSEINA2194_02587	EEG93620	GT4(196-305)	N	N	N	1
ROSEINA2194_02588	EEG93621	GT2(5-136)	N	N	N	1
ROSEINA2194_02598	EEG93631	GT2(94-204)+GT27(349-579)	GT2	GT2+GT4	N	3
ROSEINA2194_02607	EEG93640	GT2(5-160)	GT2	N	N	2
ROSEINA2194_02608	EEG93641	GT4(206-356)	N	N	N	1
ROSEINA2194_02609	EEG93642	GT2(4-147)	N	N	N	1
ROSEINA2194_02496	EEG93704	GH94(2-810)	GH94	GH94	N	3
ROSEINA2194_02222	EEG93817	GH5_2(92-332)	GH5	N	Y(1-29)	2
ROSEINA2194_02230	EEG93825	GT2(13-157)	GT2	GT2	N	3
ROSEINA2194_02237	EEG93832	GH13_31(44-391)	GH13	GH13_31	N	3
ROSEINA2194_02244	EEG93839	GT35(77-750)	GT35	GT35	N	3
ROSEINA2194_02272	EEG93867	GT35(97-814)	GT35	GT35	N	3
ROSEINA2194_02183	EEG93932	CBM48(23-110)+GH13_9(182-482)	GH13+CBM48	CBM48+GH13_9	N	3
ROSEINA2194_02196	EEG93945	GH36(15-713)	GH36	GH36	N	3
ROSEINA2194_02198	EEG93947	CBM51(36-196)+CBM51(212-373)+GH98(389-711)	GH98+CBM51	CBM51+GH98	Y(1-27)	3
ROSEINA2194_02199	EEG93948	GH29(6-337)	GH29	GH29	N	3
ROSEINA2194_02162	EEG93973	CE10(81-315)	N	N	N	1
ROSEINA2194_02165	EEG93976	GH25(690-871)	N	N	N	1
ROSEINA2194_02127	EEG94011	GT28(206-356)	GT28	GT28	N	3
ROSEINA2194_02025	EEG94114	CE8(27-313)	CE8	CE8	N	3
ROSEINA2194_02026	EEG94115	GH13_11(188-542)	GH13+GH77	CBM48+GH13_11	N	3
ROSEINA2194_01886	EEG94248	GH112(8-720)	GH112	GH112	N	3
ROSEINA2194_01887	EEG94249	GH95(3-330)	N	N	N	1
ROSEINA2194_01889	EEG94251	GH95(6-270)	N	N	N	1
ROSEINA2194_01891	EEG94253	GH29(21-172)	GH29	N	N	2
ROSEINA2194_01898	EEG94260	GH136(29-555)	N	CBM32	Y(1-22)	2
ROSEINA2194_01906	EEG94268	GH3(703-871)	GH3	GH3	N	3
ROSEINA2194_01911	EEG94273	GH2(2-608)	GH2	GH2	N	3
ROSEINA2194_01916	EEG94278	CE4(80-206)	N	CE4	Y(1-33)	2
ROSEINA2194_01825	EEG94321	GH20(1-157)	GH20	N	N	2
ROSEINA2194_01766	EEG94378	GH77(2-465)	GH77	GH77	N	3
ROSEINA2194_01733	EEG94470	CE10(52-315)	N	N	N	1
ROSEINA2194_01567	EEG94538	GT51(106-290)	GT51	GT51	N	3
ROSEINA2194_01499	EEG94656	CBM48(20-105)+GH13_13(182-415)	GH13+CBM41	CBM41+CBM48+GH13_14	N	3
ROSEINA2194_01501	EEG94658	CBM34(40-135)+GH13_20(194-575)	GH13+CBM34	CBM34+GH13	N	3
ROSEINA2194_01505	EEG94660	GH77(26-507)	N	GH77	N	2
ROSEINA2194_01509	EEG94664	GH13_36(99-428)	GH13	GH13_36	Y(1-27)	3
ROSEINA2194_01515	EEG94668	GH133(305-663)	GH133	GH133	N	3
ROSEINA2194_01399	EEG94718	GH19(29-185)	N	N	N	1
ROSEINA2194_01341	EEG94833	GH94(2-768)	N	GH94	N	2
ROSEINA2194_01342	EEG94834	GH3(566-780)	GH3	GH3	N	3
ROSEINA2194_01343	EEG94835	GH3(104-331)	GH3	GH3	N	3
ROSEINA2194_01205	EEG94913	GH36(8-719)	GH36	GH36	N	3
ROSEINA2194_01209	EEG94917	GH2(2-544)	GH2	GH2	N	3
ROSEINA2194_00932	EEG95150	GH13_11(270-457)	GH13	GH13_11	N	3
ROSEINA2194_00988	EEG95206	CE4(120-241)	CE4	CE4	N	3
ROSEINA2194_00851	EEG95247	GH3(687-891)	GH3	GH3	N	3
ROSEINA2194_00894	EEG95290	GH2(11-563)	GH2	GH2	N	3
ROSEINA2194_00745	EEG95349	GH18(253-566)	N	GH18	N	2
ROSEINA2194_00773	EEG95377	GT28(238-388)	GT28	GT28	N	3
ROSEINA2194_00571	EEG95554	GH3(554-772)	GH3	GH3	N	3
ROSEINA2194_00533	EEG95585	GH13_20(36-322)	GH13	GH13	N	3
ROSEINA2194_00544	EEG95596	GT2(8-174)	GT2	GT2	N	3
ROSEINA2194_00546	EEG95598	CE4(66-173)	CE4	N	N	2
ROSEINA2194_00406	EEG95709	GT2(6-177)	N	GT2	N	2
ROSEINA2194_00415	EEG95718	GT2(7-166)	N	N	N	1
ROSEINA2194_00158	EEG95957	GT2(80-216)	N	GT2	N	2
ROSEINA2194_03377	EEG92757	N	GH0	GH0	N	2
ROSEINA2194_02690	EEG93457	N	GH3	N	N	1
ROSEINA2194_02649	EEG93495	N	GH3	GH3	N	2
ROSEINA2194_01438	EEG94757	N	GH23	GH23	N	2
ROSEINA2194_02433	EEG93771	N	GH23	N	N	1
ROSEINA2194_01312	EEG94811	N	GH23	N	N	1
ROSEINA2194_01373	EEG94772	N	GH23	N	N	1
ROSEINA2194_04110	EEG92019	N	GH55	N	N	1
ROSEINA2194_03439	EEG92726	N	GH73	GH73	N	2
ROSEINA2194_03639	EEG92584	N	GT2	GT2	N	2
ROSEINA2194_00420	EEG95723	N	GT2	GT2	N	2
ROSEINA2194_02561	EEG93594	N	GT4	N	N	1
ROSEINA2194_02562	EEG93595	N	GT4	N	N	1
ROSEINA2194_00648	EEG95451	N	N	GH23	N	1
ROSEINA2194_01490	EEG94647	N	N	CE12	N	1
ROSEINA2194_02501	EEG93534	N	N	GT2	N	1
ROSEINA2194_03381	EEG92761	N	N	GH13_11	N	1
ROSEINA2194_03894	EEG92250	N	N	GH23	N	1
ROSEINA2194_02441	EEG93779	N	N	GH23	N	1
ROSEINA2194_04107	EEG92016	N	N	GH0	N	1
ROSEINA2194_04145	EEG92054	N	N	GT2	N	1
ROSEINA2194_02874	EEG93286	N	N	GH1	N	1
ROSEINA2194_00352	EEG95778	N	N	GH28	N	1
ROSEINA2194_03333	EEG92831	N	N	CBM48+GH13_41	Y(1-45)	1
ROSEINA2194_00151	EEG95950	N	N	GH23	N	1

[truncated: 1 more sheets: RBR]
