# Supplementary material for: Simplified Intestinal Microbiota to Study Microbe-Diet-Host Interactions in a Mouse Model
Source: Cell Rep. 2019 Mar 26;26(13):3772–3783.e6. doi: 10.1016/j.celrep.2019.02.090 (PMC6444000; doi:10.1016/j.celrep.2019.02.090)
Supplement: Table S4. Plasma Metabolites in GF and SIM Mice on Chow, HF/HS, and ZF/HS diets, Related to Figure 4 [file mmc4.xlsx]

## Sheet: Sheet1
Table S4. Plasma metaboltes in GF and SIM mice on chow, HF/HS and ZF/HS diets. Related to Figure 4.
	Average scaled data						Fold change & q-value
	SIM			GF			SIM vs GF Chow		SIM vs GF HF/HS		SIM vs GF ZF/HS		SIM HF/HS vs Chow		SIM ZF/HS vs Chow
Metabolites	Chow	HF/HS	ZF/HS	Chow	HF/HS	ZF/HS	FC	q-value	FC	q-value	FC	q-value	FC	q-value	FC	q-value
1,2,3-benzenetriol sulfate (2)	0.0562286	0.22163	0.0513	0.3713	0.423867	1.07605	0.1514	0.067	0.3389	0.16	0.0477	0.0013	3.9422	0.0247	0.9122	0.2211
1,5-anhydroglucitol (1,5-AG)	0.752971	1.53706	0.66886	0.839533	0.483511	1.87897	0.8969	0.212	0.7221	0.16	0.356	4.3705e-05	2.0414	0.0326	0.8883	0.2369
1-arachidonoylglycerophosphocholine (20:4n6)*	1.21043	1.16715	1.32268	0.925183	0.256267	0.858108	1.3083	0.0506	1.4453	0.1598	1.5414	0.0003	0.9643	0.238	1.0928	0.223
1-arachidonoylglycerophosphoethanolamine*	1.16097	1.5545	1.41308	0.90545	0.510028	0.961331	1.2822	0.12	1.2288	0.259	1.4699	0.0264	1.339	0.0437	1.2172	0.2098
1-arachidonoylglycerophosphoinositol*	2.13637	1.87227	1.89956	1.07002	0.480767	0.793331	1.9966	0.0077	1.4463	0.1997	2.3944	0.0001	0.8764	0.1289	0.8891	0.2784
1-arachidonylglycerol	0.927143	1.86573	0.62136	4.08178	0.546933	0.206008	0.2271	0.0881	2.4948	0.1622	3.016	0.0021	2.0124	0.0965	0.6702	0.3233
1-dihomo-linolenylglycerol (alpha, gamma)	1.03753	1.09793	1.34366	4.11942	0.411889	0.560323	0.2519	0.067	1.5581	0.4926	2.398	0.015	1.0582	0.2008	1.2951	0.2263
1-docosahexaenoylglycerol	1.21461	1.4419	1.05342	1.82925	0.34575	0.571715	0.664	0.0209	1.0634	0.4699	1.8426	0.0031	1.1871	0.1172	0.8673	0.3063
1-hydroxy-2-naphthalenecarboxylate	0.285829	0.06763	0.0286	1.1336	0.105417	1.49072	0.2521	0.1017	0.3757	0.16	0.0192	0.001	0.2366	0.0001	0.1	3.5463e-06
1-linolenoylglycerol	0.659643	0.90614	1.0998	2.63062	0.181	0.765008	0.2508	0.0034	1.2439	0.3756	1.4377	0.1364	1.3737	0.0996	1.6673	0.2098
1-linolenoylglycerophosphocholine (18:3n3)*	1.15811	0.74748	1.52514	0.7501	0.2634	1.04877	1.5439	0.0532	1.1209	0.3491	1.4542	0.0005	0.6454	0.033	1.3169	0.0881
1-linoleoylglycerol (1-monolinolein)	1.03291	1.08475	1.18318	2.3668	0.2078	0.526931	0.4364	0.0018	1.3479	0.2251	2.2453	0.001	1.0502	0.2375	1.1455	0.258
1-linoleoylglycerophosphocholine (18:2n6)	1.2149	0.92692	1.07916	1.22943	0.183378	0.787438	0.9882	0.3065	1.5174	0.1135	1.3705	0.0002	0.7629	0.0096	0.8883	0.1642
1-linoleoylglycerophosphoethanolamine*	1.49599	1.18342	1.07902	1.36607	0.465222	0.648323	1.0951	0.2263	1.0821	0.3547	1.6644	0.0114	0.7911	0.0878	0.7213	0.1213
1-linoleoylglycerophosphoinositol*	2.16077	1.22231	1.00684	1.70938	0.383	0.186454	1.2641	0.1146	1.3119	0.2714	5.3996	1.4429e-05	0.5657	0.0023	0.466	0.0039
1-methylhistidine	1.15467	1.35399	1.15918	0.911533	0.259656	0.929077	1.2667	0.0605	1.3041	0.1739	1.2477	0.0177	1.1726	0.0658	1.0039	0.3919
1-methylimidazoleacetate	1.15043	2.66827	2.08662	0.48525	0.630467	1.52842	2.3708	0.0204	1.5042	0.1135	1.3652	0.0315	2.3194	0.0028	1.8138	0.0629
1-methylnicotinamide	0.231786	1.51217	1.21806	0.270783	0.575967	1.61305	0.8561	0.1838	2.4478	0.093	0.7551	0.1808	6.5232	2.5421e-05	5.2544	0.0003
1-myristoylglycerol (1-monomyristin)	0.3691	1.12036	0.82634	0.9812	0.0984667	1.56481	0.3762	0.0017	1.1614	0.4349	0.5281	0.0002	3.0354	6.9037e-05	2.2388	0.0002
1-oleoylglycerol (1-monoolein)	0.285271	1.26497	1.67366	1.36942	0.216322	2.93074	0.2083	0.0277	2.1476	0.16	0.5711	0.074	4.4343	0.0025	5.8669	0.0028
1-oleoylglycerophosphocholine (18:1)	0.579114	1.15837	1.30076	0.593717	0.203567	1.46879	0.9754	0.2292	1.6495	0.135	0.8856	0.1577	2.0002	0.0125	2.2461	0.0481
1-oleoylglycerophosphoethanolamine	0.675257	1.40155	1.06794	0.443133	0.362956	1.09234	1.5238	0.0247	1.1846	0.2723	0.9777	0.1667	2.0756	7.9679e-05	1.5815	0.0254
1-oleoylglycerophosphoglycerol*	0.100771	1.33496	0.89432	0.0678	0.250256	1.14757	1.486	0.269	1.8466	0.295	0.7793	0.0948	13.2432	0.0001	8.8718	0.032
1-oleoylglycerophosphoinositol*	0.512429	5.12464	1.3732	0.867767	1.7771	1.56952	0.5905	0.1215	1.2701	0.363	0.8749	0.1168	10.0006	0.0011	2.6798	0.0741
1-oleoylplasmenylethanolamine*	2.0227	3.21143	3.7943	0.74645	1.84328	1.41504	2.7097	0.0141	1.4612	0.2263	2.6814	0.0033	1.5877	0.0925	1.8758	0.0832
1-palmitoleoylglycerophosphocholine (16:1)*	0.3353	0.9096	2.27312	0.2937	0.224156	2.93519	1.1416	0.1861	1.0375	0.4268	0.7744	0.0647	2.7128	0.0002	6.7792	0.0006
1-palmitoylglycerol (1-monopalmitin)	0.499357	0.70519	0.52318	5.53452	0.132267	1.57922	0.0902	0.0169	2.0658	0.2083	0.3313	0.0096	1.4122	0.1973	1.0477	0.3987
1-palmitoylglycerophosphate	8.61526	1.39989	1.3539	0.584833	0.825083	1.07586	14.731	0.0006	0.6859	0.4433	1.2584	0.1681	0.1625	5.352e-05	0.1572	0.0174
1-palmitoylglycerophosphocholine (16:0)	1.2906	0.87121	0.98552	1.0131	0.184511	0.808215	1.2739	0.1182	1.5102	0.1372	1.2194	0.1026	0.675	0.0158	0.7636	0.1687
1-palmitoylglycerophosphoethanolamine	1.26821	0.97774	1.0005	0.795333	0.2393	0.923692	1.5946	0.0136	1.1827	0.3012	1.0831	0.0729	0.771	0.0329	0.7889	0.0842
1-palmitoylglycerophosphoglycerol*	0.295171	1.17703	0.47588	0.20055	0.353511	1.33188	1.4718	0.1088	2.273	0.0909	0.3573	0.0094	3.9876	0.0003	1.6122	0.1856
1-palmitoylglycerophosphoinositol*	2.1478	1.63665	0.8153	1.6922	0.518167	1.06713	1.2692	0.1346	1.3988	0.2993	0.764	0.1128	0.762	0.0708	0.3796	0.0308
1-palmitoylplasmenylethanolamine*	2.32951	1.53547	1.97692	0.942983	0.595856	0.921538	2.4703	0.001	1.5508	0.16	2.1452	0.0015	0.6591	0.0157	0.8486	0.2477
1-stearoylglycerol (1-monostearin)	1.3236	2.05337	0.8722	1.23505	0.469867	0.735815	1.0717	0.2618	1.6995	0.1487	1.1853	0.1191	1.5514	0.0282	0.6589	0.0969
1-stearoylglycerophosphocholine (18:0)	1.5684	0.92484	1.09848	1.65428	0.313533	0.682338	0.9481	0.2951	1.0962	0.4503	1.6099	0.0188	0.5897	0.0965	0.7004	0.3158
1-stearoylglycerophosphoethanolamine	2.07446	1.49075	0.9387	0.966183	0.2451	0.841369	2.1471	0.0063	1.702	0.0857	1.1157	0.1487	0.7186	0.0276	0.4525	0.0086
1-stearoylglycerophosphoinositol	2.1142	2.22216	1.10606	1.6623	0.62585	1.17991	1.2719	0.1836	1.7397	0.16	0.9374	0.1292	1.0511	0.2075	0.5232	0.0582
1-stearoylplasmenylethanolamine*	1.38593	1.80493	1.23522	1.31802	1.01899	0.595685	1.0515	0.1659	1.261	0.2838	2.0736	0.0188	1.3023	0.1129	0.8913	0.2925
10-heptadecenoate (17:1n7)	1.01243	1.66906	2.23734	0.627783	0.2594	1.27958	1.6127	0.0129	1.5484	0.1498	1.7485	0.0217	1.6486	0.0199	2.2099	0.0175
10-nonadecenoate (19:1n9)	0.8018	1.44203	2.64704	0.6411	0.197483	1.35599	1.2507	0.0933	2.0278	0.0573	1.9521	0.0324	1.7985	0.0093	3.3014	0.0136
10-undecenoate (11:1n1)	1.18307	2.0692	3.2327	0.935733	0.409767	1.26958	1.2643	0.1241	1.2329	0.2444	2.5463	0.0003	1.749	0.0055	2.7325	0.0018
11-dehydrocorticosterone	0.009	0.60142	0.009	1.36627	0	1.04078	0.0066	0.0052	66.5009	0.0702	0.0087	1.0211e-06	66.5009	0.0116	1	0
12,13-DiHOME	1.55527	0.7446	2.5265	2.31298	0.404733	0.818823	0.6724	0.074	0.9733	0.4506	3.0856	0.0766	0.4787	0.003	1.6245	0.4221
12-dehydrocholate	0.0349	0.0349	0.0349	0.0349	6.93889e-18	0.0349	1	0	1	0	1	0	1	0	1	0
12-HETE	3.18104	7.714	25.0845	0.495633	1.51647	3.31386	6.4183	0.0082	2.9843	0.1076	7.5696	0.0005	2.425	0.0276	7.8857	0.015
13-HODE + 9-HODE	2.1106	1.13293	11.6635	1.03337	0.216311	1.37281	2.0424	0.0209	1.4867	0.1808	8.4961	0.0336	0.5368	0.0244	5.5262	0.1682
13-methylmyristic acid	1.35559	1.94838	1.56786	0.832417	0.214878	0.801731	1.6285	0.0011	1.6587	0.0827	1.9556	0.0616	1.4373	0.0442	1.1566	0.3825
15-methylpalmitate (isobar with 2-methylpalmitate)	1.0418	1.92994	1.10994	0.649717	0.230722	1.05603	1.6035	0.0119	1.5546	0.081	1.051	0.1404	1.8525	0.0031	1.0654	0.2886
16-hydroxypalmitate	0.543186	0.83467	0.99736	0.899567	0.224	2.12842	0.6038	0.0333	1.3859	0.2347	0.4686	0.0058	1.5366	0.0385	1.8361	0.0485
17-methylstearate	0.647143	2.59396	1.59258	0.64515	0.508233	1.0482	1.0031	0.2954	1.7199	0.1237	1.5193	0.0021	4.0082	5.047e-05	2.4609	0.0018
2'-deoxycytidine	0.140014	1.34746	0.91532	0.851217	0.169656	1.66112	0.1645	0.0019	2.4888	0.0294	0.551	0.0054	9.6241	0.0005	6.5377	0.0023
2'-deoxyuridine	1.26111	1.55588	1.25408	0.7554	0.5292	1.47944	1.6695	0.002	1.6893	0.1295	0.8477	0.0423	1.2338	0.0316	0.9944	0.3985
2,3-dihydroxyisovalerate	0.839014	1.25751	1.11298	0.717333	0.330433	1.03393	1.1696	0.1861	1.9239	0.2814	1.0765	0.0334	1.4988	0.2257	1.3265	0.1682
2,3-diphosphoglycerate	0.2114	0.2114	0.2114	0.808583	0	0.677354	0.2614	0.011	1	0	0.3121	0.0018	1	0	1	0
2-aminoadipate	1.271	1.07618	1.4845	0.540667	0.178111	1.12358	2.3508	0.0015	0.9856	0.5259	1.3212	0.0108	0.8467	0.0951	1.168	0.1632
2-aminobutyrate	1.1902	0.34128	0.57334	0.577483	0.124333	0.986246	2.061	0.0617	1.0022	0.4827	0.5813	0.0644	0.2867	0.0043	0.4817	0.1083
2-aminoheptanoate	0.649586	0.77028	1.02996	1.0869	0.14835	1.06984	0.5976	0.1888	1.3637	0.2108	0.9627	0.1942	1.1859	0.1585	1.5856	0.033
2-aminooctanoate	0.356443	0.78624	0.86338	0.950967	0.195278	1.57927	0.3748	0.0232	0.9876	0.5075	0.5467	0.0002	2.2057	0.0013	2.4221	0.0018
2-aminophenol sulfate	19.2291	0.13751	0.17002	0.545317	0	0.5603	35.2622	5.6695e-05	1.2975	0.1535	0.3034	0.038	0.0071	1.0378e-10	0.0088	4.3546e-05
2-arachidonoyl glycerol	1.35724	1.39837	0.94288	1.42287	0.4397	0.6239	0.9539	0.1805	0.9975	0.5131	1.5112	0.0226	1.0303	0.1634	0.6947	0.3167
2-docosahexaenoylglcyerol*	1.04316	1.35665	1.16828	1.47313	0.439244	0.534777	0.7081	0.0483	1.1675	0.4365	2.1846	0.0019	1.3005	0.14	1.1199	0.2572
2-ethylhexanoate	13.3696	9.94438	17.8492	0.8495	7.2218	4.35177	15.7384	0.0022	0.9609	0.4652	4.1016	0.0014	0.7438	0.219	1.3351	0.2354
2-hydroxy-3-methylvalerate	1.00469	0.83793	0.85184	0.681283	0.219317	0.931346	1.4747	0.0138	0.8986	0.4736	0.9146	0.0856	0.834	0.0699	0.8479	0.1682
2-hydroxyadipate	1.28861	1.22906	1.9635	0.839767	1.54942	0.952946	1.5345	0.0614	0.4653	0.14	2.0605	0.0226	0.9538	0.0997	1.5237	0.2075
2-hydroxybutyrate (AHB)	3.61379	2.44231	5.55932	1.54843	0.907022	0.723615	2.3338	0.0033	0.7099	0.2263	7.6828	0.0006	0.6758	0.0316	1.5384	0.1431
2-hydroxydecanoate	0.402514	0.61971	0.63948	1.13117	0.112067	1.08203	0.3558	0.0033	1.4235	0.1372	0.591	0.0065	1.5396	0.0222	1.5887	0.0462
2-hydroxyglutarate	1.91354	1.62958	1.69932	0.79515	0.317522	0.977038	2.4065	0.0012	0.7509	0.1066	1.7392	4.3394e-05	0.8516	0.0985	0.888	0.2791
2-hydroxyhippurate (salicylurate)	0.363129	0.12801	0.08114	0.1147	0.113411	0.374177	3.1658	0.0983	0.7554	0.3012	0.2169	0.0261	0.3525	0.0647	0.2235	0.0833
2-hydroxyoctanoate	0.388086	0.55647	0.8057	0.97765	0.144278	1.08148	0.397	0.0041	0.7935	0.2836	0.745	0.0634	1.4338	0.0238	2.0761	0.0281
2-hydroxypalmitate	1.36756	0.8995	0.80752	0.8935	0.140056	1.29123	1.5306	0.0171	1.4226	0.1266	0.6254	0.0357	0.6577	0.0051	0.5905	0.0832
2-hydroxystearate	1.8261	0.92665	0.79888	1.12962	0.138244	1.20794	1.6166	0.016	1.3831	0.1135	0.6614	0.0405	0.5075	0.0018	0.4375	0.0235
2-linoleoylglycerol (2-monolinolein)	1.13281	1.1589	1.22992	4.44483	0.335172	0.798262	0.2549	0.0002	1.2192	0.2608	1.5407	0.0139	1.023	0.2286	1.0857	0.3348
2-methylbutyrylcarnitine (C5)	2.88261	0.65317	1.0569	1.3728	0.321778	0.741908	2.0998	0.0156	0.5135	0.0297	1.4245	0.0384	0.2266	0.0002	0.3666	0.0101
2-methylbutyrylglycine	4.9113	1.06512	1.853	1.30455	0.972644	0.607192	3.7647	0.0033	0.2637	0.0158	3.0518	0.0002	0.2169	0.0011	0.3773	0.0212
2-methylmalonyl carnitine	0.948343	1.05598	1.06054	0.93455	0.215789	0.990938	1.0148	0.294	1.0115	0.5068	1.0702	0.1056	1.1135	0.149	1.1183	0.2075
2-myristoylglycerol (2-monomyristin)	0.111371	0.83924	0.79948	0.80415	0.561233	1.54181	0.1385	0.0016	1.1147	0.4759	0.5185	0.0955	7.5376	0.0039	7.1804	0.033
2-oleoylglycerol (2-monoolein)	0.0441429	0.44011	0.13232	2.12138	0.241311	3.88296	0.0208	0.001	1.6851	0.2435	0.0341	0.0028	9.9678	0.0003	2.9968	0.0631
2-oxindole-3-acetate	2.82306	0.01864	0.009	0.825433	0.00222222	0.0265692	3.4202	0.0053	1.7997	0.2185	0.3397	0.0311	0.0066	2.9355e-10	0.0032	3.5463e-06
2-oxo-1-pyrrolidinepropionate	2.4315	0.84266	1.1178	0.943433	0.4118	1.01773	2.5772	0.0049	0.6381	0.168	1.0983	0.0768	0.3466	0.0045	0.4597	0.0187
2-palmitoleoylglycerophosphocholine*	0.484971	0.58796	3.61218	0.389933	0.303544	4.63647	1.2438	0.173	0.6992	0.4178	0.7791	0.0809	1.2124	0.2125	7.4483	0.0002
2-palmitoylglycerol (2-monopalmitin)	0.2965	0.92839	0.58434	2.88938	0.0561111	0.821285	0.1026	0.0219	8.2402	0.1997	0.7115	0.1828	3.1314	0.1988	1.9709	0.2528
2-palmitoylglycerophosphocholine*	1.13743	0.65206	1.16066	0.9338	0.13305	0.896738	1.2181	0.1556	1.6865	0.089	1.2943	0.1129	0.5733	0.01	1.0204	0.4133
2-piperidinone	0.244686	12.7084	43.6518	0.417	0.268183	0.915554	0.5868	0.1266	32.8378	0.0747	47.678	2.3501e-10	51.929	0.0051	178.369	1.3756e-05
2-pyrrolidinone	0.925071	0.90995	0.29206	0.884317	0.384367	1.49197	1.0461	0.2954	0.7638	0.1863	0.1958	1.1956e-05	0.9837	0.1706	0.3157	0.0034
2-stearoylglycerophosphocholine*	1.55707	0.87851	0.87806	2.3638	0.175567	0.847631	0.6587	0.2852	1.7501	0.135	1.0359	0.1015	0.5642	0.0164	0.5639	0.0549
2-stearoylglycerophosphoethanolamine*	2.0315	1.00954	1.21978	0.966017	0.28755	0.882485	2.103	0.0244	1.034	0.5173	1.3822	0.0424	0.4969	0.0131	0.6004	0.1019
3-(3-hydroxyphenyl)propionate	0.1823	0.1823	0.1823	0.1823	0	0.1823	1	0	1	0	1	0	1	0	1	0
3-(4-hydroxyphenyl)lactate	2.28904	1.65326	2.56618	0.754883	0.610756	0.945146	3.0323	0.0026	0.772	0.1535	2.7151	0.0021	0.7222	0.0369	1.1211	0.3071
3-(4-hydroxyphenyl)propionate	0.755571	0.67857	1.90308	0.1406	0.148617	44.3271	5.3737	0.0021	1.9563	0.4178	0.0429	0.0597	0.8981	0.1242	2.5187	0.1682
3-dehydrocholate	0.073	0.073	0.073	0.073	0	0.073	1	0	1	0	1	0	1	0	1	0
3-hydroxy-2-ethylpropionate	0.647229	1.82468	0.99172	0.552933	0.455567	1.12818	1.1705	0.1849	0.9339	0.4531	0.8791	0.0628	2.8193	0.0003	1.5323	0.0281
3-hydroxy-3-methylglutarate	3.16733	1.91269	2.55338	0.779133	0.542078	0.947608	4.0652	0.0002	0.7322	0.1528	2.6946	0.0008	0.6039	0.011	0.8062	0.1947
3-hydroxybutyrate (BHBA)	3.27049	2.54285	3.3996	1.04722	1.06509	0.861646	3.1231	0.0033	0.8108	0.3756	3.9455	2.021e-05	0.7775	0.0455	1.0395	0.3825
3-hydroxydecanoate	0.988471	1.12179	1.29186	0.508333	0.166244	1.65505	1.9446	0.0158	1.3256	0.259	0.7806	0.016	1.1349	0.1708	1.3069	0.0969
3-hydroxyisobutyrate	1.16241	0.94895	1.25836	0.586783	0.3221	1.45008	1.981	0.0039	0.7892	0.4014	0.8678	0.0878	0.8164	0.1085	1.0825	0.2845
3-hydroxylaurate	0.422543	0.96286	0.6511	0.600717	0.1019	2.60786	0.7034	0.0654	2.4067	0.14	0.2497	0.0006	2.2786	0.0333	1.5408	0.0755
3-hydroxymyristate	0.678629	1.06978	0.99316	0.8355	0.0914556	2.05687	0.8122	0.1327	1.4677	0.2912	0.4828	0.0044	1.5763	0.0708	1.4634	0.0969
3-hydroxyoctanoate	0.516757	0.91357	0.93126	0.720267	0.105117	1.83889	0.7175	0.0707	1.7073	0.1767	0.5064	0.0013	1.7679	0.0463	1.8021	0.033
3-hydroxypalmitate	0.468471	0.94388	0.51106	0.768233	0.133217	1.44345	0.6098	0.029	1.8141	0.0702	0.3541	0.0006	2.0148	0.0055	1.0909	0.2883
3-hydroxypyridine sulfate	1.71869	0.58323	0.52704	4.19177	0.249067	1.98679	0.41	0.08	0.6978	0.1368	0.2653	0.0081	0.3393	0.0026	0.3067	0.0051
3-indoxyl sulfate	0.635971	5.53811	11.3508	0.0150167	0.0894667	6.54028	42.2817	0.0002	69.8828	0.0154	1.7355	0.0018	8.708	0.0005	17.8478	0.0003
3-methoxytyrosine	1.10856	0.83451	0.65904	1.41815	0.24715	0.962877	0.7817	0.1359	1.1269	0.3555	0.6845	0.0405	0.7528	0.0716	0.5945	0.0486
3-methyl-2-oxobutyrate	0.205486	0.62715	0.3088	0.9653	0.0175778	1.27813	0.2129	0.0028	5.373	0.0486	0.2416	0.0024	3.0521	0.0268	1.5028	0.1237
3-methyl-2-oxovalerate	0.330943	0.62404	0.3992	0.933517	0.0255333	1.24121	0.3545	0.0072	3.5678	0.0573	0.3216	0.0006	1.8857	0.0657	1.2063	0.1394
3-methylcrotonylglycine	3.42474	1.01824	2.28592	1.06455	0.595689	1.11702	3.2171	0.0033	0.34	0.0154	2.0465	0.0022	0.2973	0.0015	0.6675	0.1603
3-methylglutaconate	5.22584	3.44895	7.77044	0.551133	1.19073	1.28302	9.4821	0.1229	1.7872	0.412	6.0565	0.0008	0.66	0.1988	1.4869	0.1237
3-methylglutarylcarnitine (1)	3.88197	2.01554	1.13304	1.28765	0.538356	0.636415	3.0148	0.0014	0.8416	0.3673	1.7804	0.0016	0.5192	0.0005	0.2919	0.0001
3-methylhistidine	0.648343	1.33036	1.01684	0.6619	0.196067	1.47407	0.9795	0.2827	1.501	0.0831	0.6898	0.0018	2.052	0.0002	1.5684	0.0049
3-phenylpropionate (hydrocinnamate)	0.9465	0.9898	1.47672	0.273083	0.3424	49.3609	3.466	0.0033	0.8816	0.3466	0.0299	0.0405	1.0457	0.2579	1.5602	0.1334
3-phosphoglycerate	0.158286	0.10104	0.96548	1.44197	0.0340833	1.2928	0.1098	0.0003	1.0332	0.265	0.7468	0.1739	0.6382	0.0429	6.0994	0.0057
3-ureidopropionate	13.8453	7.01633	12.0039	1.4371	3.99718	1.45508	9.6343	0.0013	0.5475	0.0813	8.2495	3.2481e-07	0.5068	0.0152	0.867	0.3843
3-[3-(sulfooxy)phenyl]propanoic acid	0.1037	0.1037	0.1037	0.33155	0	0.159262	0.3128	0.0674	1	0	0.6511	0.0297	1	0	1	0
4-acetamidobutanoate	0.9043	1.36593	0.726	0.762433	0.200767	1.34301	1.1861	0.1447	1.6539	0.0909	0.5406	0.0261	1.5105	0.0153	0.8028	0.1979
4-acetylphenol sulfate	0.9702	0.17865	0.10488	0.471283	0.522567	2.6555	2.0587	0.0145	0.247	0.089	0.0395	7.3754e-05	0.1841	4.1839e-05	0.1081	0.0003
4-allylphenol sulfate	0.0858	0.0858	0.15068	0.0858	0	0.144362	1	0	1	0	1.0439	0.1595	1	0	1.7565	0.2273
4-ethylphenylsulfate	0.370771	0.8378	0.84926	0.159517	0.598917	1.94112	2.3242	0.0225	0.7537	0.4369	0.4375	0.0352	2.2596	0.0045	2.2905	0.0211
4-guanidinobutanoate	1.1841	0.40491	0.46924	2.91282	0.0570444	1.48535	0.4065	0.0338	0.902	0.2699	0.3159	0.0016	0.342	0.0022	0.3963	0.0135
4-hydroxybutyrate (GHB)	0.871257	0.93369	1.03074	0.669433	0.203267	1.11165	1.3015	0.2054	1.3019	0.3915	0.9272	0.1292	1.0716	0.2022	1.183	0.2343
4-hydroxycinnamate	0.670057	0.27424	0.47038	0.933467	0.239017	3.20396	0.7178	0.2163	0.4331	0.0521	0.1468	0.0073	0.4093	0.0093	0.702	0.1439
4-hydroxyhippurate	1.49891	0.65809	1.46904	0.582883	0.417083	2.02112	2.5715	0.0167	0.7137	0.2185	0.7268	0.113	0.4391	0.0142	0.9801	0.3951
4-hydroxyphenylacetate	1.18879	1.73916	1.30822	0.349567	0.2432	0.507962	3.4006	0.0141	2.2994	0.1079	2.5754	0.0001	1.463	0.1023	1.1004	0.2402
4-hydroxyphenylpyruvate	1.76	1.41923	1.18006	0.7332	0.347456	1.06753	2.4004	0.0232	1.0791	0.363	1.1054	0.1844	0.8064	0.0997	0.6705	0.1992
4-imidazoleacetate	0.787957	1.14877	1.2492	0.534433	0.362633	1.14729	1.4743	0.0064	0.8606	0.3959	1.0888	0.1227	1.4579	0.0005	1.5854	0.0521
4-methyl-2-oxopentanoate	0.453586	0.69175	0.56246	1.06945	0.0312556	1.23514	0.4241	0.0104	3.1749	0.0283	0.4554	0.001	1.5251	0.0951	1.24	0.1386
4-methylcatechol sulfate	0.0683	0.15146	0.10126	0.14455	0.1787	1.24492	0.4727	0.0854	0.6133	0.3434	0.0814	0.0005	2.2165	0.0394	1.482	0.2273
4-ureidobutyrate	3.00237	1.67441	4.28802	0.620433	1.56324	1.08821	4.8391	0.0033	0.5191	0.1498	3.9405	0.0001	0.5577	0.0326	1.4282	0.1206
4-vinylphenol sulfate	1.02027	0.90894	0.8794	0.57825	0.362783	1.68069	1.7644	0.014	0.9195	0.5131	0.5232	0.0186	0.8909	0.1405	0.8619	0.2409
5,6-dihydrothymine	0.0282286	0.55001	0.04394	0.870967	0.000972222	1.19225	0.0324	0.0057	25.2252	0.0395	0.0369	0.0005	19.472	0.0068	1.556	0.2886
5,6-dihydrouracil	0.548757	0.83417	0.8736	1.06648	0.180344	1.23806	0.5146	0.0494	0.8656	0.2809	0.7056	0.0119	1.5201	0.0259	1.5919	0.0313
5-dodecenoate (12:1n7)	0.773343	0.86448	4.31286	0.5791	1.18551	2.76408	1.3355	0.2702	0.5937	0.2905	1.5603	0.0169	1.1178	0.2671	5.5768	0.0012
5-hydroxyhexanoate	0.926043	0.97294	1.49996	0.404967	0.46735	1.26276	2.2867	0.0009	0.6243	0.117	1.1879	0.0842	1.0507	0.2335	1.6198	0.0281
5-hydroxyindoleacetate	0.730314	1.31206	2.95398	0.65195	0.228433	2.13435	1.1202	0.2971	1.565	0.2083	1.384	0.0483	1.7965	0.0371	4.0447	0.0019
5-methyl-2'-deoxycytidine	0.441543	1.18263	0.94762	0.669867	0.18375	1.31912	0.6592	0.0532	1.552	0.093	0.7184	0.0139	2.6784	0.0009	2.1461	0.0067
5-methylcytidine	0.210686	1.2916	1.26072	0.910883	0.22395	1.68363	0.2313	0.0019	3.3573	0.0605	0.7488	0.0405	6.1306	0.0002	5.9841	0.0004
5-methylthioadenosine (MTA)	1.16921	1.00707	1.10824	0.888733	0.2029	0.916169	1.3156	0.0475	1.1543	0.2905	1.2096	0.0104	0.8613	0.0932	0.9478	0.3591
5-methyluridine (ribothymidine)	1.64059	0.94293	1.47096	0.7675	0.46665	1.00272	2.1375	0.0012	0.9594	0.4581	1.4669	0.0096	0.5748	0.0033	0.8966	0.2982
5-oxoproline	1.43019	0.74642	1.28674	0.518533	0.146833	1.33845	2.7583	0.0009	1.0716	0.4349	0.9614	0.1942	0.5219	0.0021	0.8997	0.3271
6-oxopiperidine-2-carboxylic acid	1.09807	0.82279	1.9339	0.752483	0.149856	1.02018	1.4593	0.041	1.0884	0.4494	1.8957	0.002	0.7493	0.0597	1.7612	0.0175
7-alpha-hydroxy-3-oxo-4-cholestenoate (7-Hoca)	0.546686	1.28674	0.54884	1.06615	0.109617	1.45127	0.5128	0.0234	3.5925	0.1006	0.3782	0.0177	2.3537	0.0508	1.0039	0.3533
7-ketodeoxycholate	1.02497	0.95905	0.30138	0.329933	0.2857	0.124762	3.1067	0.1669	1.3856	0.4503	2.4164	0.0257	0.9357	0.2409	0.294	0.274
7-methylguanine	0.964471	1.30462	1.47834	0.689183	0.292767	1.42772	1.3994	0.032	0.9734	0.4652	1.0354	0.1294	1.3527	0.0374	1.5328	0.016
acetoacetate	0.1354	2.63588	0.80498	0.981583	0.6484	1.47488	0.1379	0.0012	2.1327	0.0928	0.5458	0.0583	19.4664	8.653e-10	5.9449	0.0015
acetylcarnitine	1.13623	0.97619	0.97536	1.02228	0.170744	0.953631	1.1115	0.1437	1.0708	0.3807	1.0228	0.1781	0.8591	0.0708	0.8584	0.1612
acisoga	1.01034	1.58779	0.6844	0.8864	0.5738	1.24927	1.1398	0.1938	0.8649	0.4006	0.5478	0.0024	1.5716	0.0201	0.6774	0.067
adenine	19.8825	4.25887	1.93824	4.43202	10.8666	0.899177	4.4861	0.0071	0.1574	0.003	2.1555	0.0145	0.2142	0.004	0.0975	0.0018
adenosine	0.656214	3.47435	0.42782	1.51358	0.310467	0.994985	0.4336	0.008	4.9353	0.3491	0.43	0.0058	5.2945	0.1029	0.652	0.2408
adenosine 3',5'-cyclic monophosphate (cAMP)	0.0666429	0.07171	0.08836	0.931667	0.0229	0.9917	0.0715	0.0061	1.2922	0.4506	0.0891	0.0052	1.0763	0.2442	1.3261	0.2982
adenosine 5'-diphosphoribose (ADP-ribose)	0.1245	0.1245	0.1245	0.53555	1.38778e-17	0.476092	0.2325	0.0346	1	0	0.2615	0.0038	1	0	1	0
adenosine 5'-monophosphate (AMP)	0.213257	0.03113	0.0167	1.6616	0.0439222	1.88096	0.1283	0.0047	0.878	0.4926	0.0089	0.0011	0.1459	0.0336	0.0782	0.0615
adipate	2.00497	1.1533	1.96656	0.777633	0.8444	0.687231	2.5783	0.0013	0.4526	0.0636	2.8616	0.0009	0.5752	0.0183	0.9808	0.3942
adrenate (22:4n6)	1.35584	1.72194	5.01944	1.08022	0.314911	0.817554	1.2551	0.0577	2.0219	0.0682	6.1395	0.0064	1.27	0.0791	3.7021	0.0642
alanine	0.302657	0.43941	0.2472	1.08313	0.0882333	1.20907	0.2794	0.014	1.6251	0.2412	0.2045	0.0002	1.4517	0.1351	0.8168	0.2405
allantoic acid	1.39523	1.10814	1.63622	0.5679	0.7712	1.11052	2.4568	0.0034	0.596	0.1498	1.4734	0.0251	0.7942	0.0656	1.1727	0.2855
allantoin	0.898643	1.04489	1.13166	0.879783	0.16885	1.15165	1.0215	0.3117	0.8842	0.2347	0.9826	0.1962	1.1627	0.0821	1.2593	0.0754
alpha-hydroxycaproate	0.6454	0.21724	0.38646	1.36333	0.179433	1.12566	0.4734	0.0254	0.4978	0.16	0.3433	0.026	0.3366	0.0119	0.5988	0.1714
alpha-hydroxyisocaproate	0.956929	0.77527	0.87772	0.5704	0.265989	0.872954	1.6777	0.0233	0.7859	0.4217	1.0055	0.1527	0.8102	0.1326	0.9172	0.4061
alpha-hydroxyisovalerate	0.830586	0.80028	0.96484	0.845583	0.263689	1.03979	0.9823	0.3128	0.8402	0.4504	0.9279	0.0948	0.9635	0.252	1.1616	0.1347
alpha-ketobutyrate	0.646143	0.73193	1.37702	1.56252	0.158233	1.15092	0.4135	0.0045	1.3127	0.2435	1.1965	0.1763	1.1327	0.1757	2.131	0.1064
alpha-ketoglutarate	0.804157	0.75741	0.80542	1.48392	0.2441	1.2315	0.5419	0.0506	1.0376	0.4965	0.654	0.0009	0.9418	0.167	1.0016	0.3934
alpha-muricholate	0.0119429	0.01948	3.78328	0.0025	0.00236111	0.0025	4.7982	0.1437	4.9779	0.1767	1520.55	0.0635	1.6316	0.1269	316.899	0.2029
alpha-tocopherol	0.826371	1.38322	0.87756	1.01827	0.311	0.954654	0.8115	0.1373	1.0578	0.4505	0.9192	0.1043	1.6738	0.0163	1.0619	0.274
anserine	0.461814	1.24315	1.0386	0.735733	0.216033	1.17463	0.6277	0.0453	1.3869	0.1372	0.8842	0.0838	2.6917	5.1665e-06	2.2488	0.0003
anthranilate	1.05474	0.66988	1.44832	0.496783	0.239578	1.35521	2.1231	0.003	0.5757	0.025	1.0687	0.0816	0.6351	0.0145	1.3732	0.0395
arabinose	0.494486	0.81467	1.06434	0.616617	0.303556	1.11918	0.8019	0.1058	0.9007	0.4506	0.951	0.1663	1.6475	0.0082	2.1524	0.032
arabitol	0.934414	0.75724	0.53936	1.1282	0.176817	1.24293	0.8283	0.2469	1.0129	0.5228	0.4339	0.0098	0.8104	0.175	0.5772	0.0834
arabonate	1.0168	0.89149	1.1753	0.70255	0.3096	1.16426	1.4473	0.0168	0.9906	0.5194	1.0095	0.1443	0.8768	0.1124	1.1559	0.2409
arachidate (20:0)	1.00419	1.01548	1.47562	1.43547	0.1478	0.994992	0.6996	0.0136	1.5817	0.1368	1.483	0.1079	1.0112	0.2075	1.4694	0.2528
arachidonate (20:4n6)	3.86271	2.13723	2.97772	0.812367	0.409417	0.885854	4.7549	1.4929e-07	1.2615	0.1997	3.3614	0.0007	0.5533	5.2814e-05	0.7709	0.1262
arginine	0.284186	0.40047	0.30444	1.23675	0.0977	1.04175	0.2298	0.0137	0.9149	0.3333	0.2922	0.0249	1.4093	0.1243	1.0713	0.4221
ascorbate (Vitamin C)	0.354586	57.4532	64.2925	0.956033	60.42	6.22988	0.3709	0.0939	0.6865	0.2458	10.32	0.0009	162.031	9.1e-06	181.32	0.0006
asparagine	0.140586	0.55918	0.36362	1.03673	0.01945	1.33458	0.1356	0.007	4.2006	0.0585	0.2725	0.0061	3.9779	0.0093	2.5868	0.1048
aspartate	0.242671	0.68575	1.74428	1.34813	0.081	1.28012	0.18	0.0023	1.8907	0.0871	1.3626	0.0512	2.8258	0.0001	7.1881	0.0005
azelate (nonanedioate)	1.08066	0.55737	0.72966	0.994117	0.316283	0.947723	1.0871	0.3003	0.6214	0.1753	0.7699	0.0505	0.5158	0.0164	0.6752	0.1543
benzoate	1.21481	1.41416	2.84794	0.550683	0.283983	0.879654	2.206	0.0108	1.4148	0.2814	3.2375	0.0002	1.1641	0.2549	2.3444	0.0103
beta-alanine	0.979586	0.75131	1.10006	0.5512	0.0571778	0.765062	1.7772	0.1146	1.5835	0.1135	1.4379	0.1245	0.7669	0.2032	1.123	0.342
beta-hydroxyisovalerate	2.58384	0.69152	1.76866	0.4975	0.564217	1.77792	5.1936	0.001	0.3675	0.0831	0.9948	0.0662	0.2676	0.0071	0.6845	0.2343
beta-hydroxyisovaleroylcarnitine	0.978214	0.97023	1.21294	0.696617	0.380467	1.10071	1.4042	0.0105	0.7455	0.341	1.1019	0.0773	0.9918	0.2579	1.2399	0.0745
beta-muricholate	3.06747	1.14204	2.02456	1.01452	3.35776	0.609062	3.0236	0.3105	0.2603	0.1517	3.324	0.106	0.3723	0.1988	0.66	0.3275
beta-sitosterol	0.6895	0.36769	0.353	0.867167	0	0.353	0.7951	0.1665	1.0416	0.3	1	0	0.5333	0.0006	0.512	0.0018
betaine	1.3334	1.02609	0.61018	1.29195	0.142867	0.856677	1.0321	0.31	1.3956	0.093	0.7123	0.0055	0.7695	0.0385	0.4576	0.0011
bilirubin (E,E)*	0.266914	2.37287	2.75638	0.282417	0.770317	3.00515	0.9452	0.1838	1.5082	0.4272	0.9172	0.15	8.8896	0.0011	10.3264	0.0677
biliverdin	0.277814	1.06591	1.7392	0.621367	0.2378	1.60942	0.4471	0.0122	0.9641	0.4178	1.0806	0.1274	3.8369	0.0002	6.2604	0.0001
biopterin	1.54764	1.09739	1.57778	1.07485	0.188367	0.9632	1.4399	0.0336	0.9742	0.4505	1.6381	0.0044	0.7091	0.0181	1.0195	0.3955
biotin	0.8718	1.36366	3.06276	0.128417	1.27766	1.59595	6.7882	0.0079	0.8038	0.3841	1.9191	0.0019	1.5642	0.1596	3.5131	0.0135
bradykinin	0.00441429	0.004	0.004	0.619	0	0.729723	0.0071	0.0196	1	0	0.0054	0.001	0.9035	0.1237	0.9035	0.2211
bradykinin, des-arg(9)	0.234271	0.0012	0.00308	1.05343	0	0.514077	0.2224	0.2954	1	0	0.006	0.0016	0.0053	3.7368e-05	0.0133	0.0002
butyrylcarnitine	1.99134	1.78679	3.12494	0.735567	0.428567	0.753685	2.7072	0.0034	1.2837	0.5228	4.1462	0.0011	0.8973	0.0932	1.5692	0.1245
butyrylglycine	15.0819	9.64476	16.7003	2.13262	5.87761	0.994562	7.072	0.003	0.5549	0.093	16.7914	3.1304e-06	0.6395	0.0228	1.1073	0.3042
C-glycosyltryptophan	0.964486	1.15093	1.38262	0.847783	0.237956	1.16071	1.1376	0.1884	1.0904	0.3753	1.1912	0.0338	1.1933	0.0708	1.4335	0.033
campesterol	1.0598	0.35812	0.35004	1.51148	0.0948222	0.282654	0.7012	0.1039	1.0428	0.4759	1.2384	0.1153	0.3379	0.0014	0.3303	0.0052
caprate (10:0)	1.0552	1.14964	1.73194	0.74485	0.2169	1.15658	1.4167	0.0158	1.0416	0.4349	1.4975	0.0117	1.0895	0.1255	1.6413	0.0187
caproate (6:0)	1.32881	1.07855	1.41066	1.0279	0.414011	0.864023	1.2927	0.0369	0.8242	0.4506	1.6327	0.0028	0.8117	0.0406	1.0616	0.3233
caprylate (8:0)	1.8607	1.52903	2.71152	0.830667	0.504089	1.18581	2.24	0.0023	0.7111	0.2498	2.2866	0.0018	0.8218	0.1139	1.4573	0.0887
carnitine	1.64027	0.84341	0.69876	1.55875	0.167283	0.893285	1.0523	0.2174	0.9814	0.5172	0.7822	0.0021	0.5142	1.2947e-05	0.426	2.0416e-05
carnosine	0.553043	1.01796	0.72856	1.05378	0.234117	1.4216	0.5248	0.0297	1.249	0.3543	0.5125	0.0069	1.8407	0.0173	1.3173	0.1703
catechol sulfate	0.660157	0.54859	0.49814	0.384217	1.32781	2.04385	1.7183	0.1396	0.2247	0.032	0.2437	0.0139	0.831	0.2385	0.7546	0.4118
chenodeoxycholate	0.419743	0.47814	0.50316	0.391017	0.226639	0.471377	1.0735	0.2954	2.4765	0.1742	1.0674	0.1638	1.1391	0.2048	1.1988	0.3271
chiro-inositol	0.901757	0.07183	0.0503	1.038	0.2435	0.142723	0.8687	0.3056	0.3656	0.4052	0.3523	0.0436	0.0796	0.0016	0.0557	0.0034
cholate	0.335957	7.24711	0.49898	2.55417	0.194567	0.248877	0.1315	0.0109	16.0039	0.0283	2.0047	0.0033	21.5706	0.0009	1.4852	0.1237
cholestanol	0.681786	1.08238	0.72622	1.0474	0.234533	0.764946	0.6509	0.1292	1.9912	0.0807	0.9494	0.1639	1.5875	0.0245	1.0652	0.4222
cholesterol	0.9318	1.36329	0.68226	1.17078	0.204789	0.775362	0.7959	0.1587	1.4814	0.1367	0.8799	0.0956	1.4631	0.0153	0.7322	0.1334
choline	1.89684	1.57905	2.57	0.9508	0.294767	1.01399	1.995	0.0012	0.7828	0.14	2.5345	4.3754e-06	0.8325	0.0173	1.3549	0.0072
choline phosphate	0.0762	0.91714	0.64406	2.37352	0.395878	1.09204	0.0321	0.0003	1.0721	0.4625	0.5898	0.1227	12.0304	1.2089e-06	8.4481	0.0135
cinnamoylglycine	0.165614	0.31299	0.25306	0.1804	0.35485	10.4698	0.9179	0.213	0.7957	0.412	0.0242	0.0066	1.8898	0.2537	1.528	0.3825
cis-4-decenoyl carnitine	1.74634	1.50481	0.69242	3.04262	0.280489	0.662992	0.574	0.0111	2.7066	0.1135	1.0444	0.1227	0.8617	0.1487	0.3965	0.0969
cis-urocanate	4.83754	1.39736	0.73722	1.39585	0.775067	1.43175	3.4656	0.0034	0.9096	0.5103	0.5149	0.0274	0.2889	0.0003	0.1524	0.0004
cis-vaccenate (18:1n7)	0.249943	1.21617	1.23814	0.23825	0.257767	1.51163	1.0491	0.2923	1.7792	0.1135	0.8191	0.0541	4.8657	4.4946e-06	4.9537	8.2344e-05
citrate	0.5463	0.46661	0.5706	1.02997	0.0493167	1.05462	0.5304	0.011	1.0546	0.5103	0.541	0.0019	0.8541	0.0607	1.0444	0.3825
citrulline	0.785143	0.92805	0.67834	0.97585	0.0896889	1.18404	0.8046	0.1207	1.5269	0.0909	0.5729	0.0038	1.182	0.1431	0.864	0.2948
coprostanol	0.4266	0.4266	0.4266	0.4266	5.55112e-17	0.4266	1	0	1	0	1	0	1	0	1	0
corticosterone	0.899543	1.05226	0.7657	1.3524	0.294667	1.22191	0.6651	0.0597	1.7523	0.1079	0.6267	0.0481	1.1698	0.1142	0.8512	0.3334
creatine	1.50923	1.00171	0.81594	1.22305	0.191467	0.921408	1.234	0.1215	1.2134	0.2004	0.8855	0.0672	0.6637	0.017	0.5406	0.009
creatinine	1.00571	0.97588	0.98476	0.980067	0.184	1.16169	1.0262	0.2923	1.0489	0.4148	0.8477	0.0908	0.9703	0.2647	0.9792	0.4221
cysteine	0.367186	0.95204	1.18698	0.9164	0.230967	0.735585	0.4007	0.013	1.2521	0.4433	1.6136	0.0138	2.5929	0.0163	3.2326	0.0136
cysteine s-sulfate	0.0204429	1.47659	0.49328	2.12977	0.1161	1.62095	0.0096	0.0004	3.044	0.3828	0.3043	0.0062	72.2352	8.3871e-05	24.1319	0.0004
cysteine-glutathione disulfide	0.394929	4.56024	4.80266	1.70685	1.24746	0.877446	0.2314	0.004	0.9123	0.2283	5.4735	1.9205e-08	11.5469	0.0003	12.1608	9.3896e-05
cystine	0.711557	0.53556	0.71996	0.562683	0.271778	0.693285	1.2645	0.2102	0.8936	0.4505	1.0385	0.1763	0.7527	0.131	1.0118	0.3843
cytidine	0.685357	1.58235	2.20036	0.8761	0.231172	1.46412	0.7823	0.0506	1.3224	0.1767	1.5028	0.0038	2.3088	5.276e-05	3.2105	7.7198e-05
daidzein	1.06711	0.02614	0.0142	0.822917	1.73472e-18	0.0142	1.2967	0.187	1.8418	0.3	1	0	0.0245	6.7246e-08	0.0133	4.385e-05
daidzein sulfate (2)	6.95897	0.04631	0.0614	4.14123	0.120867	0.0153538	1.6804	0.1637	0.2364	0.028	4.0011	0.0012	0.0067	3.7795e-06	0.0088	0.0001
decanoylcarnitine	0.866529	0.93926	1.07972	1.05557	0.276067	1.15386	0.8209	0.126	1.4301	0.1933	0.9358	0.1227	1.0839	0.1391	1.246	0.1552
deoxycarnitine	1.34649	1.17516	1.3749	1.0838	0.217217	0.968192	1.2423	0.1017	0.9292	0.4506	1.4201	0.0161	0.8728	0.1373	1.0211	0.3889
deoxycholate	0.0002	0.01189	0.0002	0.0002	0.0368667	0.0002	1	0	0.3271	0.14	1	0	68.1858	0.0702	1	0
dihomo-linoleate (20:2n6)	0.931171	1.1259	2.7824	0.872417	0.15425	1.34364	1.0674	0.2452	2.2189	0.0286	2.0708	0.0428	1.2091	0.1102	2.9881	0.0347
dihomo-linolenate (20:3n3 or n6)	2.88423	1.27378	3.04642	1.06653	0.161217	0.559492	2.7043	1.4929e-07	1.5486	0.0777	5.445	0.0016	0.4416	1.8814e-08	1.0562	0.3387
dihydrobiopterin	1.36244	1.74196	1.4592	0.715817	0.629589	0.948315	1.9033	0.0315	0.9312	0.5259	1.5388	0.043	1.2786	0.1022	1.071	0.3366
dihydroferulic acid	1.11776	0.63707	1.07642	0.3358	0.391667	0.267092	3.329	0.0058	0.6073	0.2523	4.0305	0.0013	0.5699	0.0524	0.963	0.3985
dimethyl sulfone	0.581414	0.8098	0.98988	0.424517	0.455517	0.425162	1.3696	0.2346	1.0373	0.485	2.3282	0.0759	1.3928	0.1864	1.7025	0.2886
dimethylarginine (SDMA + ADMA)	0.966943	1.51156	1.42906	0.8241	0.243233	1.24917	1.1733	0.0568	1.102	0.341	1.144	0.0274	1.5633	0.0005	1.4779	0.0027
dimethylglycine	2.43606	1.06703	1.08276	1.52842	0.414383	0.455862	1.5938	0.0069	0.7428	0.1767	2.3752	0.0015	0.438	0.0003	0.4445	0.0052
docosadienoate (22:2n6)	0.728443	0.89748	1.69454	0.995083	0.182833	1.20015	0.7321	0.0347	1.991	0.0831	1.4119	0.1434	1.2321	0.1611	2.3262	0.0748
docosahexaenoate (DHA; 22:6n3)	2.31936	0.89993	1.98134	1.1077	0.137767	0.769723	2.0939	5.9066e-06	1.5496	0.1004	2.5741	0.0004	0.388	6.6445e-07	0.8543	0.1744
docosapentaenoate (n3 DPA; 22:5n3)	2.42539	0.80431	3.60832	1.7808	0.0741833	0.581231	1.3619	0.0089	2.6241	0.025	6.208	0.0036	0.3316	4.7506e-05	1.4877	0.3898
docosapentaenoate (n6 DPA; 22:5n6)	0.898943	1.81918	2.32492	1.00978	0.461933	1.03892	0.8902	0.1289	1.0971	0.3693	2.2379	0.0188	2.0237	1.6396e-05	2.5863	0.0341
EDTA	0.0932	0.0932	0.0932	0.333767	0	0.519915	0.2792	0.033	1	0	0.1792	0.0013	1	0	1	0
eicosanodioate	1.13773	0.91038	1.44978	1.04153	0.128011	1.08491	1.0924	0.1364	1.1444	0.2458	1.3363	0.0334	0.8002	0.0131	1.2743	0.1371
eicosapentaenoate (EPA; 20:5n3)	4.91214	0.74036	5.54716	2.45507	0.0679444	0.695415	2.0008	0.0012	2.0738	0.028	7.9766	0.0018	0.1507	1.483e-09	1.1293	0.3201
eicosenoate (20:1n9 or 11)	0.505814	1.03751	1.97848	0.737633	0.152589	1.79524	0.6857	0.0669	2.2635	0.0455	1.1021	0.1968	2.0511	0.0059	3.9114	0.0025
enterolactone	0.3488	0.3488	0.3488	0.3488	0	0.3488	1	0	1	0	1	0	1	0	1	0
equol glucuronide	0.9479	0.9479	0.9479	0.9479	1.11022e-16	0.9479	1	0	1	0	1	0	1	0	1	0
equol sulfate	0.1629	1.25337	1.23228	0.1629	0.611244	0.689992	1	0	0.7463	0.2814	1.7859	0.1064	7.6926	2.9592e-05	7.5631	0.0313
ergothioneine	1.64371	1.21335	1.0618	0.84555	0.318933	1.04895	1.944	0.0026	1.3663	0.2608	1.0122	0.1402	0.7382	0.0367	0.646	0.0273
erucate (22:1n9)	0.520343	0.83489	2.0892	0.791983	0.12715	1.39896	0.657	0.0787	2.1241	0.0713	1.4934	0.1517	1.6045	0.0333	4.0151	0.0313
erythritol	0.818957	1.05582	1.14184	0.64775	0.316911	1.46666	1.2644	0.1146	1.3519	0.2283	0.7785	0.1643	1.2892	0.0389	1.3942	0.0506
erythronate*	2.91043	0.99993	1.2381	0.695017	0.182722	1.46958	4.1874	0.0002	1.0664	0.412	0.8425	0.1638	0.3436	0.0003	0.4254	0.0032
erythrulose	1.11581	0.55545	0.77008	0.9345	0.154883	0.957169	1.194	0.269	0.8795	0.3116	0.8045	0.1669	0.4978	0.017	0.6901	0.2082
ethylmalonate	1.27917	1.16879	1.55394	0.760067	0.294483	0.969115	1.683	0.0104	0.9647	0.4767	1.6035	0.0016	0.9137	0.1689	1.2148	0.1347
ferulate	3.39637	0.13694	0.0838	2.20582	0.15985	0.430931	1.5397	0.0922	0.7393	0.3639	0.1946	0.0045	0.0403	5.0041e-07	0.0247	0.0002
ferulic acid 4-sulfate	40.8662	0.30658	0.81824	1.93025	0.83565	0.422685	21.1714	3.3454e-06	0.1136	0.0022	1.9358	0.0198	0.0075	1.9078e-08	0.02	0.0004
flavin adenine dinucleotide (FAD)	1.11709	0.87849	1.04124	0.8888	0.230461	0.902638	1.2569	0.0854	0.9825	0.4767	1.1535	0.0553	0.7864	0.0548	0.9321	0.349
flavin mononucleotide (FMN)	0.1009	0.66555	0.37166	1.29127	0.143633	1.05587	0.0782	0.001	1.6714	0.3409	0.352	0.0104	6.5951	0.0009	3.683	0.0283
fructose	1.32161	1.91434	2.16244	0.775183	0.49375	1.01502	1.7049	0.008	1.1561	0.341	2.1304	0.0005	1.4485	0.0153	1.6362	0.016
fucose	1.04054	1.0641	0.95422	0.619933	0.153489	1.14198	1.6785	0.0178	1.1195	0.3465	0.8356	0.0771	1.0226	0.238	0.917	0.3033
fumarate	1.1821	0.64977	0.66598	1.01037	0.252717	1.24722	1.17	0.1864	0.7297	0.1561	0.534	0.0028	0.5497	0.0096	0.5634	0.0326
galactonate	2.21494	0.774	0.72066	1.79937	0.371906	0.387346	1.2309	0.2599	0.6224	0.3507	1.8605	0.0068	0.3494	0.0093	0.3254	0.0192
gamma-glutamyl-2-aminobutyrate	1.36833	0.95044	0.59476	0.75305	0.332233	0.847985	1.8171	0.0254	1.0634	0.4231	0.7014	0.1209	0.6946	0.0376	0.4347	0.011
gamma-glutamylalanine	0.6537	0.55186	0.46988	1.06512	0.164378	1.10883	0.6137	0.0933	1.0843	0.4506	0.4238	0.0038	0.8442	0.1706	0.7188	0.1846
gamma-glutamylglutamate	1.17666	0.48801	1.57532	1.00112	0.142867	0.885308	1.1754	0.127	1.1779	0.3507	1.7794	0.1577	0.4147	7.0658e-05	1.3388	0.3425
gamma-glutamylglutamine	2.31557	2.33314	2.62762	0.735433	0.314233	1.1283	3.1486	0.0013	1.4323	0.1135	2.3288	0.0197	1.0076	0.2437	1.1348	0.4118
gamma-glutamylhistidine	7.15161	6.5765	7.04356	1.0733	3.40019	0.872431	6.6634	0.0009	0.7498	0.3321	8.0736	0.0005	0.9196	0.1139	0.9849	0.4065
gamma-glutamylisoleucine*	1.08437	0.81557	0.9394	0.8448	0.121317	1.22565	1.2836	0.0969	1.1398	0.2811	0.7664	0.0467	0.7521	0.0582	0.8663	0.2842
gamma-glutamylleucine	1.0521	0.76218	1.02634	0.851733	0.119733	1.15544	1.2352	0.1735	1.2299	0.2477	0.8883	0.1086	0.7245	0.0708	0.9755	0.4031
gamma-glutamyllysine	1.1094	1.58871	1.74106	0.2507	0.479544	1.55841	4.4252	0.0069	1.039	0.5259	1.1172	0.0545	1.4321	0.0589	1.5694	0.016
gamma-glutamylmethionine	0.703257	0.54875	0.42984	0.964617	0.172983	1.19674	0.7291	0.2446	1.0262	0.5045	0.3592	0.0098	0.7803	0.1405	0.6112	0.1262
gamma-glutamylphenylalanine	0.969943	0.79793	0.97168	0.8841	0.123822	1.11365	1.0971	0.2689	1.2215	0.2283	0.8725	0.0948	0.8226	0.1326	1.0017	0.4228
gamma-glutamylthreonine*	0.763686	0.71398	0.7448	0.963583	0.154933	1.35245	0.7926	0.1412	1.0916	0.3585	0.5507	0.0139	0.9349	0.2579	0.9752	0.4133
gamma-glutamyltryptophan	0.552043	0.58061	1.36652	0.873867	0.120567	1.52156	0.6317	0.0532	1.2484	0.2723	0.8981	0.0907	1.0518	0.1916	2.4754	0.1591
gamma-glutamyltyrosine	0.511871	0.55651	0.67952	0.994783	0.156722	1.71748	0.5146	0.0276	1.433	0.16	0.3957	0.0073	1.0872	0.1632	1.3275	0.223
gamma-glutamylvaline	1.07166	0.8265	0.87572	0.83565	0.128378	1.16258	1.2824	0.0788	1.1533	0.2702	0.7532	0.0366	0.7712	0.0548	0.8172	0.2037
genistein	1.32739	0.03629	0.0269	0.917083	3.46945e-18	0.0269	1.4473	0.187	1.3481	0.2164	1	0	0.0274	6.7221e-06	0.0203	0.0001
gluconate	0.791457	1.08561	1.11306	1.21473	0.588367	0.989823	0.6515	0.1017	0.8214	0.4349	1.1245	0.1314	1.3716	0.121	1.4063	0.4073
glucose	1.49627	1.4714	1.3789	0.875417	0.314817	0.864754	1.7092	0.0024	0.9062	0.412	1.5946	0.0058	0.9834	0.2075	0.9216	0.3059
glucuronate	1.32733	1.13385	1.1402	1.09768	0.246378	0.852631	1.2092	0.0919	0.9066	0.4506	1.3373	0.0567	0.8542	0.0918	0.859	0.2263
glutamate	1.32237	0.88816	1.51066	1.10922	0.264033	0.999008	1.1922	0.086	1.0899	0.4191	1.5122	0.0138	0.6716	0.0045	1.1424	0.2572
glutamine	1.74839	1.40876	1.48104	0.9527	0.0925	0.864823	1.8352	0.0016	0.9804	0.4178	1.7125	0.0005	0.8057	0.0147	0.8471	0.0719
glutarate (pentanedioate)	11.8772	4.47492	12.5928	1.5533	3.92498	1.05655	7.6464	0.0038	0.4861	0.0869	11.9189	3.1304e-06	0.3768	0.0083	1.0603	0.3382
glutarylcarnitine (C5)	3.23271	1.54686	0.81918	1.13307	0.188344	0.588015	2.8531	7.341e-05	1.174	0.3639	1.3931	0.0039	0.4785	0.0002	0.2534	1.3756e-05
glutathione, oxidized (GSSG)	0.228843	8.67531	9.7732	3.2531	2.86285	0.635215	0.0703	0.014	0.8568	0.1141	15.3852	4.3754e-06	37.9124	0.0135	42.7103	0.0001
glycerate	2.89974	1.09618	1.22916	1.08878	0.29895	0.898415	2.6633	0.0001	0.7312	0.1006	1.3681	0.0055	0.378	9.1e-06	0.4239	0.0002
glycerol	1.53126	1.14999	2.63568	0.66295	0.417767	1.20832	2.3098	0.0009	0.9134	0.5173	2.1813	0.0246	0.751	0.0391	1.7213	0.1347
glycerol 3-phosphate (G3P)	1.44907	1.39743	2.18372	0.899117	0.627317	0.983277	1.6117	0.0453	0.7024	0.2083	2.2209	5.3248e-05	0.9643	0.2538	1.507	0.032
glycerophosphoethanolamine	1.89271	1.19845	2.24796	0.8456	0.226256	1.03165	2.2384	0.001	1.4262	0.1785	2.179	0.0017	0.6332	0.0051	1.1877	0.2095
glycerophosphorylcholine (GPC)	4.21606	1.43059	2.3813	1.11408	0.2794	0.865346	3.7844	0.0004	1.071	0.4505	2.7518	7.5651e-05	0.3393	0.0003	0.5648	0.027
glycine	0.593357	0.6411	0.5082	1.72022	0.278033	1.03899	0.3449	0.0009	1.3091	0.4528	0.4892	0.0145	1.0805	0.1721	0.8565	0.2596
glycitein	0.203957	0.0423	0.0423	0.0602833	0	0.0423	3.3842	0.1447	1	0	1	0	0.2073	0.0708	0.2073	0.1331
glycocholate	0.0547	0.13775	0.07582	0.0547	6.93889e-18	0.0547	1	0	2.5184	0.2028	1.3861	0.0969	2.5184	0.0708	1.3861	0.2273
glycolate (hydroxyacetate)	1.22563	1.0247	0.98172	1.12075	0.155894	0.871308	1.0936	0.2054	1.1412	0.3	1.1267	0.0418	0.8361	0.0775	0.801	0.1045
glycylisoleucine	1.29337	0.1558	0.31866	0.439233	2.77556e-17	0.898823	2.9447	0.0234	1	0	0.3545	0.0641	0.1205	0.0021	0.2464	0.0212
glycylleucine	3.9439	0.8935	1.3576	0.480267	0.307711	1.08263	8.2121	0.0002	1.3407	0.363	1.254	0.0925	0.2266	0.0001	0.3442	0.0052
glycylvaline	3.82927	2.75076	16.0952	0.55135	0.202822	1.36995	6.9453	0.0007	5.7848	0.1135	11.7487	2.692e-05	0.7183	0.0152	4.2032	0.0034
guanidinoacetate	0.0669	0.26628	0.0889	1.06317	6.93889e-18	1.2183	0.0629	0.0059	5.1383	0.1006	0.073	0.0004	3.9796	0.0448	1.3288	0.3305
guanosine	4.87874	3.84843	0.28606	0.9253	9.01339	1.01621	5.2726	0.0072	0.4288	0.1498	0.2815	0.0354	0.7888	0.0195	0.0586	0.0035
gulonic acid*	3.62566	1.68326	1.38748	1.12152	0.607356	0.576323	3.2328	0.0007	0.6372	0.16	2.4075	7.3754e-05	0.4643	0.0011	0.3827	0.0012
heme	0.885571	0.11749	1.57162	2.00387	0.133844	1.48318	0.4419	0.0342	1.0209	0.4528	1.0596	0.1132	0.1327	0.0007	1.7747	0.2082
heptanoate (7:0)	1.52617	1.13024	1.66094	0.7346	0.385822	1.01608	2.0775	0.0025	0.5906	0.0608	1.6346	0.0038	0.7406	0.0259	1.0883	0.2965
heptanoyl glycine	56.2014	21.5463	44.6354	6.00817	17.876	0.589008	9.3542	0.0028	0.4759	0.0849	75.7816	4.3754e-06	0.3834	0.0078	0.7942	0.2369
hexadecanedioate	2.18149	1.15379	7.9385	0.823483	0.936978	1.12025	2.649	0.0041	0.4633	0.1006	7.0864	0.0017	0.5289	0.0172	3.639	0.0139
hexanoylcarnitine	0.823586	1.33438	1.94728	1.03212	0.354467	1.02828	0.7979	0.0911	1.5211	0.2083	1.8937	0.0136	1.6202	0.0326	2.3645	0.0141
hexanoylglycine	3.63009	2.95321	5.31162	1.24205	1.48626	1.01779	2.9227	0.0041	0.6771	0.2004	5.2188	0.0001	0.8135	0.0733	1.4632	0.1048
hippurate	0.970514	0.6208	0.65406	0.246883	0.703656	1.77754	3.931	0.0082	0.331	0.028	0.368	0.0677	0.6397	0.1033	0.6739	0.2354
histidine	0.707371	0.94672	0.8307	0.9487	0.0824444	1.28178	0.7456	0.0483	1.2172	0.1042	0.6481	0.0028	1.3384	0.032	1.1744	0.1714
homocitrulline	2.61877	0.56204	1.57492	1.83225	0.128044	0.9824	1.4293	0.0231	0.8432	0.363	1.6031	0.004	0.2146	3.9847e-08	0.6014	0.0109
homoserine	0.304743	0.29987	0.56094	0.5839	0.1252	1.16863	0.5219	0.0263	1.0073	0.5261	0.48	0.0311	0.984	0.2614	1.8408	0.0959
homostachydrine*	0.426786	0.00095	0.00094	1.0824	0.000416667	0.000507692	0.3943	0.0079	2.6052	0.4365	1.8186	0.1669	0.0023	1.9502e-07	0.0023	0.0015
hydroquinone sulfate	0.280171	0.2614	0.2614	0.2614	0	0.454992	1.0719	0.1346	1	0	0.5745	0.0528	0.933	0.1139	0.933	0.2064
hydroxybutyrylcarnitine*	6.19376	2.42117	2.90904	1.10122	0.885383	0.893792	5.6245	0.0019	0.7546	0.2646	3.2547	5.3248e-05	0.3909	0.0002	0.4697	0.0024
hyocholate	0.0282	0.05416	0.03904	0.0282	0.0920833	0.0282	1	0	0.2461	0.0573	1.3834	0.0731	1.9198	0.0731	1.3834	0.1755
hyodeoxycholate	0.0009	0.0009	0.0009	0.0009	1.0842e-19	0.0009	1	0	1	0	1	0	1	0	1	0
hypotaurine	0.522114	0.48384	0.44754	1.12937	1.38778e-17	1.04412	0.4623	0.016	4.4774	0.0486	0.4286	0.0043	0.9267	0.2048	0.8572	0.3981
hypoxanthine	0.277286	0.02334	0.02656	0.00793333	0.276817	0.4823	34.9136	0.031	0.1376	0.412	0.0551	0.0145	0.0842	0.0237	0.0958	0.0871
imidazole lactate	0.960614	1.15037	1.32386	0.725683	0.257	1.25471	1.3237	0.0209	1.0054	0.485	1.0551	0.1227	1.1975	0.0207	1.3782	0.0334
imidazole propionate	0.594543	1.58965	0.91454	0.750167	0.2775	1.65216	0.7925	0.22	2.2156	0.1006	0.5535	0.0489	2.6738	0.0095	1.5382	0.1103
iminodiacetate (IDA)	0.377614	0.40901	0.29074	1.77262	0.168956	2.26805	0.213	0.0105	0.888	0.412	0.1282	0.0002	1.0832	0.1776	0.7699	0.3825
indole-3-carboxylic acid	1.01539	0.18922	0.98384	0.176517	0.421333	1.95684	5.7525	0.0224	0.3255	0.157	0.5028	0.0315	0.1863	0.0196	0.9689	0.2688
indoleacetate	0.4816	1.56456	1.25792	0.606283	0.164433	1.40975	0.7944	0.0754	1.5641	0.0682	0.8923	0.1262	3.2487	0.0006	2.6119	0.1125
indolelactate	2.6014	0.97888	1.44692	0.422433	0.201544	1.2842	6.1587	3.3454e-06	0.836	0.2458	1.1267	0.08	0.3763	4.8947e-05	0.5562	0.0109
indolepropionate	0.0135	1.72671	0.0135	0.0299167	0.0377778	28.1726	0.4508	0.0295	40.192	0.0283	0.0005	1.3078e-05	128.028	0.0008	1	0
indolin-2-one	0.276686	0.5416	0.8835	0.0774833	0.000305556	1.20455	3.5713	0.0412	7.8977	0.003	0.7335	0.037	1.9573	0.0355	3.1929	0.016
inosine	0.592029	0.47411	0.2373	0.136983	1.02246	2.93095	4.3219	0.0346	0.4102	0.1598	0.081	0.1216	0.8008	0.0658	0.4009	0.144
inositol 1-phosphate (I1P)	0.966357	1.01569	0.87382	1.15475	0.360517	0.866931	0.8368	0.182	1.0538	0.412	1.0079	0.1663	1.0511	0.2041	0.9043	0.3257
Isobar: fructose 1,6-diphosphate, glucose 1,6-diphosphate, myo-inositol 1,4 or 1,3-diphosphate	0.3021	0.3021	0.3021	1.09162	0	0.829977	0.2767	0.0195	1	0	0.3639	0.0022	1	0	1	0
isobutyrylcarnitine	4.50559	0.71984	1.8414	1.41608	0.518789	0.201077	3.1818	0.0013	0.3216	0.0283	9.158	0.0002	0.1598	0.0004	0.4087	0.0154
isobutyrylglycine	2.07766	0.42447	0.75264	2.11	0.591022	0.667585	0.9847	0.2063	0.277	0.0713	1.1274	0.166	0.2043	0.0054	0.3622	0.0833
isoleucine	1.14207	0.83996	1.20964	0.904417	0.166178	1.08014	1.2628	0.069	0.8773	0.3505	1.1199	0.0491	0.7354	0.0282	1.0592	0.274
isoleucylglycine	0.465071	0.12602	0.2782	0.884617	0.120267	2.23753	0.5257	0.1659	0.7539	0.3753	0.1243	0.0169	0.2709	0.0059	0.5981	0.1662
isovalerate	1.59623	1.16668	1.68042	0.46165	0.410717	1.38765	3.4577	0.0043	0.9473	0.4625	1.211	0.0334	0.7309	0.1405	1.0527	0.2886
isovalerylcarnitine	0.926286	0.90782	0.7974	1.13098	0.184833	1.37469	0.819	0.2449	1.6005	0.1498	0.5801	0.0035	0.9801	0.2636	0.8609	0.3776
isovalerylglycine	3.62726	1.67365	2.14998	1.19827	0.28515	0.854823	3.0271	0.0087	0.5487	0.0573	2.5151	0.001	0.4614	0.0093	0.5927	0.1048
kynurenate	1.1662	0.73507	2.04138	0.659033	0.461322	1.45592	1.7696	0.0158	0.3523	0.0154	1.4021	0.0274	0.6303	0.0276	1.7504	0.0517
kynurenine	0.540714	0.94963	1.10882	0.7164	0.261533	1.51907	0.7548	0.038	1.006	0.5094	0.7299	0.0064	1.7563	0.0021	2.0507	0.0015
lactate	1.57324	1.25316	1.70992	0.779367	0.313922	0.973385	2.0187	0.0009	0.888	0.3572	1.7567	0.0005	0.7965	0.0524	1.0869	0.2419
laurate (12:0)	0.924986	1.41068	2.09564	0.696567	0.2527	1.4662	1.3279	0.1394	1.3344	0.2004	1.4293	0.0446	1.5251	0.0272	2.2656	0.016
laurylcarnitine	0.626071	0.73561	1.35402	0.817617	0.2321	1.34279	0.7657	0.1482	1.5015	0.2283	1.0083	0.1968	1.175	0.1362	2.1627	0.0245
leucine	1.211	0.86963	1.26722	0.899967	0.1944	1.08002	1.3456	0.0347	0.8685	0.3572	1.1733	0.0226	0.7181	0.0222	1.0464	0.2911
linoleamide (18:2n6)	9.09903	11.052	12.1654	0.68825	5.71169	3.47005	13.2206	0.0019	1.1977	0.488	3.5058	0.0018	1.2146	0.1782	1.337	0.2504
linoleate (18:2n6)	1.50229	1.04639	1.81644	1.28588	0.121178	0.798162	1.1683	0.041	1.5916	0.0608	2.2758	0.0019	0.6966	0.003	1.2091	0.2349
linolenate [alpha or gamma; (18:3n3 or 6)]	1.49381	0.80337	2.53628	1.36245	0.11125	0.701308	1.0964	0.212	1.7268	0.0869	3.6165	0.0053	0.5378	0.0017	1.6979	0.19
linoleoylcarnitine*	2.15707	0.89582	1.71234	1.61172	0.364867	0.671254	1.3384	0.1407	1.0734	0.363	2.5509	0.0009	0.4153	0.0051	0.7938	0.2761
lysine	1.18333	0.65712	1.1244	0.721317	0.0954778	1.52645	1.6405	0.0166	0.9711	0.4628	0.7366	0.0488	0.5553	0.0043	0.9502	0.3825
malate	1.17623	0.70491	0.72618	1.02763	0.228611	1.20867	1.1446	0.1849	0.7588	0.1694	0.6008	0.0083	0.5993	0.0106	0.6174	0.0482
malonate (propanedioate)	1.66281	1.63255	1.51968	0.852867	0.374317	1.19058	1.9496	0.0004	1.0296	0.485	1.2764	0.015	0.9818	0.2204	0.9139	0.2572
malonylcarnitine	1.90391	0.95223	1.0723	1.06768	0.193678	0.818454	1.7832	0.0034	0.9942	0.5247	1.3102	0.0148	0.5001	0.0007	0.5632	0.0071
mannitol	0.651671	0.90389	0.4874	0.870867	0.13515	0.759946	0.7483	0.1507	0.9865	0.4178	0.6414	0.0055	1.387	0.0826	0.748	0.1125
mannose	1.2812	1.67658	1.23178	1.04672	0.479978	0.862308	1.224	0.099	1.3421	0.1808	1.4285	0.0784	1.3086	0.0329	0.9614	0.3292
margarate (17:0)	1.81263	1.73754	1.18328	1.06937	0.20285	0.705577	1.695	0.0053	1.8388	0.0573	1.677	0.0024	0.9586	0.1995	0.6528	0.032
mead acid (20:3n9)	0.370571	0.94079	2.35908	0.225417	0.281433	2.41433	1.6439	0.011	0.9648	0.512	0.9771	0.1851	2.5387	0.0002	6.366	0.0002
methionine	0.762886	0.69178	0.65366	0.936117	0.142233	1.20671	0.815	0.1887	1.0778	0.4272	0.5417	0.0029	0.9068	0.2198	0.8568	0.3014
methionine sulfoxide	0.783429	0.46002	0.60458	1.1986	0.118544	1.29732	0.6536	0.0901	0.9762	0.5131	0.466	0.0057	0.5872	0.01	0.7717	0.1846
methyl glucopyranoside (alpha + beta)	7.22374	0.07809	0.60642	4.29163	0.0441167	0.891492	1.6832	0.0089	0.5056	0.0713	0.6802	0.0002	0.0108	4.4371e-08	0.0839	1.3756e-05
methyl indole-3-acetate	0.507314	0.31759	0.46122	1.14853	0.0991889	2.30535	0.4417	0.0384	2.7343	0.1237	0.2001	0.0491	0.626	0.2538	0.9092	0.3942
methyl-4-hydroxybenzoate sulfate	0.155914	0.11792	0.1075	0.1075	0.0198611	1.57333	1.4507	0.091	0.9875	0.5197	0.0683	2.0428e-05	0.7562	0.1241	0.6893	0.1421
methylsuccinate	1.94551	4.00137	2.5034	0.621767	0.9404	0.6162	3.129	0.001	1.6439	0.3547	4.0626	5.3248e-05	2.0567	0.1879	1.2868	0.1687
myo-inositol	1.88104	1.11895	1.20106	1.26703	0.2298	0.559592	1.4846	0.0497	1.0116	0.4652	2.1463	0.0005	0.5949	0.0016	0.6385	0.0126
myristate (14:0)	0.619871	1.05789	1.69596	0.659567	0.1138	1.82338	0.9398	0.1688	1.7224	0.1006	0.9301	0.1388	1.7066	0.0222	2.7359	0.0035
myristoleate (14:1n5)	0.519514	1.27428	2.60598	0.376783	0.193211	2.54055	1.3788	0.1449	1.6535	0.2477	1.0258	0.1942	2.4527	0.0131	5.016	0.002
myristoleoylcarnitine*	0.5534	0.88644	2.00032	0.6553	0.38645	1.60996	0.8445	0.1413	1.0101	0.412	1.2425	0.0662	1.6018	0.0391	3.6146	0.0044
myristoyl sphingomyelin*	0.967043	1.31232	0.5856	0.822	0.399711	0.705408	1.1764	0.129	0.9436	0.4722	0.8302	0.0907	1.357	0.0205	0.6056	0.027
myristoylcarnitine	0.777786	0.79391	1.98102	0.728017	0.3204	1.49165	1.0684	0.3096	0.9693	0.4506	1.3281	0.0274	1.0207	0.2157	2.547	0.0035
N-(2-furoyl)glycine	1.93437	0.34638	0.0499	2.03	0.213767	2.20205	0.9529	0.237	1.3137	0.517	0.0227	0.0151	0.1791	0.0259	0.0258	0.0101
N-6-trimethyllysine	0.9716	1.09551	1.49546	1.02438	0.165567	0.990969	0.9485	0.2516	0.9517	0.412	1.5091	0.0003	1.1275	0.1029	1.5392	0.0016
N-acetyl-1-methylhistidine*	1.42819	1.70014	1.57988	0.759367	0.734783	0.8078	1.8808	0.0043	0.9068	0.5274	1.9558	0.0007	1.1904	0.0989	1.1062	0.2644
N-acetyl-3-methylhistidine*	1.26901	1.96648	2.31586	0.570783	0.998178	1.07123	2.2234	0.0073	0.8147	0.3302	2.1619	0.0011	1.5496	0.1032	1.8249	0.016
N-acetyl-aspartyl-glutamate (NAAG)	1.32306	1.00058	1.0734	0.879067	0.203389	1.04508	1.5051	0.0417	0.9758	0.5321	1.0271	0.1577	0.7563	0.0326	0.8113	0.2343
N-acetyl-beta-alanine	0.888643	1.22689	1.09408	0.9368	0.233833	1.08288	0.9486	0.2638	1.2935	0.1785	1.0103	0.1884	1.3806	0.0068	1.2312	0.1955
N-acetylalanine	1.55694	1.02891	1.40018	1.04873	0.217	0.979185	1.4846	0.0437	0.7645	0.1081	1.4299	0.0125	0.6608	0.0282	0.8993	0.3533
N-acetylarginine	1.13169	0.83698	0.8814	1.11855	0.134917	1.33821	1.0118	0.2736	1.0671	0.5259	0.6586	0.0094	0.7396	0.0874	0.7788	0.2449
N-acetylasparagine	2.1262	1.09083	1.24588	0.78425	0.375044	1.08657	2.7111	0.0053	0.6042	0.0294	1.1466	0.0188	0.513	0.0207	0.586	0.0881
N-acetylaspartate (NAA)	0.674971	0.44449	0.46368	1.02635	0.15465	1.31386	0.6576	0.0346	0.7882	0.2814	0.3529	0.001	0.6585	0.0307	0.687	0.0947
N-acetylcarnosine	0.439786	1.06697	1.34328	0.6794	0.330644	1.4304	0.6473	0.1359	1.3152	0.256	0.9391	0.1339	2.4262	0.0026	3.0545	0.002
N-acetylcitrulline	2.60211	1.15446	1.38444	0.862983	0.361917	0.965438	3.0153	0.0034	0.8573	0.3241	1.434	0.0038	0.4437	0.0073	0.532	0.0481
N-acetylcysteine	1.63481	1.14392	1.65096	0.92665	0.359333	1.14964	1.7642	0.0174	0.779	0.2108	1.4361	0.0085	0.6997	0.0375	1.0099	0.3858
N-acetylglutamate	2.51924	1.21142	1.59172	0.832567	0.406333	1.03788	3.0258	0.0035	0.7866	0.1997	1.5336	0.0155	0.4809	0.0041	0.6318	0.0719
N-acetylglutamine	2.13697	1.00467	1.1301	0.8131	1.05926	0.6297	2.6282	0.0079	0.7644	0.5173	1.7947	0.1168	0.4701	0.0147	0.5288	0.1206
N-acetylglycine	2.08577	1.434	1.51382	0.91775	0.613678	0.662131	2.2728	0.0013	0.789	0.5131	2.2863	7.2446e-05	0.6875	0.0065	0.7258	0.0326
N-acetylhistidine	3.9745	3.22368	3.5021	0.864633	1.18933	0.866492	4.5968	0.0024	0.7023	0.135	4.0417	7.4947e-06	0.8111	0.1017	0.8811	0.3255
N-acetylisoleucine	1.86643	0.79668	1.45314	0.9252	0.3518	1.10612	2.0173	0.0246	0.4936	0.0274	1.3137	0.0583	0.4268	0.0082	0.7786	0.2886
N-acetylkynurenine (2)	0.631686	0.90484	1.1438	0.87555	0.3945	1.43038	0.7215	0.0924	0.6811	0.1808	0.7996	0.0436	1.4324	0.0314	1.8106	0.0157
N-acetylleucine	2.13839	0.87903	1.41212	1.04503	0.215678	1.01275	2.0462	0.0276	0.5301	0.0154	1.3943	0.0384	0.4111	0.0091	0.6604	0.19
N-acetylmethionine	1.39444	0.74588	0.83068	0.996867	0.2159	0.920192	1.3989	0.1289	0.6961	0.0869	0.9027	0.1595	0.5349	0.0207	0.5957	0.0881
N-acetylmethionine sulfoxide	1.50041	0.63762	0.53634	1.1149	0.119067	1.68753	1.3458	0.1346	1.086	0.412	0.3178	0.0491	0.425	0.0126	0.3575	0.0301
N-acetylneuraminate	0.722414	0.92387	1.27032	0.297783	0.682389	0.723623	2.4262	0.1266	0.8587	0.5194	1.7555	0.0078	1.2789	0.1293	1.7584	0.0578
N-acetylphenylalanine	2.41703	1.56945	2.1713	0.990617	0.543033	0.952908	2.4399	0.0034	0.5649	0.0682	2.2786	0.0063	0.6493	0.0286	0.8983	0.339
N-acetylputrescine	1.2833	2.19319	1.88064	0.520883	0.357556	1.18429	2.4638	0.0286	1.5435	0.0731	1.588	0.0101	1.709	0.0125	1.4655	0.0872
N-acetylserine	1.79487	0.96513	1.0174	0.9717	0.319083	1.03547	1.8472	0.0295	0.6851	0.1006	0.9826	0.166	0.5377	0.025	0.5668	0.0677
N-acetyltaurine	1.98579	1.86071	3.28006	0.5196	0.491817	1.32891	3.8217	0.0006	0.8237	0.2093	2.4682	0.0006	0.937	0.2127	1.6518	0.0347
N-acetylthreonine	1.56539	0.81518	1.11608	1.08692	0.4447	1.17607	1.4402	0.0924	0.6695	0.1767	0.949	0.1962	0.5208	0.0125	0.713	0.1642
N-acetyltryptophan	1.25844	0.77653	0.89578	1.19228	0.295367	1.07373	1.0555	0.2858	0.6708	0.1329	0.8343	0.0996	0.6171	0.0207	0.7118	0.1444
N-acetyltyrosine	0.7795	0.63819	0.74444	0.776983	0.175211	2.02085	1.0033	0.2835	0.538	0.0573	0.3684	0.0037	0.8187	0.1083	0.955	0.4173
N-acetylvaline	1.62271	0.97572	1.69374	0.917	0.1999	1.21232	1.7696	0.0288	0.7223	0.0965	1.3971	0.018	0.6013	0.028	1.0438	0.3045
N-carbamoylaspartate	0.201829	0.16061	0.61882	0.69575	0.131089	1.22973	0.2901	0.0883	0.9559	0.4997	0.5032	0.183	0.7958	0.2538	3.066	0.0871
N-delta-acetylornithine	1.17077	0.66823	0.85532	1.36525	0.03875	0.751354	0.8576	0.1437	2.7081	0.089	1.1384	0.0764	0.5708	0.0065	0.7306	0.0545
N-formylmethionine	2.40569	1.17117	2.33464	0.912633	0.861017	1.217	2.636	0.0033	0.4813	0.0868	1.9184	0.0013	0.4868	0.0042	0.9705	0.4222
N-formylphenylalanine	0.930514	0.54964	1.05878	1.48608	0.0854	0.743254	0.6262	0.0414	0.5504	0.0402	1.4245	0.0334	0.5907	0.0928	1.1378	0.2243
N-methylpipecolate	1.6126	1.08777	0.79006	1.77275	0.235033	0.5484	0.9097	0.1851	1.2333	0.2814	1.4407	0.0114	0.6745	0.0093	0.4899	0.0011
N-methylproline	3.74453	0.7281	0.42632	1.84608	0.320544	0.686285	2.0284	0.0614	1.7645	0.3959	0.6212	0.0856	0.1944	0.0014	0.1139	0.0166
N-octanoylglycine	5.38286	2.85966	8.32432	1.3786	2.17466	1.00075	3.9046	0.0012	0.5266	0.1368	8.318	0.0005	0.5313	0.0119	1.5464	0.1262
N-oleoyltaurine	1.17414	1.21912	1.06872	0.563933	0.25865	1.59583	2.0821	0.1407	1.4799	0.2462	0.6697	0.0155	1.0383	0.1679	0.9102	0.2784
N-palmitoyl glycine	0.4773	0.44952	0.18054	1.57653	0.184444	0.976885	0.3028	0.0059	1.5552	0.4505	0.1848	6.6864e-05	0.9418	0.2127	0.3782	0.123
N-stearoyltaurine	1.23339	1.57433	0.77744	0.8368	0.2842	0.875823	1.4739	0.265	2.4152	0.0608	0.8877	0.1449	1.2764	0.0811	0.6303	0.3275
N1-Methyl-2-pyridone-5-carboxamide	0.824143	2.48571	1.19444	0.65845	0.588489	1.40317	1.2516	0.1146	1.2903	0.16	0.8512	0.138	3.0162	5.9941e-05	1.4493	0.0747
N1-methyladenosine	1.20236	1.4964	1.84024	0.73025	0.20115	1.34738	1.6465	0.0129	1.1632	0.3339	1.3658	0.0115	1.2445	0.0826	1.5305	0.0237
N1-methylguanosine	1.33096	1.47794	2.29526	0.786467	0.333789	1.31502	1.6923	0.0067	0.907	0.4761	1.7454	0.0078	1.1104	0.1242	1.7245	0.0297
N2,N2-dimethylguanosine	1.01871	1.06105	1.35408	0.918783	0.1916	1.30458	1.1088	0.2982	1.3003	0.2974	1.0379	0.1577	1.0415	0.2022	1.3292	0.1135
N2,N5-diacetylornithine	0.504086	0.15996	0.77046	1.46312	0.0843667	1.33555	0.3445	0.0061	0.7706	0.3721	0.5769	0.057	0.3173	0.0012	1.5284	0.0833
N2,N6-diacetyllysine	1.22843	0.70887	0.91016	1.18827	0.363283	0.858277	1.0338	0.277	0.6599	0.2347	1.0605	0.0935	0.577	0.0033	0.7409	0.0835
N2-acetyllysine	1.77324	1.09735	2.05386	0.814667	0.2979	1.1514	2.1766	0.0033	0.7975	0.2251	1.7838	0.0012	0.6188	0.017	1.1583	0.2029
N4-acetylcytidine	0.720471	1.3751	1.7036	0.50855	0.261967	1.44849	1.4167	0.0806	1.0044	0.5228	1.1761	0.0706	1.9086	0.0045	2.3645	0.0036
N6-acetyllysine	0.946557	0.83021	1.01166	1.25188	0.143394	1.06229	0.7561	0.067	0.9817	0.5194	0.9523	0.1127	0.8771	0.1069	1.0688	0.2343
N6-carbamoylthreonyladenosine	0.747314	1.44471	2.99022	0.508583	0.343089	1.36911	1.4694	0.211	1.0131	0.5105	2.1841	0.0161	1.9332	0.0458	4.0012	0.0126
N6-methyladenosine	2.29487	1.85235	1.18452	0.507283	0.893383	0.606392	4.5238	0.0072	1.1817	0.4178	1.9534	0.1399	0.8072	0.0826	0.5162	0.1126
N6-succinyladenosine	2.09546	0.94839	1.10736	0.634883	0.3822	0.986723	3.3006	0.0052	0.726	0.186	1.1223	0.077	0.4526	0.0141	0.5285	0.0677
nervonoyl sphingomyelin*	1.24131	0.66199	1.86742	0.954567	0.0946833	1.82064	1.3004	0.1106	1.1484	0.4528	1.0257	0.1139	0.5333	0.0045	1.5044	0.0483
nicotinamide	1.67041	1.1238	1.07334	1.05143	0.177478	0.838085	1.5887	0.0007	0.9955	0.5259	1.2807	0.0115	0.6728	0.0017	0.6426	0.0036
nicotinamide N-oxide	0.903071	1.45605	0.32252	1.90952	0.14465	1.23212	0.4729	0.0018	2.5838	0.16	0.2618	0.0006	1.6123	0.2008	0.3571	0.0051
nonadecanoate (19:0)	1.5754	1.04721	1.31264	1.40433	0.234833	0.824108	1.1218	0.1628	1.6205	0.1142	1.5928	0.0052	0.6647	0.0059	0.8332	0.1519
o-cresol sulfate	0.239443	0.14501	0.2857	0.166317	0	0.456069	1.4397	0.2835	1.3615	0.1214	0.6265	0.1997	0.6056	0.2311	1.1932	0.2521
O-methylcatechol sulfate	0.414771	0.44402	0.34	0.20795	0.182956	0.725038	1.9943	0.1146	1.5912	0.2584	0.469	0.0616	1.0705	0.2075	0.8198	0.2997
O-sulfo-L-tyrosine	1.55397	1.7788	3.3387	0.691133	0.234328	1.41815	2.2485	0.0256	1.4984	0.2003	2.3543	0.0005	1.1447	0.179	2.1485	0.0174
octadecanedioate	1.47154	1.51475	2.81824	0.693967	0.4074	0.971231	2.1205	0.0038	1.4648	0.2283	2.9017	0.0014	1.0294	0.2475	1.9152	0.0438
octanoylcarnitine	0.9571	0.98579	1.41442	1.12742	0.265156	0.971585	0.8489	0.1316	1.4482	0.1767	1.4558	0.0126	1.03	0.1904	1.4778	0.0659
oleamide	6.71469	7.3523	9.04414	0.689033	4.06424	2.53682	9.7449	0.0013	1.0853	0.5131	3.5651	0.0018	1.095	0.2127	1.3469	0.2572
oleate (18:1n9)	0.8234	1.13871	1.60376	0.71015	0.121833	1.35055	1.1595	0.0994	1.4609	0.0664	1.1875	0.08	1.3829	0.0119	1.9477	0.0053
oleic ethanolamide	0.577771	0.92967	1.18516	0.809133	0.179178	1.93329	0.7141	0.1058	2.2333	0.093	0.613	0.0114	1.609	0.0282	2.0512	0.0135
oleoyl-linoleoyl-glycerol	0.869914	1.02465	1.90744	1.35213	0.304644	0.644823	0.6433	0.0129	1.1017	0.4121	2.9581	0.0126	1.1779	0.1776	2.1927	0.1171
oleoyl-linoleoyl-glycerophosphoinositol (1)*	0.927771	0.9014	1.01754	0.902617	0.1222	1.17308	1.0279	0.2702	0.8894	0.2458	0.8674	0.0248	0.9716	0.2048	1.0968	0.1714
oleoylcarnitine	0.814457	1.01542	1.95082	0.6242	0.39385	1.39008	1.3048	0.1661	0.96	0.4506	1.4034	0.0405	1.2467	0.0824	2.3952	0.0099
ophthalmate	4.97817	2.57214	2.17496	0.713683	1.16037	0.772162	6.9755	0.0041	0.8329	0.239	2.8167	1.0911e-05	0.5167	0.0106	0.4369	0.0026
ornithine	2.34029	1.45756	2.2407	0.89925	0.281	1.33099	2.6025	0.0019	1.2998	0.2256	1.6835	0.0017	0.6228	0.0119	0.9574	0.4189
orotate	0.678586	1.08178	1.02118	0.720167	0.181267	1.33458	0.9423	0.1887	1.6534	0.0713	0.7652	0.0424	1.5942	0.0222	1.5049	0.0659
orotidine	1.0391	1.65086	2.57358	0.7021	0.461089	1.26792	1.48	0.0277	1.19	0.3037	2.0298	0.0001	1.5887	0.0095	2.4768	0.0011
oxalate (ethanedioate)	0.768457	2.6095	2.45364	1.29267	0.701022	1.29652	0.5945	0.0154	0.8539	0.4178	1.8925	0.0006	3.3958	1.6238e-10	3.193	0.0004
p-cresol sulfate	1.16519	1.03993	1.01692	0.0642833	1.02889	1.66553	18.1285	0.0002	1.0384	0.2347	0.6106	0.1997	0.8925	0.1243	0.8728	0.2504
p-cresol-glucuronide*	1.46009	0.15034	0.15382	0.20345	2.77556e-17	0.234223	7.1756	0.0003	1.1782	0.3	0.6568	0.0629	0.103	7.6992e-08	0.1054	2.1822e-05
palmitate (16:0)	1.3692	1.01629	1.30762	0.921967	0.122783	1.13238	1.485	0.001	1.3415	0.0923	1.1547	0.0038	0.7422	0.0026	0.955	0.2886
palmitic amide	9.74296	11.8772	17.517	0.686733	5.66669	4.26415	14.1877	0.0009	1.1868	0.4433	4.108	0.0009	1.2191	0.1565	1.7979	0.1339
palmitoleate (16:1n7)	0.553814	1.12268	2.38084	0.489667	0.171217	2.59255	1.131	0.2054	1.5393	0.16	0.9183	0.1192	2.0272	0.0045	4.299	4.8851e-05
palmitoleoyl sphingomyelin*	1.17501	1.00562	0.75944	1.16522	0.154967	0.8801	1.0084	0.2516	0.961	0.5022	0.8629	0.0609	0.8558	0.0064	0.6463	0.0108
palmitoyl ethanolamide	0.648086	1.00995	1.28452	0.894767	0.202644	1.23158	0.7243	0.0363	1.4258	0.1943	1.043	0.1621	1.5584	0.0101	1.982	0.0024
palmitoyl sphingomyelin	1.55503	0.7798	0.99152	0.9909	0.221744	0.947031	1.5693	0.0827	0.657	0.0605	1.047	0.1844	0.5015	0.0023	0.6376	0.0728
palmitoyl-arachidonoyl-glycerophosphocholine (2)*	0.991643	1.2197	0.90468	1.3996	0.181167	0.539154	0.7085	0.0029	1.2369	0.1765	1.678	0.0045	1.23	0.0292	0.9123	0.2572
palmitoyl-linoleoyl-glycerophosphocholine (2)*	1.5529	1.03483	0.87644	1.60998	0.13935	0.533623	0.9645	0.2263	1.0206	0.4515	1.6424	5.4012e-06	0.6664	0.0017	0.5644	0.0006
palmitoyl-linoleoyl-glycerophosphoinositol (1)*	1.8778	0.82783	0.65284	1.77227	0.1561	0.274946	1.0596	0.2163	0.8051	0.1368	2.3746	0.0038	0.4408	5.2814e-05	0.3477	0.0057
palmitoyl-oleoyl-glycerophosphoglycerol (2)*	2.24511	1.22941	0.76076	2.299	0.193133	0.506977	0.9765	0.3156	1.7437	0.0608	1.5006	0.0197	0.5476	0.0012	0.3388	0.0018
palmitoyl-palmitoyl-glycerophosphocholine (2)*	0.968243	0.74833	1.22578	0.932483	0.2462	1.14622	1.0383	0.2521	0.9291	0.5131	1.0694	0.1263	0.7729	0.017	1.266	0.0719
palmitoylcarnitine	1.0301	0.83737	1.83608	0.804517	0.329367	1.33285	1.2804	0.1155	0.963	0.4531	1.3776	0.0186	0.8129	0.1139	1.7824	0.0149
pantothenate	1.23817	1.21014	1.19334	0.494883	0.4078	1.04798	2.5018	0.001	0.7768	0.3466	1.1387	0.1043	0.9774	0.2437	0.9638	0.3891
pelargonate (9:0)	1.08276	0.9611	1.17008	0.749433	0.188356	1.0144	1.4448	0.0411	0.8051	0.1487	1.1535	0.0829	0.8876	0.1776	1.0807	0.2912
pentadecanoate (15:0)	1.05897	1.38194	0.84054	0.869383	0.0958667	1.08242	1.2181	0.0244	1.3009	0.1329	0.7766	0.08	1.305	0.0353	0.7938	0.2075
phenol sulfate	0.172614	1.36055	3.86942	0.213483	0.456156	1.54265	0.8085	0.2835	2.5442	0.1135	2.5083	0.1739	7.8826	0.0002	22.4181	0.0292
phenylacetylglutamine	1.7078	1.10237	1.96262	0.11775	0.367678	0.222069	14.5084	0.0002	1.7708	0.485	8.8386	1.3078e-05	0.6455	0.0448	1.1492	0.2409
phenylacetylglycine	2.22711	2.1731	1.99374	0.431717	0.30105	0.640692	5.1589	0.0015	2.0364	0.2714	3.1118	2.0571e-05	0.9757	0.1676	0.8952	0.413
phenylalanine	1.32389	0.93533	1.2776	0.89875	0.192433	0.979577	1.473	0.0109	0.8735	0.3673	1.3043	0.0024	0.7065	0.0147	0.9651	0.4118
phenyllactate (PLA)	1.44637	1.26253	1.62762	0.528917	0.334444	0.798446	2.7346	0.0007	0.9109	0.3384	2.0385	0.0028	0.8729	0.0821	1.1253	0.2886
phenylpropionylglycine	0.967314	0.71441	0.80304	0.104983	0.443267	2.32542	9.2109	0.0053	0.5906	0.1066	0.3453	0.0956	0.7386	0.1083	0.8302	0.2477
phenylpyruvate	0.682657	0.99115	0.78438	1.18838	0.234467	1.4095	0.5744	0.0097	1.3039	0.412	0.5565	0.0578	1.4519	0.1159	1.149	0.4133
phosphate	0.898957	0.68091	1.08698	1.4668	0.119422	1.08744	0.6129	0.004	0.7137	0.0283	0.9996	0.163	0.7574	0.0021	1.2091	0.0466
phosphoethanolamine	0.0779	1.24748	1.85214	1.12202	0.2909	0.988938	0.0695	0.0012	0.9545	0.4433	1.8729	0.0002	16.0056	3.9847e-08	23.7636	5.4567e-05
picolinate	0.806729	0.97264	1.3123	0.759617	0.165567	1.79362	1.062	0.2666	0.9962	0.5259	0.7316	0.037	1.2057	0.0584	1.6267	0.0317
pimelate (heptanedioate)	1.2287	0.98431	2.96484	0.7401	0.841167	0.651877	1.6602	0.0653	0.4426	0.1368	4.5482	0.0002	0.8011	0.0625	2.413	0.0097
pipecolate	0.975186	1.00455	1.50118	0.6357	0.155644	1.28085	1.534	0.0158	1.0262	0.4494	1.172	0.0405	1.0301	0.1918	1.5393	0.016
pro-hydroxy-pro	1.22946	0.81142	0.8971	1.30232	0.2218	1.11795	0.9441	0.294	0.8025	0.2251	0.8025	0.031	0.66	0.0116	0.7297	0.0741
proline	0.518957	0.69745	0.5882	0.8137	0.0688333	1.4372	0.6377	0.074	1.432	0.1498	0.4093	0.0018	1.344	0.0798	1.1335	0.2938
prolylglycine	0.630357	0.48749	0.6226	0.976133	0.132883	1.32702	0.6458	0.082	1.1174	0.363	0.4692	0.0065	0.7733	0.1017	0.9877	0.4133
propionylcarnitine	7.73243	1.74418	2.92748	1.32417	1.61043	0.619292	5.8395	0.0005	0.4164	0.0731	4.7271	0.0002	0.2256	0.0002	0.3786	0.003
propionylglycine	4.49634	1.60957	2.25626	0.94935	1.24653	0.985746	4.7364	0.0004	0.3944	0.0283	2.2889	0.0013	0.358	0.0013	0.5018	0.0101
pseudouridine	0.900029	1.3477	1.27776	0.724117	0.231822	1.26137	1.243	0.0283	1.1787	0.2028	1.013	0.1577	1.4974	0.0009	1.4197	0.0101
pterin	0.147314	1.21691	0.8401	0.295	0.613617	1.10339	0.4993	0.1359	1.667	0.4736	0.7614	0.106	8.2622	0.0147	5.7037	0.1983
pyridoxal	0.727757	1.47349	1.30928	0.614533	0.588733	1.14302	1.1842	0.1346	0.6024	0.1006	1.1455	0.1975	2.0247	0.0044	1.799	0.1334
pyridoxate	2.99487	2.64627	3.63816	0.8635	0.812744	0.766615	3.4683	0.0016	0.7305	0.1622	4.7458	7.7916e-06	0.8836	0.101	1.2148	0.1947
pyroglutamine*	0.654143	0.8435	1.3241	0.928767	0.16435	1.30257	0.7043	0.0437	1.3987	0.1013	1.0165	0.1968	1.2895	0.0147	2.0242	0.016
pyruvate	0.420457	1.05072	1.14288	0.844033	0.169422	1.38486	0.4981	0.042	1.5497	0.0923	0.8253	0.0612	2.499	2.7949e-05	2.7182	0.0003
quinolinate	1.2582	1.10306	0.54166	2.00098	0.251967	0.748623	0.6288	0.1058	2.8111	0.0608	0.7236	0.0598	0.8767	0.1737	0.4305	0.0101
ribitol	2.00764	1.05617	2.3176	1.0534	0.852117	0.904185	1.9059	0.0068	0.5797	0.2108	2.5632	7.9057e-05	0.5261	0.006	1.1544	0.2195
riboflavin (Vitamin B2)	0.540014	0.52467	5.34028	0.538333	0.186811	1.1796	1.0032	0.2745	0.8286	0.412	4.5272	0.0906	0.9716	0.2489	9.8888	0.0617
ribonate	1.84291	1.40346	1.795	0.7734	0.414233	1.14471	2.3828	0.0039	0.9692	0.4506	1.5681	0.0062	0.7616	0.0928	0.974	0.3951
ribose	4.65979	1.65057	0.50036	0.69095	0.585367	1.1005	6.744	0.001	0.8751	0.2724	0.4547	0.0237	0.3542	0.0051	0.1074	0.0031
ribulose	1.7536	1.3485	2.56894	0.55505	0.469867	1.01232	3.1594	0.0012	0.991	0.5127	2.5376	2.692e-05	0.769	0.0584	1.4649	0.0313
S-(3-hydroxypropyl)mercapturic acid (HPMA)	1.55247	0.91656	1.62358	0.924283	0.493583	1.56385	1.6797	0.0031	0.5076	0.0868	1.0382	0.053	0.5904	0.0013	1.0458	0.2951
S-adenosylhomocysteine (SAH)	112.853	10.406	17.2318	5.29297	37.2573	0.644738	21.3212	0.0025	0.1493	0.025	26.7269	0.0764	0.0922	0.0008	0.1527	0.0681
S-methylcysteine	0.746286	0.84132	0.89572	1.51398	0.1182	1.08319	0.4929	0.0497	1.9544	0.0713	0.8269	0.0736	1.1274	0.1952	1.2002	0.2572
S-methylglutathione	5.24266	3.47673	7.95012	1.45	0.874767	0.798723	3.6156	0.0034	1.0368	0.3453	9.9535	0.0007	0.6632	0.0276	1.5164	0.1846
salicin	0.783257	0.33472	0.8441	0.100083	1.49237	0.850292	7.8269	0.0108	0.1127	0.0063	0.9927	0.1738	0.4273	0.086	1.0776	0.4133
salicylate	2.21809	0.87008	1.13726	0.522833	0.643833	0.909954	4.2424	0.0021	0.4418	0.0573	1.2498	0.1645	0.3923	0.0095	0.5127	0.0943
sarcosine (N-Methylglycine)	1.59171	0.32076	0.72396	0.981617	0.157922	0.912385	1.6215	0.1849	0.5637	0.0759	0.7935	0.1577	0.2015	0.003	0.4548	0.1439
scyllo-inositol	2.64623	0.93065	0.80814	2.46098	0.183156	0.7789	1.0753	0.2505	1.6218	0.0971	1.0375	0.163	0.3517	0.0005	0.3054	0.0018
serine	0.287429	0.5474	0.38838	0.964383	0.0697889	1.25339	0.2981	0.0145	2.6174	0.0713	0.3099	0.0064	1.9044	0.0358	1.3513	0.2477
serotonin (5HT)	1.11591	1.7538	1.2149	0.183233	0.476628	0.8563	6.0902	0.0064	1.1172	0.3505	1.4188	0.012	1.5716	0.0073	1.0887	0.3167
sorbitol	1.52427	1.8096	3.02272	0.563517	0.534433	0.9556	2.7049	0.0102	0.9944	0.4863	3.1631	0.0002	1.1872	0.1391	1.9831	0.011
spermidine	1.15679	0.66537	0.83874	0.783967	0.491911	1.04902	1.4756	0.1659	0.5053	0.1135	0.7995	0.1004	0.5752	0.0627	0.7251	0.2792
spermine	0.634329	0.15264	0.09412	1.2651	0.172933	2.30902	0.5014	0.2008	0.5032	0.2054	0.0408	0.0075	0.2406	0.1274	0.1484	0.1262
sphinganine	0.823071	0.97588	2.02204	0.33605	0.333517	0.934554	2.4492	0.058	1.0768	0.4767	2.1636	0.054	1.1857	0.1712	2.4567	0.0886
sphingosine	1.14151	1.16182	2.58288	0.520083	0.332467	1.19345	2.1948	0.0016	1.2833	0.3639	2.1642	0.0006	1.0178	0.2051	2.2627	0.0025
sphingosine 1-phosphate	1.72421	1.69757	1.74014	0.6925	0.53705	0.935031	2.4899	0.0009	0.9964	0.4573	1.861	0.0311	0.9845	0.2671	1.0092	0.3825
stachydrine	34.1873	0.34548	0.81942	23.2088	0.1242	0.252962	1.473	0.1499	1.8095	0.2263	3.2396	0.0002	0.0101	3.9847e-08	0.024	2.0416e-05
stearamide	5.8355	6.40268	6.49512	1.24965	1.34621	1.91836	4.6697	0.0233	4.2091	0.0713	3.3858	0.0258	1.0972	0.2328	1.113	0.4133
stearate (18:0)	1.3248	1.22148	1.23378	1.02993	0.179033	0.926723	1.2863	0.0153	1.3948	0.0909	1.3314	0.0013	0.922	0.1083	0.9313	0.2343
stearidonate (18:4n3)	1.65151	0.66723	4.62774	1.58795	0.208967	0.742354	1.04	0.3164	1.1994	0.341	6.2338	0.0066	0.404	0.0004	2.8021	0.1433
stearoyl sphingomyelin	0.984543	1.12221	0.83018	0.865017	0.259078	0.692323	1.1382	0.2449	0.6909	0.0759	1.1991	0.1317	1.1398	0.1681	0.8432	0.2982
stearoyl-arachidonoyl-glycerophosphocholine (2)*	1.05497	2.18117	1.22246	1.29955	0.300367	0.799377	0.8118	0.029	1.5512	0.0713	1.5292	0.0278	2.0675	9.9245e-05	1.1587	0.2886
stearoyl-arachidonoyl-glycerophosphoethanolamine (1)*	1.35654	1.4225	0.6144	1.11717	0.285144	0.614508	1.2143	0.0263	1.1296	0.399	0.9998	0.163	1.0486	0.2585	0.4529	0.0192
stearoyl-arachidonoyl-glycerophosphoinositol (1)*	1.75686	1.56151	1.12218	1.06715	0.138267	0.685885	1.6463	0.0014	1.1972	0.1543	1.6361	0.0001	0.8888	0.0965	0.6387	0.0031
stearoyl-arachidonoyl-glycerophosphoinositol (2)*	1.86886	1.24999	1.24138	1.17273	0.2951	0.694438	1.5936	0.0358	0.854	0.2458	1.7876	0.015	0.6689	0.0179	0.6642	0.0834
stearoyl-linoleoyl-glycerophosphocholine (1)*	1.03157	1.244	0.70706	1.36645	0.224733	0.760838	0.7549	0.0089	1.1803	0.1939	0.9293	0.1292	1.206	0.0147	0.6854	0.0101
stearoylcarnitine	1.24607	1.12634	1.05638	1.22188	0.329244	0.824915	1.0198	0.2832	1.2624	0.2691	1.2806	0.014	0.9039	0.2417	0.8478	0.3208
suberate (octanedioate)	1.62179	0.95345	2.1815	0.719783	0.895783	0.9625	2.2532	0.0023	0.396	0.0731	2.2665	0.0052	0.5879	0.016	1.3451	0.1846
succinate	28.7902	8.9247	12.9358	3.50903	5.09849	0.781908	8.2046	0.0034	0.4929	0.0747	16.5439	2.099e-07	0.31	0.0037	0.4493	0.0034
succinylcarnitine	1.21016	0.78589	1.09348	1.10262	0.0921444	0.839092	1.0975	0.3057	1.4536	0.0869	1.3032	0.0368	0.6494	0.0708	0.9036	0.4214
sucrose	0.0536	0.09094	0.63512	2.04912	0.00841667	1.32678	0.0262	0.0439	1.5502	0.2128	0.4787	0.0127	1.6962	0.0412	11.8434	0.0015
sulfate*	1.46736	1.3879	1.50342	0.8041	0.176867	1.06296	1.8248	0.003	1.0225	0.4533	1.4144	0.003	0.9459	0.1712	1.0246	0.3422
tartronate (hydroxymalonate)	4.4735	0.84704	1.34848	1.89785	0.231111	0.937408	2.3572	0.0022	0.9345	0.4515	1.4385	0.0594	0.1893	6.1871e-08	0.3014	0.0051
taurine	1.3316	1.67128	1.61556	0.94375	0.24225	1.32018	1.411	0.0503	1.3676	0.1738	1.2237	0.0223	1.2551	0.1023	1.2132	0.1103
tauro-beta-muricholate	0.182257	1.18851	0.349	1.63393	0.127733	1.7998	0.1115	0.0082	3.8055	0.0983	0.1939	0.0071	6.521	0.0021	1.9149	0.2409
taurochenodeoxycholate	0.0757286	0.49179	2.8419	0.918817	0.197844	1.66536	0.0824	0.0071	1.8121	0.2458	1.7065	0.1086	6.4961	0.0015	37.5398	0.0176
taurocholate	0.408843	1.11362	1.83682	2.47675	0.0539	0.921715	0.1651	0.0136	8.2115	0.025	1.9928	0.0837	2.7238	0.0526	4.4928	0.3783
taurocholenate sulfate	1.23966	0.79878	8.7574	0.609	1.03901	1.93355	2.0356	0.146	0.4868	0.1042	4.5292	0.0248	0.6444	0.1721	7.0643	0.0347
taurodeoxycholate	0.148443	0.9632	4.45954	0.99375	0.0261	1.49861	0.1494	0.009	7.0462	0.0063	2.9758	0.1317	6.4884	0.0003	30.0403	0.0929
taurohyodeoxycholic acid	0.244986	0.0233	0.46182	1.64058	0	0.0320923	0.1493	0.0269	1	0	14.4001	0.0388	0.095	0.0002	1.8852	0.2925
tauroursodeoxycholate	0.288743	0.95016	5.3188	1.40052	0.0353	1.55218	0.2062	0.0142	6.6535	0.0154	3.4267	0.1577	3.2906	0.0093	18.4204	0.144
tetradecanedioate	1.1083	1.42119	4.5452	0.644217	1.35372	1.09297	1.7203	0.0642	0.5204	0.2458	4.1586	0.0039	1.2823	0.1139	4.1011	0.0068
threitol	0.4728	0.74837	0.68868	0.711133	0.244233	0.859254	0.6648	0.1248	1.0128	0.5131	0.8015	0.15	1.5829	0.0388	1.4566	0.2082
threonate	1.40153	1.66168	1.56472	0.96585	0.264183	1.03929	1.4511	0.0231	0.9139	0.4163	1.5055	0.0006	1.1856	0.0652	1.1164	0.19
threonine	0.544171	0.59863	0.5875	1.092	0.0674833	1.34879	0.4983	0.0167	1.2095	0.3037	0.4356	0.0031	1.1001	0.1932	1.0796	0.3579
thymidine	1.13849	1.50084	1.23544	0.59055	0.4147	1.56184	1.9279	0.0035	2.0859	0.0923	0.791	0.0415	1.3183	0.0438	1.0852	0.2938
thymine	0.661814	1.10273	0.77418	0.755133	0.126533	1.48831	0.8764	0.2096	2.7144	0.0486	0.5202	0.0082	1.6663	0.0679	1.1698	0.2572
thyroxine	0.1407	0.17125	0.76304	0.362233	0.0288889	1.04918	0.3885	0.1298	1.346	0.412	0.7273	0.1344	1.2171	0.2154	5.4221	0.0912
tigloylglycine	4.66649	1.29585	2.33864	0.673167	0.829217	0.929685	6.9322	0.0012	0.3227	0.0283	2.5155	0.0018	0.2777	0.0023	0.5012	0.0462
tiglyl carnitine	0.904257	0.71709	0.67914	0.681683	0.221233	1.88594	1.3266	0.22	1.5386	0.16	0.3601	0.0015	0.793	0.219	0.751	0.322
trans-4-hydroxyproline	0.615414	0.5197	0.4337	1.74963	0.0678667	1.16176	0.3517	0.0079	1.1817	0.4827	0.3733	1.1956e-05	0.8445	0.0839	0.7048	0.0362
trans-urocanate	4.6755	0.92915	0.74554	2.13548	0.3131	1.24768	2.1894	0.023	1.1929	0.404	0.5976	0.0013	0.1987	1.6557e-05	0.1595	7.7198e-05
trigonelline (N'-methylnicotinate)	4.44013	1.113	1.2524	6.71273	0.131717	0.484292	0.6615	0.0034	1.7932	0.025	2.5861	0.0015	0.2507	2.6075e-08	0.2821	0.0039
tryptophan	0.9535	0.84919	1.00294	0.969533	0.162378	1.24456	0.9835	0.2852	1.0161	0.4564	0.8059	0.0155	0.8906	0.1195	1.0518	0.2997
tryptophan betaine	0.0312	0.53374	0.0312	0.0312	3.46945e-18	1.51772	1	0	17.0985	0.0608	0.0206	0.0041	17.0985	0.0095	1	0
tyrosine	0.942286	0.70887	0.97758	0.934917	0.133067	1.28862	1.0079	0.2919	0.862	0.3012	0.7586	0.026	0.7523	0.0552	1.0375	0.2982
uracil	1.54501	1.49835	2.3245	0.81375	0.5078	1.01367	1.8987	0.0279	0.7697	0.2283	2.2932	4.3705e-05	0.9698	0.189	1.5045	0.0334
urate	4.61011	2.67764	3.53492	1.09807	0.676706	0.865785	4.1985	0.0011	0.701	0.119	4.0829	0.0002	0.5808	0.0145	0.7668	0.1262
urea	0.608829	1.19894	1.43394	0.4699	0.170522	2.10028	1.2957	0.0374	1.2654	0.1997	0.6827	0.0357	1.9693	0.0006	2.3553	0.0005
uridine	4.86836	2.30483	3.1369	1.02465	1.54532	0.984431	4.7513	0.0006	0.5247	0.117	3.1865	1.4033e-05	0.4734	0.003	0.6443	0.0212
uridine monophosphate (5' or 3')	0.487143	0.12316	0.0845	1.14247	0.2254	0.722669	0.4264	0.0295	0.4857	0.3	0.1169	0.0018	0.2528	0.0524	0.1734	0.0675
ursodeoxycholate	2.31576	0.96957	2.92912	0.228417	1.09065	0.251038	10.1391	0.0234	0.6726	0.4433	11.6689	4.3754e-06	0.4187	0.2484	1.2649	0.076
valerylcarnitine	18.3864	6.8352	9.3789	2.75482	7.00603	0.522938	6.6742	0.0056	0.5237	0.1372	17.9351	4.2043e-06	0.3718	0.0059	0.5101	0.0459
valerylglycine	60.8284	19.973	42.097	6.42225	23.3159	0.557485	9.4715	0.0033	0.3456	0.0585	75.5114	4.4628e-07	0.3284	0.0055	0.6921	0.1223
valine	1.06983	0.82686	1.13858	0.907183	0.154389	1.19748	1.1793	0.1504	0.9115	0.4121	0.9508	0.1484	0.7729	0.0584	1.0643	0.2792
xanthine	1.02449	0.15938	0.25546	0.0363333	0.673922	0.7352	28.1957	0.0089	0.3632	0.3	0.3475	0.0578	0.1556	0.0042	0.2493	0.0425
xanthosine	36.8433	11.3872	15.4473	2.53028	16.3871	1.06255	14.561	0.0017	0.4059	0.0923	14.5381	7.618e-07	0.3091	0.0082	0.4193	0.0563
xanthurenate	0.908843	0.66659	1.56768	0.605467	0.736044	3.34825	1.5011	0.0526	0.4743	0.0909	0.4682	0.0646	0.7335	0.0505	1.7249	0.0326
xylitol	4.3232	1.86229	0.9582	1.20133	0.84505	0.6194	3.5987	0.0014	0.5875	0.087	1.547	0.0195	0.4308	0.0071	0.2216	0.0013
xylonate	1.43491	1.76839	1.17358	0.791217	0.376644	0.973854	1.8136	0.0104	1.5804	0.412	1.2051	0.0352	1.2324	0.2049	0.8179	0.1955
xylose	0.8	2.95722	0.83536	0.639433	0.3981	1.09334	1.2511	0.1365	2.62	0.295	0.764	0.1552	3.6966	0.0479	1.0442	0.3792
